# Supplementary material for: Missing Eutectic Transition in Electrolyte Solutions in Confinement Due to Ion Accumulation in the Interfacial Layer
Source: J Phys Chem B. 2025 Jul 15;129(29):7623–30. doi: 10.1021/acs.jpcb.5c01621 (PMC12302066; doi:10.1021/acs.jpcb.5c01621)
Supplement: Supplementary file 1 [file jp5c01621_si_001.xlsx]

## Sheet: Figure 4
Figure 4a: CaCl2 solution																										Figure 4b: NaCl solution
Pure water		0.2 m		0.4 m		0.8 m		1.5 m		2.2 m		3.2 m		3.8 m		4.0 m		4.2 m		4.5 m		6.0 m				Pure water		0.1 m		0.3 m		0.5 m		1.0 m		2.0 m		3.0 m		4.0 m		4.5 m		5.2 m		5.5 m		5.8 m
T	Heat flow	T	Heat flow	T	Heat flow	T	Heat flow	T	Heat flow	T	Heat flow	T	Heat flow	T	Heat flow	T	Heat flow	T	Heat flow	T	Heat flow	T	Heat flow			T	Heat flow	T	Heat flow	T	Heat flow	T	Heat flow	T	Heat flow	T	Heat flow	T	Heat flow	T	Heat flow	T	Heat flow	T	Heat flow	T	Heat flow	T	Heat flow
°C	mw	°C	mw	°C	mw	°C	mw	°C	mw	°C	mw	°C	mw	°C	mw	°C	mw	°C	mw	°C	mw	°C	mw			°C	mw	°C	mw	°C	mw	°C	mw	°C	mw	°C	mw	°C	mw	°C	mw	°C	mw	°C	mw	°C	mw	°C	mw
-47.5981	-0.82981	-78.6324	-0.16939	-55.5585	-0.60275	-87.331	0.915	-98.633	0.1698	-79.0619	0.44484	-89.7428	0.11235	-99.1172	0.23601	-96.5692	-0.20755	-86.4387	-0.05346	-99.4464	0.15422	-99.4558	0.03954			-79.386	-0.157	-77.565	-0.314	-79.32	-0.128	-79.329	-0.114	-79.339	-0.116	-79.354	-0.113	-69.53	0.088	-65.547	0.813	-79.471	-0.03	-79.319	0.295	-79.34	-0.072	-80.495	1.331
-47.5944	-0.8295	-78.6351	-0.1692	-55.5538	-0.60202	-87.336	0.914	-98.6356	0.1711	-79.0639	0.44435	-89.7436	0.111	-99.1198	0.23504	-96.5692	-0.20829	-86.4406	-0.05217	-99.4484	0.15421	-99.4576	0.04005			-79.387	-0.157	-77.57	-0.313	-79.322	-0.128	-79.329	-0.114	-79.34	-0.116	-79.356	-0.114	-69.533	0.089	-65.551	0.813	-79.473	-0.029	-79.321	0.295	-79.341	-0.071	-80.5	1.333
-47.5907	-0.82966	-78.6377	-0.169	-55.5497	-0.60474	-87.342	0.913	-98.6389	0.16974	-79.0665	0.44418	-89.7441	0.1104	-99.1224	0.23442	-96.569	-0.21006	-86.4423	-0.0525	-99.4495	0.15457	-99.46	0.04074			-79.39	-0.156	-77.574	-0.313	-79.323	-0.128	-79.332	-0.114	-79.341	-0.116	-79.358	-0.111	-69.537	0.089	-65.554	0.811	-79.474	-0.03	-79.322	0.295	-79.342	-0.072	-80.506	1.333
-47.5863	-0.8308	-78.6395	-0.17009	-55.5466	-0.60433	-87.346	0.913	-98.6407	0.16998	-79.069	0.44415	-89.7445	0.11114	-99.1248	0.23361	-96.5689	-0.2114	-86.4437	-0.05284	-99.4512	0.15343	-99.4616	0.03906			-79.39	-0.156	-77.578	-0.313	-79.325	-0.129	-79.333	-0.114	-79.343	-0.116	-79.359	-0.113	-69.54	0.089	-65.557	0.811	-79.475	-0.029	-79.323	0.294	-79.343	-0.07	-80.511	1.332
-47.5823	-0.83118	-78.6422	-0.17065	-55.542	-0.60619	-87.351	0.913	-98.6445	0.16954	-79.0713	0.44193	-89.7451	0.10953	-99.1275	0.2339	-96.5686	-0.21164	-86.4452	-0.05305	-99.4527	0.15389	-99.4633	0.04093			-79.393	-0.156	-77.583	-0.312	-79.326	-0.128	-79.334	-0.114	-79.344	-0.116	-79.36	-0.113	-69.544	0.089	-65.56	0.811	-79.477	-0.028	-79.324	0.292	-79.345	-0.07	-80.516	1.333
-47.5785	-0.83194	-78.6448	-0.17008	-55.538	-0.60672	-87.356	0.914	-98.6474	0.16902	-79.0743	0.44246	-89.7463	0.10993	-99.13	0.23353	-96.5685	-0.21313	-86.447	-0.05257	-99.4544	0.15335	-99.4648	0.04115			-79.394	-0.155	-77.587	-0.313	-79.327	-0.128	-79.336	-0.114	-79.345	-0.115	-79.362	-0.113	-69.547	0.089	-65.563	0.811	-79.478	-0.03	-79.326	0.292	-79.347	-0.072	-80.521	1.334
-47.5747	-0.83289	-78.647	-0.17158	-55.5343	-0.60693	-87.361	0.913	-98.6499	0.16814	-79.0764	0.4414	-89.7468	0.10942	-99.1328	0.23417	-96.5683	-0.2136	-86.4488	-0.05363	-99.4557	0.15311	-99.4673	0.04143			-79.395	-0.155	-77.591	-0.311	-79.329	-0.128	-79.338	-0.114	-79.347	-0.114	-79.363	-0.112	-69.551	0.089	-65.566	0.811	-79.48	-0.03	-79.327	0.291	-79.347	-0.071	-80.526	1.334
-47.571	-0.83296	-78.6492	-0.17257	-55.5302	-0.60762	-87.366	0.914	-98.6522	0.16802	-79.0785	0.44117	-89.7481	0.10937	-99.1354	0.23212	-96.5673	-0.21572	-86.4505	-0.05322	-99.4573	0.1533	-99.4693	0.04167			-79.396	-0.154	-77.596	-0.311	-79.33	-0.128	-79.338	-0.114	-79.349	-0.115	-79.365	-0.112	-69.555	0.089	-65.57	0.81	-79.481	-0.03	-79.328	0.29	-79.349	-0.07	-80.532	1.333
-47.5666	-0.83412	-78.6517	-0.17348	-55.5261	-0.6086	-87.372	0.913	-98.6554	0.16803	-79.081	0.44027	-89.7484	0.1093	-99.1372	0.23277	-96.5679	-0.21589	-86.4523	-0.05253	-99.4593	0.15226	-99.4707	0.04097			-79.398	-0.154	-77.6	-0.31	-79.332	-0.127	-79.34	-0.114	-79.35	-0.116	-79.366	-0.112	-69.558	0.088	-65.573	0.81	-79.482	-0.03	-79.33	0.29	-79.35	-0.07	-80.537	1.333
-47.5633	-0.83532	-78.6541	-0.17495	-55.5217	-0.60914	-87.376	0.913	-98.6577	0.16586	-79.0831	0.43924	-89.7492	0.10952	-99.1397	0.23298	-96.5674	-0.21709	-86.4538	-0.05256	-99.4603	0.15292	-99.4725	0.04096			-79.399	-0.156	-77.604	-0.311	-79.333	-0.127	-79.342	-0.114	-79.352	-0.115	-79.367	-0.113	-69.562	0.089	-65.575	0.81	-79.484	-0.031	-79.331	0.289	-79.352	-0.071	-80.543	1.333
-47.5589	-0.83472	-78.6571	-0.17678	-55.5174	-0.60931	-87.381	0.913	-98.6611	0.16609	-79.0857	0.43765	-89.7498	0.10791	-99.1421	0.23075	-96.5669	-0.21802	-86.4557	-0.05242	-99.4623	0.15175	-99.4745	0.0399			-79.401	-0.154	-77.608	-0.309	-79.334	-0.128	-79.343	-0.114	-79.352	-0.115	-79.369	-0.111	-69.565	0.089	-65.578	0.81	-79.486	-0.029	-79.332	0.288	-79.353	-0.07	-80.547	1.334
-47.5548	-0.83581	-78.6589	-0.17813	-55.5136	-0.61145	-87.386	0.913	-98.6634	0.16649	-79.0884	0.43772	-89.7512	0.10895	-99.1448	0.23012	-96.5675	-0.21977	-86.4568	-0.05175	-99.4633	0.15099	-99.4762	0.04056			-79.402	-0.153	-77.613	-0.309	-79.336	-0.128	-79.344	-0.114	-79.355	-0.115	-79.37	-0.112	-69.569	0.089	-65.582	0.811	-79.487	-0.03	-79.334	0.287	-79.355	-0.069	-80.553	1.334
-47.5506	-0.83733	-78.6611	-0.17976	-55.51	-0.61088	-87.391	0.912	-98.6663	0.1655	-79.0907	0.43743	-89.7515	0.10705	-99.1477	0.22854	-96.5667	-0.22047	-86.4589	-0.05252	-99.4646	0.15246	-99.4782	0.04202			-79.403	-0.154	-77.617	-0.309	-79.338	-0.127	-79.346	-0.114	-79.356	-0.115	-79.372	-0.111	-69.573	0.087	-65.585	0.811	-79.489	-0.029	-79.335	0.287	-79.356	-0.069	-80.558	1.335
-47.5468	-0.83816	-78.6638	-0.18196	-55.5052	-0.61109	-87.396	0.912	-98.6685	0.16554	-79.0933	0.43662	-89.7521	0.10738	-99.15	0.22895	-96.566	-0.2207	-86.4602	-0.05242	-99.4658	0.1516	-99.48	0.0401			-79.405	-0.154	-77.621	-0.308	-79.339	-0.127	-79.347	-0.115	-79.357	-0.114	-79.373	-0.112	-69.576	0.088	-65.588	0.811	-79.49	-0.029	-79.337	0.286	-79.358	-0.069	-80.564	1.335
-47.5429	-0.83774	-78.6658	-0.18371	-55.5013	-0.61283	-87.401	0.912	-98.6713	0.16482	-79.095	0.43576	-89.7527	0.10759	-99.1529	0.22765	-96.5661	-0.22156	-86.4622	-0.05227	-99.4679	0.15177	-99.4816	0.04049			-79.406	-0.153	-77.625	-0.308	-79.341	-0.127	-79.349	-0.114	-79.359	-0.114	-79.375	-0.111	-69.58	0.088	-65.591	0.81	-79.492	-0.03	-79.338	0.286	-79.359	-0.068	-80.569	1.334
-47.5393	-0.83927	-78.6686	-0.18603	-55.4977	-0.61243	-87.406	0.912	-98.6749	0.16491	-79.0977	0.43589	-89.7538	0.10697	-99.1549	0.22686	-96.5655	-0.22221	-86.4633	-0.0526	-99.4693	0.1506	-99.4833	0.04157			-79.407	-0.153	-77.629	-0.307	-79.342	-0.126	-79.351	-0.114	-79.36	-0.114	-79.377	-0.111	-69.583	0.088	-65.595	0.809	-79.493	-0.029	-79.34	0.285	-79.36	-0.069	-80.574	1.334
-47.5348	-0.84044	-78.6707	-0.18783	-55.4933	-0.61387	-87.411	0.912	-98.677	0.16516	-79.0998	0.43414	-89.755	0.10694	-99.1574	0.22809	-96.5651	-0.22389	-86.4651	-0.05354	-99.471	0.1496	-99.4852	0.04183			-79.409	-0.153	-77.634	-0.306	-79.343	-0.127	-79.351	-0.114	-79.362	-0.113	-79.378	-0.111	-69.587	0.089	-65.598	0.809	-79.495	-0.03	-79.341	0.285	-79.361	-0.069	-80.58	1.335
-47.5305	-0.84038	-78.6727	-0.19121	-55.4894	-0.61408	-87.417	0.911	-98.6795	0.16501	-79.1024	0.43401	-89.755	0.10693	-99.1599	0.22621	-96.5648	-0.22553	-86.4671	-0.05261	-99.4719	0.15002	-99.4877	0.04269			-79.411	-0.153	-77.638	-0.306	-79.344	-0.126	-79.353	-0.114	-79.363	-0.114	-79.378	-0.111	-69.59	0.088	-65.601	0.81	-79.496	-0.029	-79.342	0.286	-79.363	-0.069	-80.585	1.334
-47.5267	-0.84126	-78.6752	-0.19449	-55.4848	-0.61459	-87.421	0.91	-98.6821	0.16452	-79.1044	0.4331	-89.7563	0.10537	-99.1623	0.22606	-96.5642	-0.2265	-86.4693	-0.05221	-99.4734	0.15037	-99.4888	0.04321			-79.412	-0.154	-77.643	-0.305	-79.346	-0.128	-79.354	-0.114	-79.365	-0.114	-79.38	-0.11	-69.594	0.089	-65.604	0.809	-79.497	-0.029	-79.344	0.284	-79.364	-0.068	-80.59	1.336
-47.5233	-0.84099	-78.677	-0.19624	-55.4808	-0.61581	-87.426	0.911	-98.6853	0.16392	-79.1066	0.43208	-89.7567	0.10655	-99.1646	0.22531	-96.564	-0.22803	-86.4705	-0.05229	-99.4752	0.14794	-99.4907	0.04241			-79.414	-0.154	-77.646	-0.304	-79.347	-0.127	-79.355	-0.113	-79.366	-0.114	-79.381	-0.111	-69.598	0.089	-65.607	0.809	-79.498	-0.03	-79.345	0.284	-79.366	-0.069	-80.596	1.334
-47.5189	-0.8423	-78.6793	-0.1999	-55.4772	-0.61584	-87.431	0.91	-98.688	0.16195	-79.1089	0.43093	-89.7583	0.105	-99.1674	0.2255	-96.5636	-0.22717	-86.4722	-0.05211	-99.4766	0.14815	-99.4928	0.04277			-79.415	-0.152	-77.651	-0.304	-79.349	-0.128	-79.357	-0.114	-79.367	-0.114	-79.383	-0.11	-69.6	0.089	-65.61	0.81	-79.5	-0.031	-79.346	0.282	-79.367	-0.068	-80.6	1.335
-47.5148	-0.84314	-78.6817	-0.20279	-55.4729	-0.61731	-87.436	0.911	-98.6907	0.16215	-79.112	0.43042	-89.7585	0.10604	-99.1699	0.22457	-96.5628	-0.22992	-86.4736	-0.05358	-99.4779	0.1485	-99.4943	0.04132			-79.417	-0.152	-77.655	-0.305	-79.35	-0.127	-79.359	-0.113	-79.368	-0.115	-79.384	-0.11	-69.604	0.088	-65.614	0.808	-79.502	-0.031	-79.347	0.283	-79.368	-0.068	-80.606	1.335
-47.5106	-0.84354	-78.6841	-0.20534	-55.4689	-0.61792	-87.441	0.91	-98.6931	0.16264	-79.1142	0.43047	-89.7588	0.10531	-99.1723	0.22426	-96.5623	-0.23004	-86.4754	-0.05245	-99.4796	0.14613	-99.4963	0.04295			-79.418	-0.152	-77.659	-0.303	-79.351	-0.127	-79.36	-0.113	-79.37	-0.114	-79.386	-0.11	-69.608	0.088	-65.617	0.808	-79.503	-0.029	-79.348	0.282	-79.37	-0.068	-80.611	1.334
-47.5071	-0.84494	-78.6861	-0.20831	-55.4642	-0.61804	-87.446	0.91	-98.6956	0.16251	-79.1163	0.42986	-89.76	0.10448	-99.1749	0.22429	-96.5622	-0.23131	-86.4772	-0.05282	-99.4807	0.14591	-99.4983	0.04182			-79.42	-0.152	-77.663	-0.302	-79.353	-0.128	-79.361	-0.112	-79.372	-0.114	-79.387	-0.111	-69.611	0.089	-65.619	0.807	-79.505	-0.03	-79.35	0.282	-79.371	-0.067	-80.617	1.335
-47.5026	-0.84608	-78.6884	-0.21267	-55.4599	-0.61823	-87.451	0.909	-98.6986	0.16104	-79.1183	0.42901	-89.7601	0.10498	-99.1771	0.22337	-96.5615	-0.23253	-86.479	-0.05195	-99.4822	0.14573	-99.5005	0.04262			-79.421	-0.152	-77.667	-0.302	-79.354	-0.126	-79.363	-0.113	-79.373	-0.113	-79.388	-0.11	-69.615	0.088	-65.623	0.807	-79.505	-0.03	-79.351	0.282	-79.373	-0.067	-80.622	1.335
-47.4984	-0.8461	-78.6907	-0.21577	-55.4561	-0.61859	-87.456	0.909	-98.7015	0.1609	-79.1208	0.42807	-89.7612	0.10462	-99.1798	0.22262	-96.5611	-0.23447	-86.4801	-0.05336	-99.484	0.14573	-99.5017	0.04148			-79.422	-0.152	-77.671	-0.301	-79.356	-0.127	-79.364	-0.113	-79.374	-0.113	-79.39	-0.111	-69.618	0.089	-65.626	0.809	-79.507	-0.03	-79.352	0.28	-79.373	-0.067	-80.627	1.335
-47.4945	-0.84729	-78.6928	-0.21999	-55.4519	-0.61937	-87.461	0.908	-98.704	0.16111	-79.123	0.4276	-89.7623	0.10535	-99.1819	0.22272	-96.5604	-0.23629	-86.4819	-0.05336	-99.4853	0.14655	-99.5038	0.0423			-79.424	-0.151	-77.675	-0.301	-79.357	-0.127	-79.365	-0.114	-79.375	-0.114	-79.392	-0.11	-69.622	0.089	-65.629	0.807	-79.509	-0.031	-79.354	0.28	-79.375	-0.067	-80.633	1.334
-47.4902	-0.84837	-78.695	-0.22347	-55.448	-0.6206	-87.466	0.907	-98.7063	0.1623	-79.1256	0.42536	-89.7629	0.10433	-99.184	0.22245	-96.5598	-0.23692	-86.4831	-0.05341	-99.4863	0.14472	-99.5053	0.04204			-79.424	-0.15	-77.68	-0.3	-79.358	-0.125	-79.367	-0.114	-79.377	-0.113	-79.392	-0.11	-69.625	0.089	-65.632	0.808	-79.51	-0.031	-79.356	0.28	-79.376	-0.067	-80.637	1.336
-47.486	-0.84921	-78.6976	-0.22742	-55.4436	-0.62132	-87.471	0.908	-98.709	0.16156	-79.1276	0.42505	-89.7633	0.10394	-99.1868	0.22069	-96.5592	-0.23797	-86.485	-0.05375	-99.4877	0.14406	-99.507	0.04288			-79.427	-0.15	-77.684	-0.3	-79.359	-0.127	-79.368	-0.114	-79.378	-0.112	-79.394	-0.11	-69.629	0.088	-65.635	0.806	-79.512	-0.031	-79.357	0.279	-79.378	-0.067	-80.643	1.334
-47.482	-0.84936	-78.6997	-0.23112	-55.4389	-0.62122	-87.476	0.908	-98.712	0.16115	-79.1295	0.42437	-89.7647	0.10407	-99.1897	0.22199	-96.5589	-0.24003	-86.4872	-0.05399	-99.4894	0.14463	-99.5087	0.04224			-79.427	-0.151	-77.688	-0.3	-79.361	-0.127	-79.369	-0.114	-79.38	-0.113	-79.396	-0.11	-69.633	0.089	-65.638	0.807	-79.513	-0.032	-79.358	0.278	-79.379	-0.067	-80.648	1.335
-47.4778	-0.85021	-78.701	-0.2336	-55.4357	-0.62274	-87.481	0.907	-98.714	0.16082	-79.1324	0.42352	-89.765	0.1035	-99.1914	0.22201	-96.5584	-0.23932	-86.4889	-0.054	-99.491	0.1444	-99.5107	0.04171			-79.429	-0.149	-77.693	-0.299	-79.363	-0.127	-79.371	-0.113	-79.381	-0.113	-79.397	-0.109	-69.636	0.088	-65.642	0.807	-79.514	-0.031	-79.359	0.277	-79.381	-0.067	-80.654	1.335
-47.4744	-0.85119	-78.7033	-0.23827	-55.4309	-0.62268	-87.486	0.908	-98.7172	0.16063	-79.135	0.42164	-89.7659	0.10396	-99.1937	0.22233	-96.557	-0.24153	-86.4903	-0.05436	-99.4921	0.14269	-99.5121	0.04301			-79.43	-0.15	-77.696	-0.299	-79.364	-0.126	-79.372	-0.114	-79.382	-0.113	-79.398	-0.109	-69.64	0.088	-65.645	0.807	-79.515	-0.031	-79.361	0.277	-79.382	-0.067	-80.659	1.335
-47.4695	-0.85189	-78.7058	-0.24231	-55.427	-0.62375	-87.491	0.907	-98.7203	0.15994	-79.1371	0.42106	-89.7664	0.10294	-99.1963	0.22107	-96.557	-0.24356	-86.4919	-0.05353	-99.4936	0.14366	-99.514	0.04289			-79.432	-0.15	-77.701	-0.298	-79.365	-0.125	-79.373	-0.114	-79.384	-0.112	-79.4	-0.109	-69.643	0.089	-65.648	0.808	-79.517	-0.032	-79.363	0.277	-79.383	-0.067	-80.664	1.335
-47.466	-0.85251	-78.7077	-0.24503	-55.4229	-0.62479	-87.496	0.907	-98.7218	0.15837	-79.1394	0.41996	-89.7674	0.10225	-99.1986	0.22088	-96.5565	-0.24506	-86.4934	-0.05315	-99.495	0.14287	-99.516	0.04263			-79.433	-0.15	-77.705	-0.299	-79.366	-0.126	-79.375	-0.113	-79.385	-0.112	-79.401	-0.109	-69.647	0.088	-65.651	0.806	-79.518	-0.032	-79.363	0.277	-79.384	-0.066	-80.67	1.335
-47.4613	-0.85328	-78.7097	-0.24986	-55.4186	-0.62523	-87.501	0.905	-98.7253	0.15902	-79.1419	0.42007	-89.7682	0.10247	-99.2007	0.22046	-96.5555	-0.24623	-86.4959	-0.05394	-99.4965	0.1424	-99.5172	0.04249			-79.435	-0.149	-77.709	-0.298	-79.368	-0.127	-79.377	-0.113	-79.387	-0.112	-79.402	-0.109	-69.65	0.088	-65.654	0.807	-79.52	-0.033	-79.365	0.276	-79.386	-0.068	-80.675	1.335
-47.4569	-0.85301	-78.7121	-0.25446	-55.4142	-0.62621	-87.506	0.906	-98.7279	0.15796	-79.1438	0.41892	-89.7683	0.10163	-99.2039	0.22048	-96.555	-0.24762	-86.4969	-0.0531	-99.4976	0.14233	-99.5191	0.04209			-79.436	-0.149	-77.712	-0.297	-79.37	-0.126	-79.378	-0.112	-79.388	-0.112	-79.403	-0.11	-69.654	0.088	-65.658	0.807	-79.521	-0.033	-79.366	0.275	-79.387	-0.066	-80.68	1.336
-47.453	-0.85447	-78.7137	-0.25896	-55.4098	-0.62616	-87.511	0.905	-98.7304	0.15751	-79.1458	0.41833	-89.7692	0.1021	-99.2057	0.22036	-96.5549	-0.24954	-86.4981	-0.05278	-99.4993	0.14052	-99.5207	0.04115			-79.437	-0.149	-77.716	-0.297	-79.371	-0.125	-79.38	-0.113	-79.39	-0.112	-79.405	-0.11	-69.658	0.088	-65.66	0.806	-79.522	-0.034	-79.367	0.274	-79.388	-0.066	-80.686	1.334
-47.4491	-0.8552	-78.716	-0.26254	-55.4059	-0.62727	-87.516	0.905	-98.7329	0.15741	-79.1485	0.41644	-89.7698	0.10093	-99.2083	0.21909	-96.5535	-0.24876	-86.5003	-0.0524	-99.501	0.14132	-99.5226	0.04152			-79.439	-0.149	-77.721	-0.296	-79.372	-0.125	-79.38	-0.114	-79.391	-0.111	-79.407	-0.109	-69.661	0.088	-65.663	0.807	-79.524	-0.034	-79.369	0.273	-79.391	-0.067	-80.69	1.335
-47.4447	-0.85553	-78.7177	-0.26602	-55.4019	-0.62713	-87.521	0.904	-98.7351	0.15715	-79.1506	0.41701	-89.771	0.10074	-99.2107	0.21859	-96.5529	-0.25082	-86.5014	-0.05313	-99.5015	0.14079	-99.5241	0.04184			-79.44	-0.149	-77.725	-0.296	-79.373	-0.126	-79.382	-0.113	-79.392	-0.112	-79.407	-0.11	-69.665	0.087	-65.667	0.806	-79.525	-0.034	-79.37	0.274	-79.391	-0.067	-80.696	1.335
-47.4404	-0.85624	-78.7199	-0.26959	-55.3975	-0.62876	-87.526	0.904	-98.7385	0.15718	-79.1526	0.41539	-89.7715	0.10205	-99.2132	0.219	-96.5525	-0.25168	-86.5033	-0.05301	-99.5034	0.14007	-99.5262	0.04079			-79.442	-0.149	-77.729	-0.296	-79.374	-0.125	-79.383	-0.113	-79.394	-0.113	-79.409	-0.107	-69.669	0.087	-65.67	0.806	-79.527	-0.034	-79.371	0.272	-79.393	-0.066	-80.701	1.335
-47.4363	-0.85819	-78.722	-0.27368	-55.3931	-0.62807	-87.531	0.904	-98.7408	0.15653	-79.155	0.41444	-89.7725	0.10058	-99.2152	0.21806	-96.5512	-0.25353	-86.505	-0.05355	-99.5043	0.13995	-99.5278	0.04148			-79.442	-0.148	-77.734	-0.295	-79.376	-0.125	-79.385	-0.113	-79.395	-0.112	-79.411	-0.107	-69.672	0.087	-65.673	0.806	-79.528	-0.035	-79.372	0.273	-79.394	-0.066	-80.706	1.334
-47.4326	-0.85904	-78.724	-0.27807	-55.3891	-0.62982	-87.536	0.902	-98.7435	0.15666	-79.1575	0.41434	-89.7728	0.10052	-99.2175	0.21765	-96.551	-0.25395	-86.5066	-0.05276	-99.5061	0.13993	-99.5296	0.04117			-79.444	-0.149	-77.737	-0.295	-79.378	-0.125	-79.386	-0.113	-79.396	-0.112	-79.412	-0.108	-69.676	0.087	-65.676	0.805	-79.529	-0.035	-79.374	0.272	-79.395	-0.066	-80.712	1.336
-47.4279	-0.85942	-78.7259	-0.28331	-55.3845	-0.6298	-87.541	0.902	-98.7459	0.15593	-79.1592	0.41236	-89.7737	0.10038	-99.2196	0.21712	-96.55	-0.25595	-86.5084	-0.05277	-99.5072	0.14084	-99.5317	0.0408			-79.446	-0.149	-77.741	-0.294	-79.379	-0.126	-79.387	-0.112	-79.397	-0.111	-79.413	-0.109	-69.679	0.087	-65.679	0.805	-79.531	-0.036	-79.375	0.271	-79.396	-0.066	-80.717	1.334
-47.4237	-0.85938	-78.728	-0.28753	-55.3804	-0.63083	-87.546	0.9	-98.7484	0.15477	-79.1614	0.41271	-89.775	0.09965	-99.2225	0.21739	-96.5492	-0.25677	-86.5104	-0.05314	-99.5088	0.14071	-99.5329	0.0415			-79.447	-0.147	-77.745	-0.294	-79.38	-0.125	-79.388	-0.112	-79.399	-0.111	-79.414	-0.108	-69.683	0.087	-65.682	0.805	-79.532	-0.037	-79.377	0.271	-79.397	-0.065	-80.722	1.335
-47.42	-0.86088	-78.7299	-0.29154	-55.3761	-0.63083	-87.551	0.9	-98.7511	0.15454	-79.164	0.41185	-89.7752	0.10121	-99.2251	0.21693	-96.5477	-0.25683	-86.5115	-0.05334	-99.5097	0.1409	-99.5347	0.04187			-79.448	-0.148	-77.75	-0.294	-79.381	-0.125	-79.39	-0.112	-79.4	-0.111	-79.416	-0.109	-69.686	0.088	-65.685	0.805	-79.533	-0.036	-79.377	0.27	-79.398	-0.065	-80.727	1.334
-47.4151	-0.86166	-78.7316	-0.29479	-55.3717	-0.63164	-87.555	0.899	-98.7535	0.15535	-79.1661	0.41078	-89.7755	0.09969	-99.2266	0.21635	-96.5471	-0.25874	-86.5136	-0.05288	-99.5114	0.14054	-99.5366	0.04122			-79.45	-0.148	-77.754	-0.294	-79.383	-0.124	-79.391	-0.113	-79.401	-0.112	-79.417	-0.109	-69.689	0.088	-65.688	0.805	-79.535	-0.036	-79.379	0.27	-79.4	-0.066	-80.733	1.334
-47.4112	-0.86176	-78.7331	-0.29911	-55.3676	-0.63202	-87.561	0.898	-98.7559	0.15497	-79.1682	0.40973	-89.7761	0.10146	-99.2292	0.21555	-96.5463	-0.25811	-86.5146	-0.05373	-99.5127	0.13922	-99.5379	0.04151			-79.452	-0.149	-77.758	-0.293	-79.384	-0.124	-79.393	-0.112	-79.404	-0.111	-79.419	-0.109	-69.693	0.088	-65.692	0.804	-79.536	-0.036	-79.381	0.269	-79.401	-0.064	-80.738	1.333
-47.4068	-0.86276	-78.7352	-0.30345	-55.3633	-0.63324	-87.565	0.898	-98.7587	0.15424	-79.1707	0.40854	-89.7768	0.10028	-99.2317	0.2163	-96.5455	-0.26091	-86.517	-0.05375	-99.5142	0.13924	-99.5397	0.04201			-79.453	-0.147	-77.761	-0.293	-79.385	-0.123	-79.394	-0.112	-79.404	-0.111	-79.42	-0.108	-69.696	0.087	-65.694	0.805	-79.538	-0.037	-79.382	0.269	-79.403	-0.064	-80.744	1.333
-47.4029	-0.86357	-78.7369	-0.30708	-55.3589	-0.63312	-87.57	0.897	-98.7609	0.1542	-79.1727	0.40637	-89.7778	0.09898	-99.2339	0.21587	-96.5442	-0.26096	-86.5184	-0.05331	-99.5152	0.13851	-99.5415	0.04242			-79.454	-0.148	-77.766	-0.293	-79.387	-0.125	-79.395	-0.112	-79.405	-0.11	-79.421	-0.109	-69.7	0.087	-65.698	0.804	-79.539	-0.038	-79.382	0.268	-79.404	-0.065	-80.749	1.334
-47.3981	-0.86422	-78.7389	-0.31246	-55.3548	-0.63455	-87.575	0.896	-98.7639	0.15359	-79.1748	0.40689	-89.7785	0.0994	-99.2365	0.21561	-96.5437	-0.26156	-86.5202	-0.0519	-99.5169	0.1392	-99.5436	0.04284			-79.455	-0.147	-77.769	-0.291	-79.388	-0.125	-79.396	-0.112	-79.407	-0.111	-79.423	-0.107	-69.704	0.087	-65.701	0.804	-79.54	-0.038	-79.385	0.268	-79.406	-0.066	-80.754	1.334
-47.3942	-0.8656	-78.7405	-0.31672	-55.3505	-0.63488	-87.58	0.894	-98.7664	0.15295	-79.1774	0.40627	-89.7799	0.09942	-99.2382	0.21543	-96.543	-0.26177	-86.5218	-0.05299	-99.5188	0.13774	-99.5451	0.04365			-79.456	-0.147	-77.773	-0.292	-79.389	-0.125	-79.398	-0.112	-79.408	-0.111	-79.424	-0.107	-69.707	0.086	-65.705	0.804	-79.542	-0.038	-79.385	0.267	-79.407	-0.066	-80.759	1.334
-47.3899	-0.86637	-78.7423	-0.32012	-55.3459	-0.63566	-87.585	0.894	-98.7687	0.15267	-79.1795	0.40547	-89.7799	0.09915	-99.2415	0.21471	-96.5417	-0.26283	-86.5234	-0.05229	-99.5195	0.13776	-99.5471	0.04366			-79.458	-0.146	-77.777	-0.291	-79.391	-0.125	-79.399	-0.112	-79.41	-0.11	-79.425	-0.108	-69.711	0.088	-65.707	0.804	-79.543	-0.039	-79.387	0.267	-79.407	-0.065	-80.765	1.333
-47.3856	-0.86639	-78.7442	-0.32323	-55.3418	-0.6358	-87.59	0.892	-98.7716	0.15179	-79.1815	0.40368	-89.7807	0.09903	-99.2435	0.21627	-96.5406	-0.26482	-86.5255	-0.05294	-99.5207	0.13704	-99.5486	0.04388			-79.459	-0.146	-77.782	-0.291	-79.392	-0.125	-79.401	-0.112	-79.411	-0.11	-79.427	-0.108	-69.715	0.088	-65.711	0.803	-79.544	-0.039	-79.388	0.266	-79.409	-0.065	-80.77	1.334
-47.3809	-0.86775	-78.7456	-0.32828	-55.3377	-0.63699	-87.595	0.891	-98.7739	0.1528	-79.1838	0.40235	-89.7817	0.09927	-99.2461	0.21551	-96.54	-0.26595	-86.5261	-0.05315	-99.5221	0.13722	-99.5504	0.04446			-79.46	-0.147	-77.785	-0.291	-79.393	-0.124	-79.402	-0.112	-79.412	-0.11	-79.428	-0.107	-69.718	0.087	-65.714	0.804	-79.546	-0.039	-79.389	0.265	-79.41	-0.065	-80.775	1.333
-47.3778	-0.86706	-78.7477	-0.33267	-55.3329	-0.63774	-87.6	0.89	-98.7767	0.15299	-79.186	0.40281	-89.782	0.1001	-99.2478	0.21579	-96.5388	-0.26701	-86.5284	-0.054	-99.5233	0.13712	-99.5519	0.04525			-79.462	-0.147	-77.789	-0.29	-79.395	-0.125	-79.403	-0.112	-79.414	-0.111	-79.43	-0.106	-69.721	0.087	-65.717	0.804	-79.547	-0.04	-79.39	0.264	-79.412	-0.064	-80.78	1.334
-47.3726	-0.86858	-78.7498	-0.33586	-55.3281	-0.63726	-87.605	0.888	-98.7793	0.15269	-79.1886	0.4017	-89.7828	0.09938	-99.2499	0.21584	-96.5382	-0.26734	-86.5303	-0.05255	-99.5252	0.13745	-99.5537	0.04637			-79.463	-0.146	-77.793	-0.291	-79.396	-0.125	-79.404	-0.113	-79.415	-0.111	-79.43	-0.106	-69.725	0.087	-65.72	0.804	-79.548	-0.04	-79.392	0.264	-79.412	-0.065	-80.785	1.332
-47.3686	-0.86977	-78.7509	-0.34183	-55.3246	-0.63916	-87.61	0.887	-98.7819	0.15121	-79.1909	0.40068	-89.7833	0.09959	-99.2525	0.21454	-96.5366	-0.26801	-86.5315	-0.05275	-99.5261	0.13587	-99.555	0.04534			-79.465	-0.146	-77.797	-0.29	-79.397	-0.124	-79.406	-0.112	-79.416	-0.111	-79.432	-0.107	-69.728	0.087	-65.723	0.803	-79.549	-0.04	-79.393	0.264	-79.414	-0.066	-80.791	1.332
-47.3642	-0.87001	-78.7525	-0.34485	-55.3199	-0.63896	-87.615	0.886	-98.7838	0.15191	-79.1926	0.40072	-89.7838	0.10001	-99.2551	0.21461	-96.536	-0.26866	-86.5334	-0.05235	-99.527	0.13535	-99.5571	0.04489			-79.466	-0.145	-77.801	-0.289	-79.399	-0.123	-79.408	-0.112	-79.417	-0.11	-79.433	-0.107	-69.732	0.087	-65.726	0.803	-79.55	-0.04	-79.394	0.264	-79.415	-0.063	-80.796	1.332
-47.3601	-0.87124	-78.7543	-0.34745	-55.3157	-0.63998	-87.619	0.884	-98.7863	0.1516	-79.1954	0.39993	-89.7844	0.0986	-99.2575	0.21388	-96.5349	-0.27045	-86.5349	-0.05315	-99.5287	0.13496	-99.5585	0.04453			-79.467	-0.145	-77.805	-0.29	-79.399	-0.123	-79.409	-0.112	-79.419	-0.11	-79.435	-0.106	-69.735	0.087	-65.729	0.803	-79.552	-0.041	-79.396	0.263	-79.416	-0.065	-80.802	1.332
-47.3553	-0.87198	-78.7559	-0.35151	-55.3118	-0.63987	-87.624	0.883	-98.7892	0.15124	-79.1966	0.39891	-89.7857	0.09829	-99.2597	0.21264	-96.5333	-0.27055	-86.5367	-0.05261	-99.5305	0.13441	-99.5603	0.04596			-79.469	-0.145	-77.809	-0.289	-79.401	-0.123	-79.409	-0.11	-79.42	-0.11	-79.436	-0.107	-69.739	0.087	-65.732	0.804	-79.553	-0.042	-79.397	0.262	-79.417	-0.064	-80.807	1.332
-47.3511	-0.87221	-78.7577	-0.35591	-55.307	-0.64018	-87.629	0.881	-98.7918	0.1507	-79.1991	0.39796	-89.7861	0.09958	-99.2623	0.21239	-96.5323	-0.27128	-86.5385	-0.05293	-99.5312	0.13501	-99.5624	0.04599			-79.469	-0.146	-77.813	-0.289	-79.402	-0.123	-79.411	-0.111	-79.421	-0.11	-79.437	-0.107	-69.743	0.087	-65.736	0.802	-79.554	-0.042	-79.398	0.261	-79.419	-0.064	-80.812	1.331
-47.3466	-0.8723	-78.7594	-0.3591	-55.3023	-0.64016	-87.634	0.879	-98.7937	0.15023	-79.2013	0.39763	-89.7865	0.09853	-99.2642	0.21285	-96.531	-0.27234	-86.5393	-0.05267	-99.5323	0.13431	-99.5638	0.04643			-79.471	-0.145	-77.817	-0.288	-79.404	-0.125	-79.413	-0.112	-79.423	-0.11	-79.439	-0.107	-69.746	0.087	-65.739	0.803	-79.556	-0.041	-79.399	0.261	-79.42	-0.064	-80.818	1.331
-47.3426	-0.87383	-78.7611	-0.36224	-55.2987	-0.64194	-87.639	0.878	-98.7967	0.15057	-79.2036	0.39674	-89.7875	0.09875	-99.2669	0.21191	-96.5306	-0.2731	-86.5416	-0.05254	-99.534	0.13408	-99.5658	0.04661			-79.472	-0.145	-77.821	-0.289	-79.405	-0.124	-79.414	-0.111	-79.424	-0.11	-79.44	-0.107	-69.75	0.087	-65.742	0.802	-79.557	-0.043	-79.4	0.261	-79.422	-0.063	-80.822	1.331
-47.3384	-0.87362	-78.7626	-0.36485	-55.2943	-0.64128	-87.644	0.876	-98.7993	0.15031	-79.2062	0.39521	-89.7882	0.09869	-99.269	0.21149	-96.5288	-0.27369	-86.5432	-0.05327	-99.5354	0.13342	-99.567	0.04525			-79.474	-0.145	-77.825	-0.289	-79.407	-0.124	-79.415	-0.11	-79.425	-0.11	-79.441	-0.107	-69.753	0.086	-65.745	0.802	-79.558	-0.043	-79.402	0.26	-79.423	-0.063	-80.828	1.331
-47.334	-0.87581	-78.7641	-0.37028	-55.2896	-0.64266	-87.649	0.873	-98.8016	0.14938	-79.2075	0.39451	-89.7888	0.09812	-99.2712	0.2118	-96.5282	-0.27425	-86.5443	-0.05228	-99.5371	0.13318	-99.5683	0.04708			-79.475	-0.144	-77.829	-0.287	-79.408	-0.123	-79.416	-0.112	-79.427	-0.109	-79.442	-0.107	-69.756	0.087	-65.748	0.802	-79.56	-0.043	-79.402	0.259	-79.424	-0.064	-80.833	1.33
-47.329	-0.8767	-78.7657	-0.37298	-55.2847	-0.64315	-87.653	0.873	-98.8041	0.14833	-79.2095	0.39352	-89.7895	0.09851	-99.2729	0.21192	-96.5266	-0.27516	-86.5462	-0.05261	-99.5375	0.13339	-99.5709	0.04682			-79.476	-0.145	-77.833	-0.288	-79.409	-0.122	-79.417	-0.111	-79.428	-0.11	-79.444	-0.106	-69.76	0.087	-65.751	0.802	-79.561	-0.044	-79.404	0.26	-79.425	-0.064	-80.838	1.33
-47.3253	-0.8769	-78.767	-0.37751	-55.2806	-0.64486	-87.658	0.87	-98.8067	0.14907	-79.2119	0.39313	-89.79	0.09753	-99.2752	0.21079	-96.5258	-0.27442	-86.5477	-0.05349	-99.539	0.13254	-99.5719	0.0486			-79.478	-0.144	-77.837	-0.287	-79.41	-0.123	-79.419	-0.112	-79.429	-0.108	-79.446	-0.107	-69.763	0.086	-65.755	0.802	-79.563	-0.045	-79.406	0.259	-79.426	-0.064	-80.844	1.329
-47.321	-0.87654	-78.7685	-0.3809	-55.2768	-0.64486	-87.664	0.868	-98.8089	0.14865	-79.2143	0.39192	-89.7905	0.09707	-99.2777	0.21108	-96.5247	-0.27598	-86.55	-0.05321	-99.5404	0.13148	-99.5735	0.04765			-79.479	-0.145	-77.84	-0.287	-79.411	-0.122	-79.42	-0.11	-79.43	-0.108	-79.446	-0.107	-69.767	0.087	-65.757	0.802	-79.563	-0.045	-79.406	0.259	-79.427	-0.063	-80.849	1.329
-47.3165	-0.87839	-78.7703	-0.3846	-55.2718	-0.64609	-87.668	0.865	-98.8114	0.14813	-79.2168	0.39155	-89.791	0.09817	-99.28	0.21048	-96.5237	-0.27525	-86.5506	-0.05326	-99.5409	0.13116	-99.5753	0.04814			-79.48	-0.144	-77.844	-0.286	-79.413	-0.123	-79.421	-0.11	-79.432	-0.109	-79.447	-0.106	-69.771	0.087	-65.761	0.801	-79.565	-0.046	-79.408	0.258	-79.43	-0.063	-80.855	1.329
-47.3122	-0.8781	-78.7721	-0.38874	-55.2671	-0.64583	-87.673	0.862	-98.8139	0.1482	-79.2185	0.39142	-89.7922	0.09852	-99.2823	0.21026	-96.5222	-0.27651	-86.5533	-0.05214	-99.5431	0.12964	-99.5768	0.04986			-79.482	-0.144	-77.848	-0.286	-79.414	-0.124	-79.423	-0.11	-79.433	-0.109	-79.449	-0.106	-69.774	0.087	-65.764	0.801	-79.566	-0.044	-79.41	0.258	-79.43	-0.063	-80.859	1.329
-47.308	-0.88006	-78.7732	-0.39079	-55.2632	-0.64625	-87.678	0.86	-98.8163	0.14664	-79.2208	0.38979	-89.7927	0.09767	-99.2844	0.2117	-96.5208	-0.2775	-86.5549	-0.05144	-99.5439	0.13083	-99.5791	0.04856			-79.483	-0.144	-77.852	-0.285	-79.415	-0.123	-79.424	-0.11	-79.435	-0.109	-79.45	-0.106	-69.778	0.087	-65.767	0.8	-79.567	-0.045	-79.411	0.257	-79.432	-0.064	-80.865	1.328
-47.3037	-0.88021	-78.7749	-0.39443	-55.2585	-0.64742	-87.683	0.858	-98.8192	0.14643	-79.223	0.38952	-89.7933	0.09786	-99.2873	0.21184	-96.5199	-0.27867	-86.5566	-0.05386	-99.5454	0.13044	-99.5806	0.04843			-79.484	-0.143	-77.856	-0.284	-79.417	-0.123	-79.425	-0.111	-79.436	-0.109	-79.452	-0.106	-69.781	0.087	-65.77	0.801	-79.569	-0.046	-79.412	0.256	-79.433	-0.064	-80.87	1.328
-47.2991	-0.88148	-78.7758	-0.39699	-55.2541	-0.64761	-87.687	0.857	-98.8216	0.1465	-79.2245	0.38934	-89.794	0.09797	-99.2889	0.21104	-96.5185	-0.27847	-86.5581	-0.05382	-99.5467	0.13054	-99.5819	0.04783			-79.485	-0.144	-77.86	-0.284	-79.418	-0.123	-79.427	-0.11	-79.437	-0.108	-79.453	-0.106	-69.785	0.088	-65.773	0.801	-79.57	-0.047	-79.413	0.255	-79.434	-0.063	-80.875	1.327
-47.2949	-0.88183	-78.7768	-0.40075	-55.2496	-0.64772	-87.692	0.854	-98.8233	0.14655	-79.227	0.38828	-89.7949	0.09824	-99.2914	0.21181	-96.5172	-0.27958	-86.5593	-0.05328	-99.5473	0.12937	-99.5836	0.04929			-79.487	-0.144	-77.863	-0.284	-79.419	-0.123	-79.428	-0.11	-79.437	-0.109	-79.454	-0.107	-69.788	0.088	-65.776	0.8	-79.572	-0.047	-79.414	0.256	-79.435	-0.063	-80.88	1.327
-47.29	-0.88207	-78.7788	-0.40377	-55.2449	-0.64792	-87.697	0.852	-98.826	0.14574	-79.2295	0.38677	-89.7952	0.09617	-99.2939	0.21089	-96.5159	-0.2816	-86.5616	-0.05345	-99.5491	0.1294	-99.5855	0.0498			-79.488	-0.144	-77.867	-0.284	-79.421	-0.123	-79.429	-0.11	-79.44	-0.109	-79.456	-0.106	-69.792	0.087	-65.779	0.8	-79.572	-0.046	-79.415	0.255	-79.436	-0.063	-80.886	1.327
-47.2857	-0.88218	-78.7805	-0.40832	-55.2408	-0.64887	-87.702	0.849	-98.8281	0.14601	-79.2315	0.38728	-89.7959	0.09703	-99.2962	0.21001	-96.514	-0.28122	-86.5625	-0.05275	-99.5503	0.12895	-99.5871	0.04838			-79.49	-0.144	-77.872	-0.283	-79.422	-0.123	-79.431	-0.11	-79.441	-0.109	-79.457	-0.106	-69.795	0.087	-65.783	0.8	-79.574	-0.047	-79.417	0.255	-79.438	-0.064	-80.89	1.326
-47.2817	-0.88402	-78.7812	-0.41089	-55.2365	-0.64818	-87.707	0.846	-98.8309	0.14585	-79.2338	0.38615	-89.7961	0.09698	-99.2981	0.2099	-96.513	-0.28255	-86.5645	-0.05372	-99.5515	0.12915	-99.5886	0.04915			-79.49	-0.144	-77.875	-0.283	-79.423	-0.123	-79.432	-0.11	-79.442	-0.109	-79.458	-0.106	-69.799	0.086	-65.785	0.799	-79.575	-0.048	-79.418	0.254	-79.439	-0.062	-80.896	1.325
-47.2768	-0.88462	-78.7833	-0.41417	-55.2319	-0.64965	-87.712	0.844	-98.8329	0.1462	-79.2351	0.38638	-89.797	0.0971	-99.3005	0.2093	-96.5111	-0.28374	-86.5667	-0.05354	-99.5527	0.12819	-99.5899	0.04849			-79.492	-0.143	-77.878	-0.282	-79.424	-0.122	-79.433	-0.11	-79.443	-0.109	-79.459	-0.107	-69.802	0.086	-65.789	0.798	-79.576	-0.047	-79.419	0.254	-79.44	-0.063	-80.902	1.326
-47.2724	-0.8857	-78.7843	-0.41664	-55.2273	-0.65075	-87.716	0.841	-98.8359	0.14541	-79.2372	0.38485	-89.7978	0.09759	-99.3023	0.20849	-96.51	-0.28311	-86.568	-0.05371	-99.5541	0.1279	-99.5917	0.04942			-79.493	-0.144	-77.883	-0.283	-79.426	-0.122	-79.434	-0.11	-79.444	-0.109	-79.461	-0.107	-69.806	0.086	-65.792	0.799	-79.578	-0.049	-79.42	0.253	-79.441	-0.063	-80.907	1.325
-47.2686	-0.88556	-78.7854	-0.41999	-55.2232	-0.65056	-87.721	0.838	-98.838	0.14529	-79.24	0.38436	-89.7986	0.09682	-99.3043	0.20847	-96.5083	-0.28474	-86.5695	-0.0537	-99.5549	0.12734	-99.5938	0.04894			-79.494	-0.143	-77.887	-0.281	-79.427	-0.121	-79.436	-0.109	-79.446	-0.108	-79.462	-0.107	-69.81	0.086	-65.795	0.798	-79.578	-0.048	-79.422	0.252	-79.442	-0.062	-80.912	1.323
-47.2632	-0.88684	-78.7872	-0.42353	-55.2194	-0.65156	-87.726	0.835	-98.8409	0.14371	-79.2419	0.38256	-89.7992	0.09714	-99.3064	0.20818	-96.5072	-0.28604	-86.571	-0.05405	-99.5565	0.12733	-99.5954	0.04922			-79.496	-0.143	-77.891	-0.281	-79.428	-0.122	-79.437	-0.11	-79.447	-0.108	-79.463	-0.106	-69.813	0.087	-65.798	0.799	-79.58	-0.048	-79.423	0.251	-79.444	-0.062	-80.918	1.323
-47.2591	-0.8878	-78.7877	-0.42556	-55.2139	-0.65147	-87.731	0.834	-98.8432	0.14283	-79.2443	0.38124	-89.7999	0.0969	-99.3087	0.20838	-96.5058	-0.28632	-86.5726	-0.0537	-99.5579	0.12785	-99.5963	0.04905			-79.498	-0.144	-77.894	-0.28	-79.43	-0.121	-79.438	-0.109	-79.448	-0.108	-79.464	-0.105	-69.817	0.087	-65.801	0.799	-79.581	-0.049	-79.424	0.251	-79.445	-0.063	-80.923	1.324
-47.2548	-0.88829	-78.7889	-0.4278	-55.2091	-0.65249	-87.736	0.831	-98.8452	0.14299	-79.2458	0.38079	-89.8006	0.09575	-99.3112	0.20704	-96.5044	-0.2877	-86.5745	-0.05466	-99.5591	0.12728	-99.5984	0.04855			-79.498	-0.143	-77.898	-0.28	-79.431	-0.122	-79.44	-0.109	-79.449	-0.108	-79.466	-0.105	-69.82	0.086	-65.804	0.799	-79.582	-0.049	-79.426	0.251	-79.446	-0.062	-80.928	1.322
-47.2503	-0.88979	-78.79	-0.43149	-55.2047	-0.65329	-87.74	0.828	-98.848	0.14406	-79.2479	0.38051	-89.8011	0.09752	-99.3136	0.2064	-96.5025	-0.28882	-86.5761	-0.05421	-99.56	0.12671	-99.5999	0.04733			-79.5	-0.143	-77.902	-0.28	-79.432	-0.123	-79.44	-0.111	-79.451	-0.108	-79.467	-0.106	-69.824	0.086	-65.807	0.799	-79.584	-0.05	-79.427	0.251	-79.447	-0.062	-80.933	1.322
-47.2459	-0.88967	-78.792	-0.4343	-55.2002	-0.65308	-87.744	0.825	-98.8507	0.14297	-79.25	0.38016	-89.8019	0.0974	-99.3156	0.20743	-96.5013	-0.28922	-86.5777	-0.05423	-99.5616	0.1267	-99.6017	0.0481			-79.501	-0.143	-77.906	-0.28	-79.433	-0.122	-79.442	-0.11	-79.452	-0.107	-79.468	-0.105	-69.827	0.086	-65.81	0.798	-79.585	-0.049	-79.428	0.249	-79.449	-0.061	-80.939	1.32
-47.2413	-0.89113	-78.7931	-0.43636	-55.196	-0.65456	-87.749	0.822	-98.8528	0.14237	-79.2521	0.38042	-89.8027	0.09891	-99.3182	0.20741	-96.4998	-0.2897	-86.5796	-0.05416	-99.5623	0.12589	-99.6034	0.04842			-79.502	-0.142	-77.908	-0.279	-79.435	-0.122	-79.444	-0.11	-79.454	-0.107	-79.469	-0.105	-69.83	0.087	-65.813	0.799	-79.586	-0.05	-79.429	0.249	-79.45	-0.061	-80.944	1.321
-47.2366	-0.89042	-78.7944	-0.43908	-55.1919	-0.65369	-87.754	0.819	-98.855	0.14335	-79.2543	0.37798	-89.8033	0.0977	-99.3201	0.20756	-96.4984	-0.29145	-86.5815	-0.05324	-99.5641	0.12507	-99.6046	0.04817			-79.503	-0.142	-77.913	-0.279	-79.435	-0.12	-79.444	-0.109	-79.455	-0.108	-79.47	-0.106	-69.834	0.086	-65.817	0.798	-79.587	-0.05	-79.43	0.249	-79.451	-0.062	-80.949	1.32
-47.2316	-0.89157	-78.795	-0.44139	-55.1868	-0.65413	-87.759	0.815	-98.8574	0.14342	-79.2556	0.37797	-89.8034	0.09761	-99.3218	0.2071	-96.497	-0.29287	-86.5828	-0.05419	-99.5646	0.12512	-99.6067	0.04794			-79.505	-0.143	-77.917	-0.279	-79.437	-0.121	-79.446	-0.11	-79.456	-0.108	-79.472	-0.106	-69.837	0.086	-65.82	0.798	-79.589	-0.051	-79.431	0.248	-79.452	-0.061	-80.954	1.32
-47.2281	-0.89215	-78.7963	-0.44341	-55.1824	-0.6555	-87.763	0.811	-98.8595	0.14265	-79.2586	0.37639	-89.8047	0.09717	-99.3242	0.20626	-96.4955	-0.29419	-86.5845	-0.05402	-99.5662	0.1243	-99.6077	0.04941			-79.506	-0.142	-77.921	-0.278	-79.439	-0.12	-79.447	-0.11	-79.457	-0.109	-79.473	-0.105	-69.841	0.086	-65.823	0.798	-79.59	-0.051	-79.432	0.247	-79.453	-0.061	-80.959	1.319
-47.2232	-0.89201	-78.7972	-0.44711	-55.1785	-0.65647	-87.768	0.808	-98.862	0.1416	-79.2608	0.3766	-89.8052	0.09767	-99.3263	0.20681	-96.494	-0.29544	-86.5863	-0.05349	-99.568	0.12396	-99.6096	0.05081			-79.508	-0.142	-77.924	-0.279	-79.439	-0.12	-79.449	-0.11	-79.459	-0.107	-79.475	-0.103	-69.844	0.086	-65.826	0.798	-79.591	-0.049	-79.433	0.247	-79.455	-0.061	-80.964	1.319
-47.2183	-0.89299	-78.7993	-0.4496	-55.1738	-0.65587	-87.773	0.806	-98.8645	0.14058	-79.2628	0.37568	-89.8055	0.09799	-99.3293	0.20659	-96.4923	-0.2954	-86.588	-0.05457	-99.5687	0.12249	-99.611	0.0499			-79.508	-0.142	-77.928	-0.278	-79.441	-0.12	-79.449	-0.111	-79.46	-0.107	-79.476	-0.105	-69.849	0.087	-65.829	0.798	-79.593	-0.051	-79.435	0.247	-79.455	-0.063	-80.969	1.318
-47.2146	-0.89384	-78.7995	-0.45231	-55.1684	-0.65654	-87.777	0.802	-98.8671	0.14031	-79.2647	0.37548	-89.8065	0.0971	-99.3312	0.20669	-96.4909	-0.29684	-86.5894	-0.05392	-99.5696	0.12308	-99.6128	0.04966			-79.51	-0.142	-77.931	-0.277	-79.442	-0.121	-79.451	-0.11	-79.461	-0.107	-79.477	-0.104	-69.852	0.086	-65.832	0.798	-79.593	-0.052	-79.436	0.245	-79.456	-0.062	-80.975	1.318
-47.2092	-0.89485	-78.8009	-0.45336	-55.1648	-0.65706	-87.781	0.799	-98.8691	0.1409	-79.2667	0.37421	-89.8069	0.09666	-99.3334	0.20586	-96.4894	-0.29855	-86.5909	-0.05386	-99.5706	0.12309	-99.6145	0.04987			-79.511	-0.142	-77.935	-0.276	-79.444	-0.121	-79.452	-0.109	-79.462	-0.107	-79.478	-0.104	-69.855	0.086	-65.835	0.797	-79.595	-0.051	-79.437	0.245	-79.458	-0.063	-80.98	1.316
-47.2053	-0.89464	-78.8014	-0.4565	-55.1603	-0.65862	-87.787	0.794	-98.8713	0.13929	-79.269	0.37345	-89.8075	0.09743	-99.3352	0.20673	-96.4874	-0.3001	-86.5927	-0.05299	-99.572	0.12251	-99.6159	0.05004			-79.513	-0.141	-77.939	-0.276	-79.445	-0.119	-79.453	-0.11	-79.464	-0.106	-79.48	-0.104	-69.859	0.086	-65.839	0.797	-79.596	-0.052	-79.438	0.244	-79.459	-0.062	-80.986	1.316
-47.2005	-0.89618	-78.8025	-0.45795	-55.1552	-0.65829	-87.792	0.792	-98.8743	0.13972	-79.2708	0.37219	-89.808	0.09689	-99.3377	0.20468	-96.4865	-0.30046	-86.5948	-0.05341	-99.5732	0.12168	-99.6175	0.04999			-79.514	-0.142	-77.943	-0.275	-79.446	-0.12	-79.455	-0.11	-79.465	-0.106	-79.481	-0.104	-69.862	0.087	-65.841	0.797	-79.597	-0.051	-79.44	0.244	-79.461	-0.061	-80.99	1.316
-47.1962	-0.89697	-78.8037	-0.4607	-55.1511	-0.65934	-87.796	0.788	-98.8765	0.14062	-79.2727	0.3719	-89.8088	0.09718	-99.3398	0.20493	-96.4844	-0.30188	-86.5956	-0.0539	-99.5738	0.12114	-99.619	0.0505			-79.515	-0.141	-77.946	-0.276	-79.447	-0.12	-79.456	-0.11	-79.466	-0.107	-79.482	-0.104	-69.865	0.085	-65.845	0.797	-79.599	-0.051	-79.441	0.244	-79.461	-0.062	-80.995	1.316
-47.1917	-0.89763	-78.8047	-0.46233	-55.1466	-0.65949	-87.8	0.785	-98.879	0.1389	-79.2751	0.37221	-89.8099	0.0966	-99.3421	0.20385	-96.4827	-0.30353	-86.5973	-0.05348	-99.5754	0.12097	-99.6206	0.04956			-79.516	-0.14	-77.95	-0.274	-79.448	-0.119	-79.457	-0.109	-79.467	-0.107	-79.483	-0.104	-69.869	0.086	-65.848	0.797	-79.6	-0.052	-79.442	0.243	-79.462	-0.061	-81.001	1.314
-47.1871	-0.89945	-78.8057	-0.46525	-55.142	-0.65957	-87.805	0.781	-98.8813	0.14021	-79.2767	0.37059	-89.8102	0.09727	-99.344	0.20383	-96.4809	-0.30426	-86.5997	-0.05406	-99.5768	0.11958	-99.6224	0.04875			-79.518	-0.141	-77.953	-0.274	-79.449	-0.12	-79.459	-0.109	-79.469	-0.106	-79.485	-0.105	-69.873	0.084	-65.851	0.796	-79.6	-0.053	-79.443	0.243	-79.464	-0.062	-81.007	1.314
-47.1825	-0.89916	-78.8067	-0.46668	-55.1376	-0.66179	-87.81	0.777	-98.8836	0.1396	-79.279	0.37081	-89.8108	0.09709	-99.3459	0.20333	-96.4792	-0.30506	-86.6008	-0.05403	-99.578	0.11893	-99.6234	0.048			-79.518	-0.141	-77.957	-0.275	-79.451	-0.12	-79.459	-0.109	-79.47	-0.107	-79.486	-0.104	-69.876	0.086	-65.854	0.796	-79.602	-0.053	-79.444	0.242	-79.465	-0.062	-81.011	1.312
-47.1782	-0.90011	-78.8078	-0.46902	-55.1324	-0.66093	-87.814	0.774	-98.8856	0.13941	-79.2812	0.37022	-89.8114	0.09647	-99.3481	0.20429	-96.4779	-0.30737	-86.6024	-0.05341	-99.5789	0.11931	-99.6255	0.04856			-79.52	-0.141	-77.961	-0.274	-79.452	-0.12	-79.461	-0.111	-79.471	-0.106	-79.487	-0.104	-69.88	0.086	-65.857	0.796	-79.603	-0.052	-79.445	0.242	-79.466	-0.06	-81.017	1.312
-47.1731	-0.90188	-78.809	-0.47153	-55.1279	-0.66087	-87.819	0.77	-98.8881	0.13722	-79.283	0.36834	-89.8121	0.09678	-99.3505	0.20409	-96.476	-0.3078	-86.6043	-0.05408	-99.5798	0.11912	-99.6266	0.04893			-79.521	-0.14	-77.965	-0.273	-79.454	-0.12	-79.462	-0.11	-79.472	-0.107	-79.488	-0.103	-69.883	0.086	-65.86	0.796	-79.605	-0.053	-79.447	0.241	-79.467	-0.06	-81.022	1.312
-47.1684	-0.90233	-78.8094	-0.47262	-55.1233	-0.66161	-87.823	0.767	-98.8902	0.13828	-79.2846	0.36925	-89.8126	0.09712	-99.3524	0.20323	-96.4737	-0.30794	-86.6054	-0.05357	-99.5811	0.11801	-99.6282	0.04774			-79.523	-0.14	-77.969	-0.273	-79.454	-0.12	-79.463	-0.109	-79.474	-0.105	-79.49	-0.104	-69.887	0.086	-65.864	0.797	-79.606	-0.053	-79.447	0.24	-79.468	-0.06	-81.027	1.311
-47.1642	-0.90207	-78.8104	-0.47415	-55.1188	-0.66248	-87.828	0.764	-98.8929	0.13758	-79.2869	0.36755	-89.8134	0.09608	-99.3546	0.20186	-96.4725	-0.30885	-86.6074	-0.05411	-99.5821	0.11674	-99.63	0.0478			-79.524	-0.141	-77.972	-0.273	-79.456	-0.119	-79.464	-0.11	-79.475	-0.106	-79.491	-0.104	-69.89	0.085	-65.866	0.796	-79.606	-0.054	-79.449	0.24	-79.47	-0.06	-81.032	1.31
-47.1593	-0.90278	-78.8115	-0.47621	-55.1147	-0.66355	-87.833	0.76	-98.895	0.13768	-79.2891	0.36789	-89.8129	0.09647	-99.3569	0.20271	-96.4708	-0.31036	-86.6092	-0.05383	-99.5838	0.11615	-99.6312	0.04787			-79.525	-0.14	-77.975	-0.272	-79.456	-0.119	-79.466	-0.11	-79.477	-0.105	-79.492	-0.103	-69.894	0.086	-65.869	0.796	-79.608	-0.053	-79.45	0.239	-79.471	-0.061	-81.038	1.31
-47.1546	-0.90324	-78.8124	-0.47774	-55.1099	-0.66416	-87.837	0.756	-98.8971	0.13639	-79.291	0.36549	-89.814	0.09668	-99.3589	0.20229	-96.4686	-0.31087	-86.6108	-0.05452	-99.5847	0.11567	-99.6324	0.04714			-79.526	-0.14	-77.979	-0.272	-79.458	-0.119	-79.466	-0.109	-79.477	-0.106	-79.493	-0.103	-69.898	0.086	-65.873	0.795	-79.609	-0.053	-79.451	0.239	-79.472	-0.06	-81.043	1.31
-47.1505	-0.90398	-78.8131	-0.47969	-55.1054	-0.66416	-87.841	0.753	-98.8994	0.13694	-79.2926	0.36562	-89.8151	0.09665	-99.361	0.20272	-96.4672	-0.31132	-86.612	-0.0548	-99.5857	0.11661	-99.6343	0.04717			-79.528	-0.139	-77.982	-0.272	-79.459	-0.119	-79.468	-0.109	-79.479	-0.106	-79.494	-0.104	-69.901	0.085	-65.876	0.796	-79.611	-0.053	-79.452	0.239	-79.473	-0.061	-81.048	1.309
-47.1458	-0.9044	-78.8141	-0.48089	-55.1003	-0.66558	-87.846	0.749	-98.9025	0.13671	-79.2949	0.36525	-89.8159	0.09461	-99.3634	0.20211	-96.4653	-0.31278	-86.6138	-0.05367	-99.5869	0.11457	-99.6361	0.04785			-79.528	-0.139	-77.987	-0.272	-79.46	-0.119	-79.47	-0.109	-79.48	-0.106	-79.496	-0.103	-69.904	0.084	-65.879	0.796	-79.612	-0.054	-79.454	0.239	-79.474	-0.061	-81.053	1.308
-47.1409	-0.90553	-78.8149	-0.48233	-55.0958	-0.66501	-87.851	0.744	-98.904	0.13571	-79.2966	0.36557	-89.8162	0.09665	-99.3649	0.20213	-96.4637	-0.31295	-86.6155	-0.05571	-99.5881	0.11359	-99.6371	0.04776			-79.53	-0.139	-77.991	-0.27	-79.462	-0.118	-79.47	-0.109	-79.481	-0.106	-79.497	-0.103	-69.908	0.084	-65.882	0.795	-79.612	-0.054	-79.454	0.238	-79.476	-0.061	-81.058	1.307
-47.1366	-0.90656	-78.8157	-0.48372	-55.0911	-0.66609	-87.855	0.742	-98.9069	0.13515	-79.2989	0.36446	-89.8168	0.09693	-99.367	0.20163	-96.462	-0.31442	-86.6172	-0.05462	-99.5887	0.1144	-99.6387	0.04677			-79.531	-0.138	-77.994	-0.27	-79.463	-0.118	-79.472	-0.109	-79.482	-0.106	-79.498	-0.103	-69.912	0.085	-65.885	0.795	-79.614	-0.053	-79.456	0.238	-79.477	-0.061	-81.064	1.306
-47.1321	-0.9058	-78.8166	-0.48473	-55.0866	-0.66656	-87.86	0.738	-98.909	0.13541	-79.3013	0.36434	-89.8178	0.09665	-99.3701	0.20102	-96.46	-0.31557	-86.6189	-0.0542	-99.5903	0.11361	-99.641	0.04646			-79.532	-0.139	-77.997	-0.271	-79.464	-0.117	-79.472	-0.109	-79.483	-0.105	-79.499	-0.103	-69.915	0.085	-65.888	0.795	-79.616	-0.054	-79.457	0.238	-79.477	-0.061	-81.069	1.305
-47.1275	-0.90771	-78.8177	-0.48613	-55.0819	-0.66661	-87.864	0.734	-98.9112	0.13499	-79.303	0.36321	-89.818	0.09626	-99.3713	0.19955	-96.4576	-0.31647	-86.6206	-0.05467	-99.5915	0.11306	-99.6418	0.04706			-79.533	-0.139	-78.001	-0.27	-79.465	-0.118	-79.474	-0.109	-79.485	-0.106	-79.501	-0.103	-69.918	0.085	-65.891	0.794	-79.616	-0.054	-79.458	0.237	-79.479	-0.061	-81.074	1.305
-47.1224	-0.9083	-78.8182	-0.48679	-55.077	-0.66721	-87.868	0.73	-98.9136	0.13556	-79.3047	0.36342	-89.819	0.09622	-99.3734	0.20125	-96.4563	-0.31727	-86.6218	-0.05503	-99.5927	0.11248	-99.6439	0.04684			-79.535	-0.138	-78.005	-0.268	-79.466	-0.118	-79.475	-0.11	-79.486	-0.107	-79.502	-0.102	-69.922	0.085	-65.894	0.794	-79.618	-0.054	-79.459	0.237	-79.481	-0.06	-81.079	1.304
-47.1183	-0.90879	-78.8184	-0.48919	-55.0725	-0.66742	-87.873	0.726	-98.916	0.13347	-79.3068	0.36143	-89.8191	0.09581	-99.3759	0.1998	-96.4543	-0.31772	-86.6237	-0.05414	-99.5935	0.11102	-99.6456	0.04661			-79.536	-0.138	-78.008	-0.27	-79.468	-0.118	-79.476	-0.109	-79.487	-0.105	-79.503	-0.102	-69.926	0.084	-65.898	0.794	-79.619	-0.054	-79.461	0.235	-79.481	-0.061	-81.084	1.304
-47.1133	-0.9093	-78.8192	-0.49028	-55.0675	-0.66837	-87.877	0.723	-98.918	0.13373	-79.3084	0.36194	-89.8195	0.09665	-99.3777	0.19904	-96.4526	-0.3179	-86.6253	-0.05457	-99.5947	0.11106	-99.6464	0.04628			-79.537	-0.138	-78.011	-0.269	-79.469	-0.117	-79.477	-0.108	-79.488	-0.105	-79.504	-0.103	-69.929	0.085	-65.9	0.794	-79.62	-0.054	-79.461	0.235	-79.483	-0.059	-81.09	1.303
-47.1081	-0.91069	-78.82	-0.49146	-55.0633	-0.66917	-87.881	0.719	-98.9203	0.13405	-79.3111	0.36074	-89.8204	0.09584	-99.3798	0.19862	-96.4504	-0.31973	-86.6277	-0.05479	-99.5964	0.11027	-99.6482	0.0458			-79.538	-0.138	-78.015	-0.268	-79.471	-0.118	-79.479	-0.108	-79.489	-0.105	-79.505	-0.102	-69.932	0.084	-65.903	0.793	-79.621	-0.055	-79.463	0.234	-79.484	-0.06	-81.095	1.302
-47.1042	-0.91135	-78.8212	-0.49379	-55.0585	-0.66949	-87.886	0.717	-98.9228	0.13372	-79.3132	0.3604	-89.8207	0.09543	-99.3827	0.19933	-96.4483	-0.32085	-86.6293	-0.05479	-99.5969	0.10877	-99.6498	0.0467			-79.54	-0.138	-78.019	-0.267	-79.471	-0.117	-79.479	-0.108	-79.491	-0.105	-79.507	-0.102	-69.936	0.085	-65.907	0.794	-79.622	-0.055	-79.464	0.234	-79.485	-0.06	-81.1	1.3
-47.0992	-0.91117	-78.821	-0.4939	-55.0542	-0.67068	-87.89	0.712	-98.9247	0.13368	-79.3148	0.36016	-89.8218	0.09654	-99.3841	0.19899	-96.4464	-0.32214	-86.6304	-0.05523	-99.5981	0.10948	-99.6518	0.04678			-79.541	-0.138	-78.022	-0.267	-79.472	-0.117	-79.481	-0.108	-79.492	-0.105	-79.508	-0.103	-69.939	0.085	-65.91	0.793	-79.623	-0.055	-79.465	0.233	-79.486	-0.06	-81.105	1.3
-47.0949	-0.91277	-78.822	-0.49532	-55.0491	-0.67036	-87.894	0.708	-98.9273	0.133	-79.3169	0.35895	-89.8224	0.09527	-99.3863	0.19903	-96.4446	-0.32258	-86.632	-0.05443	-99.5989	0.10912	-99.6532	0.04576			-79.542	-0.138	-78.026	-0.266	-79.474	-0.117	-79.482	-0.109	-79.493	-0.105	-79.509	-0.101	-69.943	0.085	-65.913	0.793	-79.624	-0.054	-79.466	0.232	-79.487	-0.06	-81.111	1.299
-47.09	-0.91156	-78.8221	-0.49721	-55.0449	-0.67193	-87.899	0.705	-98.9295	0.13228	-79.3188	0.35878	-89.8227	0.09563	-99.3884	0.1977	-96.4427	-0.32373	-86.634	-0.05418	-99.6003	0.10861	-99.6549	0.04584			-79.543	-0.138	-78.029	-0.265	-79.475	-0.117	-79.484	-0.108	-79.494	-0.105	-79.51	-0.1	-69.947	0.084	-65.917	0.793	-79.625	-0.056	-79.467	0.231	-79.488	-0.058	-81.116	1.299
-47.0854	-0.914	-78.8234	-0.49796	-55.0402	-0.67055	-87.903	0.701	-98.9319	0.1328	-79.3205	0.35783	-89.8231	0.09545	-99.3907	0.19797	-96.441	-0.32505	-86.6354	-0.05568	-99.6017	0.10766	-99.6559	0.04669			-79.545	-0.138	-78.034	-0.266	-79.476	-0.116	-79.484	-0.108	-79.495	-0.105	-79.511	-0.101	-69.95	0.085	-65.919	0.793	-79.627	-0.055	-79.468	0.229	-79.49	-0.059	-81.121	1.297
-47.081	-0.91449	-78.8241	-0.49769	-55.0353	-0.67256	-87.908	0.697	-98.9338	0.13223	-79.3226	0.35705	-89.8242	0.09479	-99.3927	0.1969	-96.4389	-0.32742	-86.6373	-0.05541	-99.6024	0.10627	-99.6572	0.04734			-79.546	-0.137	-78.037	-0.266	-79.478	-0.116	-79.486	-0.109	-79.496	-0.105	-79.513	-0.102	-69.953	0.085	-65.922	0.793	-79.628	-0.056	-79.47	0.23	-79.49	-0.059	-81.126	1.297
-47.0759	-0.91504	-78.8243	-0.49898	-55.0307	-0.67326	-87.911	0.694	-98.9363	0.13139	-79.3246	0.35661	-89.825	0.09594	-99.3946	0.19647	-96.4368	-0.32794	-86.6386	-0.05411	-99.603	0.10658	-99.6587	0.04686			-79.547	-0.138	-78.041	-0.265	-79.478	-0.117	-79.487	-0.108	-79.498	-0.105	-79.514	-0.102	-69.957	0.086	-65.925	0.792	-79.629	-0.055	-79.471	0.23	-79.492	-0.06	-81.131	1.296
-47.0712	-0.91609	-78.8251	-0.4984	-55.0257	-0.67315	-87.916	0.69	-98.9382	0.13156	-79.3261	0.35611	-89.8255	0.0959	-99.3965	0.19635	-96.4347	-0.32815	-86.6403	-0.05532	-99.6051	0.10561	-99.6606	0.0466			-79.548	-0.137	-78.044	-0.264	-79.479	-0.117	-79.488	-0.108	-79.499	-0.105	-79.515	-0.101	-69.961	0.084	-65.928	0.792	-79.63	-0.055	-79.471	0.231	-79.493	-0.06	-81.136	1.295
-47.0666	-0.91665	-78.8264	-0.49968	-55.0211	-0.67439	-87.92	0.686	-98.9407	0.13108	-79.3284	0.35552	-89.8261	0.09391	-99.3988	0.19625	-96.4331	-0.32873	-86.6416	-0.05486	-99.6059	0.10617	-99.6617	0.04646			-79.55	-0.137	-78.047	-0.264	-79.481	-0.117	-79.49	-0.108	-79.5	-0.104	-79.516	-0.102	-69.964	0.085	-65.931	0.792	-79.631	-0.055	-79.473	0.228	-79.494	-0.058	-81.142	1.294
-47.0616	-0.91746	-78.8259	-0.5011	-55.0161	-0.67432	-87.925	0.681	-98.9431	0.13036	-79.3305	0.35498	-89.8265	0.09475	-99.4015	0.1959	-96.4301	-0.33021	-86.6435	-0.05464	-99.6068	0.1052	-99.6635	0.0471			-79.551	-0.137	-78.051	-0.263	-79.482	-0.115	-79.491	-0.107	-79.501	-0.104	-79.518	-0.102	-69.968	0.084	-65.935	0.791	-79.632	-0.055	-79.474	0.228	-79.495	-0.06	-81.146	1.294
-47.0568	-0.91812	-78.8269	-0.50204	-55.0125	-0.67448	-87.929	0.679	-98.945	0.12913	-79.3324	0.35476	-89.827	0.09488	-99.4031	0.19577	-96.4283	-0.33025	-86.6445	-0.05451	-99.6078	0.10459	-99.6646	0.04754			-79.552	-0.138	-78.054	-0.263	-79.483	-0.115	-79.491	-0.108	-79.502	-0.104	-79.519	-0.102	-69.971	0.085	-65.937	0.792	-79.634	-0.054	-79.475	0.228	-79.496	-0.059	-81.152	1.292
-47.0525	-0.91906	-78.8272	-0.50238	-55.0073	-0.6757	-87.933	0.675	-98.9475	0.12933	-79.3341	0.35372	-89.8275	0.09445	-99.4046	0.19636	-96.426	-0.3303	-86.6469	-0.05433	-99.6085	0.10246	-99.6665	0.04657			-79.553	-0.138	-78.058	-0.262	-79.484	-0.116	-79.493	-0.109	-79.503	-0.102	-79.519	-0.101	-69.975	0.086	-65.941	0.792	-79.635	-0.054	-79.476	0.228	-79.497	-0.059	-81.156	1.292
-47.0474	-0.91905	-78.8277	-0.50324	-55.0025	-0.67674	-87.937	0.672	-98.9498	0.12764	-79.3364	0.35396	-89.8279	0.09486	-99.4069	0.19668	-96.4251	-0.3312	-86.6483	-0.05468	-99.61	0.10261	-99.6675	0.0473			-79.554	-0.137	-78.061	-0.262	-79.485	-0.116	-79.494	-0.108	-79.505	-0.104	-79.521	-0.102	-69.978	0.085	-65.944	0.792	-79.636	-0.055	-79.478	0.227	-79.499	-0.059	-81.162	1.291
-47.043	-0.92023	-78.8282	-0.50373	-54.9976	-0.67759	-87.941	0.668	-98.9519	0.1284	-79.338	0.35319	-89.8287	0.09494	-99.4087	0.1949	-96.4223	-0.33321	-86.6503	-0.05419	-99.6109	0.10326	-99.6691	0.04617			-79.555	-0.137	-78.065	-0.261	-79.486	-0.116	-79.495	-0.108	-79.506	-0.103	-79.521	-0.101	-69.982	0.085	-65.947	0.791	-79.637	-0.054	-79.478	0.226	-79.5	-0.058	-81.168	1.29
-47.0382	-0.91982	-78.8283	-0.50421	-54.993	-0.67679	-87.945	0.666	-98.9535	0.12684	-79.3399	0.35322	-89.8298	0.09536	-99.4105	0.19569	-96.4198	-0.33302	-86.6519	-0.05473	-99.6117	0.10202	-99.671	0.04662			-79.557	-0.137	-78.069	-0.261	-79.488	-0.115	-79.497	-0.107	-79.507	-0.104	-79.523	-0.101	-69.985	0.085	-65.95	0.791	-79.638	-0.054	-79.48	0.225	-79.501	-0.059	-81.172	1.29
-47.0335	-0.92075	-78.8293	-0.50605	-54.9878	-0.67901	-87.95	0.662	-98.9558	0.12702	-79.3417	0.3525	-89.8302	0.09364	-99.4133	0.19495	-96.418	-0.33539	-86.6539	-0.05459	-99.6127	0.1026	-99.6717	0.04757			-79.558	-0.137	-78.072	-0.261	-79.489	-0.115	-79.498	-0.108	-79.509	-0.103	-79.524	-0.101	-69.988	0.085	-65.953	0.791	-79.639	-0.054	-79.48	0.225	-79.502	-0.06	-81.177	1.289
-47.0285	-0.92258	-78.8294	-0.50621	-54.9832	-0.67803	-87.954	0.659	-98.9581	0.12736	-79.3441	0.35198	-89.8309	0.09382	-99.4151	0.19444	-96.416	-0.33517	-86.6554	-0.05438	-99.6143	0.10144	-99.6739	0.04745			-79.559	-0.137	-78.076	-0.26	-79.49	-0.116	-79.499	-0.108	-79.51	-0.103	-79.525	-0.1	-69.991	0.085	-65.957	0.79	-79.64	-0.055	-79.482	0.225	-79.503	-0.059	-81.182	1.288
-47.0238	-0.92252	-78.8297	-0.50678	-54.9787	-0.67879	-87.958	0.655	-98.9605	0.12775	-79.3454	0.35117	-89.8312	0.09368	-99.4171	0.19572	-96.4135	-0.3358	-86.6569	-0.05595	-99.6147	0.10031	-99.6749	0.04622			-79.56	-0.137	-78.079	-0.261	-79.492	-0.115	-79.499	-0.108	-79.511	-0.103	-79.527	-0.1	-69.996	0.084	-65.959	0.791	-79.642	-0.053	-79.483	0.225	-79.504	-0.059	-81.187	1.287
-47.0189	-0.92337	-78.8301	-0.50648	-54.9738	-0.6806	-87.962	0.651	-98.9628	0.12752	-79.3476	0.35098	-89.8315	0.09376	-99.4191	0.19474	-96.4117	-0.33766	-86.6585	-0.05557	-99.6161	0.09947	-99.6767	0.04643			-79.561	-0.138	-78.082	-0.261	-79.492	-0.114	-79.501	-0.108	-79.511	-0.103	-79.528	-0.101	-69.999	0.085	-65.962	0.791	-79.643	-0.054	-79.484	0.225	-79.505	-0.059	-81.192	1.286
-47.0146	-0.92416	-78.8307	-0.50732	-54.9693	-0.67961	-87.966	0.648	-98.965	0.12644	-79.3493	0.35036	-89.832	0.09262	-99.4206	0.19511	-96.4092	-0.33869	-86.66	-0.05511	-99.6173	0.09949	-99.6783	0.04675			-79.562	-0.137	-78.086	-0.259	-79.493	-0.115	-79.502	-0.107	-79.513	-0.103	-79.529	-0.1	-70.003	0.085	-65.965	0.791	-79.644	-0.053	-79.485	0.223	-79.506	-0.059	-81.198	1.284
-47.0093	-0.92541	-78.8311	-0.50871	-54.9644	-0.67976	-87.97	0.644	-98.9674	0.12666	-79.3509	0.34935	-89.8328	0.09453	-99.4233	0.19462	-96.4073	-0.33994	-86.6624	-0.05499	-99.6183	0.09827	-99.6797	0.04612			-79.563	-0.136	-78.089	-0.258	-79.495	-0.114	-79.503	-0.107	-79.514	-0.103	-79.53	-0.099	-70.006	0.084	-65.968	0.79	-79.645	-0.053	-79.486	0.222	-79.507	-0.059	-81.203	1.284
-47.0047	-0.92493	-78.8314	-0.50791	-54.9603	-0.6806	-87.974	0.641	-98.9694	0.12611	-79.3526	0.34835	-89.8333	0.09336	-99.4248	0.19469	-96.4048	-0.34093	-86.6633	-0.05605	-99.6195	0.09755	-99.6812	0.04653			-79.565	-0.137	-78.093	-0.259	-79.495	-0.114	-79.505	-0.107	-79.515	-0.103	-79.531	-0.101	-70.009	0.084	-65.971	0.791	-79.646	-0.054	-79.487	0.223	-79.508	-0.059	-81.208	1.283
-47.0005	-0.92659	-78.8319	-0.50846	-54.9543	-0.68176	-87.978	0.639	-98.9715	0.12607	-79.3555	0.34805	-89.8343	0.09335	-99.427	0.19505	-96.4031	-0.34203	-86.6649	-0.05521	-99.6201	0.0969	-99.6826	0.04734			-79.566	-0.137	-78.096	-0.258	-79.497	-0.114	-79.506	-0.108	-79.517	-0.103	-79.533	-0.099	-70.013	0.085	-65.975	0.79	-79.647	-0.054	-79.488	0.222	-79.51	-0.058	-81.213	1.283
-46.9957	-0.92648	-78.8321	-0.50961	-54.9504	-0.68142	-87.982	0.635	-98.9738	0.12523	-79.3565	0.34776	-89.835	0.09343	-99.429	0.19418	-96.4004	-0.34306	-86.6667	-0.05459	-99.621	0.09648	-99.6837	0.04592			-79.567	-0.136	-78.1	-0.258	-79.498	-0.113	-79.507	-0.107	-79.518	-0.102	-79.534	-0.1	-70.016	0.085	-65.977	0.79	-79.648	-0.054	-79.49	0.222	-79.51	-0.058	-81.218	1.282
-46.9909	-0.92714	-78.8323	-0.50922	-54.9454	-0.68284	-87.987	0.632	-98.9756	0.12518	-79.3594	0.34681	-89.8353	0.09349	-99.4312	0.19365	-96.3984	-0.34377	-86.6685	-0.05485	-99.6222	0.09587	-99.6853	0.04639			-79.569	-0.135	-78.103	-0.257	-79.5	-0.113	-79.508	-0.107	-79.519	-0.102	-79.535	-0.099	-70.02	0.084	-65.981	0.789	-79.649	-0.054	-79.491	0.222	-79.512	-0.058	-81.224	1.281
-46.9861	-0.92821	-78.8323	-0.51032	-54.9408	-0.68342	-87.99	0.628	-98.9783	0.12466	-79.3611	0.34737	-89.836	0.09213	-99.4332	0.19365	-96.3962	-0.34442	-86.6705	-0.05487	-99.6233	0.09583	-99.6871	0.04598			-79.57	-0.136	-78.107	-0.257	-79.5	-0.113	-79.509	-0.106	-79.52	-0.103	-79.536	-0.1	-70.024	0.085	-65.983	0.789	-79.65	-0.052	-79.492	0.221	-79.513	-0.059	-81.228	1.279
-46.9803	-0.92797	-78.8335	-0.50944	-54.9357	-0.68344	-87.995	0.625	-98.9796	0.12333	-79.3629	0.34734	-89.8363	0.09333	-99.4348	0.19405	-96.3941	-0.34616	-86.6716	-0.05515	-99.6243	0.09666	-99.6882	0.0461			-79.571	-0.135	-78.11	-0.256	-79.502	-0.114	-79.511	-0.108	-79.522	-0.101	-79.537	-0.1	-70.027	0.085	-65.987	0.789	-79.651	-0.053	-79.493	0.22	-79.514	-0.059	-81.233	1.279
-46.9753	-0.92913	-78.8332	-0.51017	-54.932	-0.68363	-87.999	0.622	-98.9824	0.12347	-79.3645	0.3463	-89.8372	0.09272	-99.437	0.19305	-96.3912	-0.34693	-86.6732	-0.05548	-99.6256	0.0952	-99.69	0.04721			-79.572	-0.135	-78.113	-0.257	-79.502	-0.113	-79.512	-0.107	-79.522	-0.102	-79.538	-0.099	-70.031	0.085	-65.99	0.789	-79.652	-0.053	-79.494	0.22	-79.515	-0.059	-81.238	1.277
-46.9711	-0.92952	-78.8336	-0.50988	-54.9268	-0.68412	-88.003	0.62	-98.9849	0.12233	-79.3664	0.34496	-89.8382	0.09278	-99.4388	0.19366	-96.3889	-0.34746	-86.6748	-0.055	-99.6258	0.09453	-99.6915	0.04655			-79.573	-0.134	-78.117	-0.256	-79.504	-0.114	-79.513	-0.107	-79.524	-0.102	-79.539	-0.099	-70.034	0.085	-65.993	0.788	-79.653	-0.054	-79.495	0.219	-79.516	-0.059	-81.243	1.276
-46.9661	-0.93002	-78.8338	-0.50964	-54.9216	-0.68379	-88.007	0.616	-98.9868	0.1226	-79.3688	0.34458	-89.838	0.0925	-99.4409	0.19325	-96.3867	-0.34794	-86.6767	-0.05578	-99.6274	0.09447	-99.6925	0.0467			-79.574	-0.135	-78.12	-0.255	-79.505	-0.114	-79.514	-0.107	-79.525	-0.102	-79.541	-0.1	-70.037	0.084	-65.996	0.788	-79.655	-0.053	-79.496	0.219	-79.517	-0.059	-81.249	1.275
-46.9616	-0.9306	-78.8334	-0.50943	-54.9168	-0.68397	-88.011	0.613	-98.9882	0.1228	-79.3705	0.34525	-89.8382	0.09161	-99.4434	0.19318	-96.3844	-0.34897	-86.6779	-0.05563	-99.6284	0.09299	-99.6941	0.04581			-79.576	-0.134	-78.123	-0.254	-79.506	-0.113	-79.515	-0.106	-79.525	-0.102	-79.541	-0.1	-70.041	0.084	-65.999	0.789	-79.656	-0.052	-79.498	0.219	-79.518	-0.06	-81.254	1.274
-46.9564	-0.93116	-78.8339	-0.51038	-54.9116	-0.68477	-88.014	0.61	-98.9905	0.12239	-79.3724	0.3435	-89.8394	0.09197	-99.4451	0.19253	-96.3816	-0.3491	-86.6793	-0.05475	-99.6294	0.09202	-99.6951	0.04579			-79.577	-0.135	-78.127	-0.254	-79.507	-0.114	-79.516	-0.107	-79.527	-0.101	-79.543	-0.099	-70.044	0.085	-66.002	0.788	-79.656	-0.053	-79.498	0.218	-79.52	-0.059	-81.259	1.273
-46.9519	-0.93192	-78.8346	-0.51065	-54.9066	-0.6865	-88.018	0.607	-98.993	0.12244	-79.3743	0.34453	-89.8395	0.09204	-99.4463	0.19268	-96.3797	-0.35024	-86.6817	-0.05323	-99.6305	0.09268	-99.6963	0.04519			-79.578	-0.135	-78.13	-0.254	-79.508	-0.114	-79.518	-0.105	-79.529	-0.102	-79.544	-0.098	-70.048	0.085	-66.005	0.788	-79.657	-0.052	-79.5	0.217	-79.521	-0.059	-81.264	1.273
-46.947	-0.93262	-78.8349	-0.51103	-54.9026	-0.68758	-88.022	0.605	-98.9947	0.12288	-79.3755	0.34366	-89.8407	0.09249	-99.4492	0.19262	-96.3774	-0.35124	-86.6827	-0.05536	-99.6315	0.09197	-99.6984	0.04507			-79.579	-0.134	-78.134	-0.253	-79.509	-0.114	-79.518	-0.108	-79.53	-0.101	-79.546	-0.097	-70.052	0.085	-66.009	0.788	-79.659	-0.052	-79.5	0.217	-79.522	-0.058	-81.269	1.272
-46.9416	-0.9327	-78.8341	-0.51005	-54.8974	-0.68765	-88.026	0.601	-98.9973	0.12279	-79.3777	0.34234	-89.8412	0.09217	-99.4507	0.19087	-96.375	-0.35229	-86.6847	-0.05533	-99.6324	0.09167	-99.6997	0.04511			-79.58	-0.134	-78.136	-0.252	-79.51	-0.113	-79.52	-0.106	-79.531	-0.102	-79.546	-0.099	-70.055	0.084	-66.011	0.787	-79.66	-0.053	-79.501	0.216	-79.522	-0.059	-81.274	1.271
-46.9371	-0.93395	-78.8345	-0.51036	-54.8934	-0.688	-88.031	0.599	-98.9997	0.12224	-79.3798	0.34335	-89.8412	0.0918	-99.4523	0.19199	-96.3724	-0.3527	-86.6862	-0.05468	-99.6329	0.09199	-99.7014	0.04432			-79.581	-0.134	-78.14	-0.253	-79.512	-0.113	-79.521	-0.106	-79.532	-0.101	-79.548	-0.099	-70.058	0.085	-66.014	0.788	-79.661	-0.052	-79.502	0.215	-79.524	-0.059	-81.279	1.27
-46.932	-0.93381	-78.8345	-0.50993	-54.8879	-0.68812	-88.034	0.596	-99.0015	0.12102	-79.381	0.34268	-89.8418	0.09091	-99.4547	0.19154	-96.3703	-0.35384	-86.688	-0.05629	-99.6342	0.09042	-99.7026	0.04466			-79.582	-0.133	-78.144	-0.251	-79.513	-0.113	-79.523	-0.105	-79.533	-0.102	-79.549	-0.099	-70.062	0.084	-66.018	0.788	-79.662	-0.052	-79.504	0.216	-79.525	-0.059	-81.284	1.269
-46.9273	-0.93523	-78.8346	-0.51013	-54.8832	-0.68805	-88.038	0.593	-99.0037	0.12188	-79.3833	0.34144	-89.843	0.09219	-99.4569	0.1903	-96.3669	-0.35275	-86.6896	-0.05682	-99.6351	0.0891	-99.7041	0.0442			-79.584	-0.134	-78.146	-0.251	-79.514	-0.113	-79.523	-0.105	-79.533	-0.102	-79.55	-0.098	-70.065	0.084	-66.02	0.787	-79.663	-0.052	-79.504	0.215	-79.526	-0.059	-81.289	1.268
-46.9226	-0.93671	-78.835	-0.51005	-54.879	-0.68902	-88.043	0.589	-99.0061	0.12112	-79.3853	0.34001	-89.8426	0.09165	-99.4588	0.19056	-96.3653	-0.35365	-86.6911	-0.05705	-99.6359	0.08911	-99.7054	0.04358			-79.584	-0.135	-78.15	-0.251	-79.515	-0.112	-79.524	-0.105	-79.535	-0.102	-79.551	-0.1	-70.069	0.083	-66.024	0.787	-79.664	-0.052	-79.506	0.214	-79.527	-0.059	-81.295	1.267
-46.9179	-0.93674	-78.8351	-0.51038	-54.8733	-0.68974	-88.046	0.588	-99.0079	0.1208	-79.3872	0.33943	-89.844	0.09148	-99.4609	0.18884	-96.3623	-0.35424	-86.6927	-0.05497	-99.6369	0.08824	-99.7067	0.04306			-79.586	-0.133	-78.153	-0.25	-79.516	-0.113	-79.526	-0.106	-79.536	-0.101	-79.552	-0.099	-70.073	0.085	-66.027	0.787	-79.665	-0.052	-79.507	0.213	-79.528	-0.059	-81.299	1.267
-46.9126	-0.93768	-78.8351	-0.50979	-54.868	-0.69033	-88.051	0.585	-99.01	0.12016	-79.3884	0.34055	-89.8442	0.09101	-99.4625	0.18825	-96.3605	-0.35558	-86.6947	-0.05614	-99.6379	0.08802	-99.7089	0.04131			-79.587	-0.134	-78.157	-0.25	-79.518	-0.113	-79.526	-0.105	-79.537	-0.102	-79.553	-0.098	-70.076	0.084	-66.03	0.787	-79.666	-0.052	-79.508	0.214	-79.529	-0.059	-81.304	1.265
-46.9077	-0.9379	-78.8346	-0.50998	-54.8639	-0.69049	-88.053	0.583	-99.0121	0.11943	-79.3907	0.34017	-89.8447	0.0916	-99.4649	0.18782	-96.3573	-0.35437	-86.6966	-0.05611	-99.6387	0.08789	-99.7097	0.04205			-79.588	-0.133	-78.16	-0.25	-79.519	-0.112	-79.527	-0.106	-79.538	-0.101	-79.554	-0.098	-70.079	0.083	-66.033	0.787	-79.667	-0.052	-79.509	0.214	-79.53	-0.059	-81.31	1.265
-46.9028	-0.93884	-78.8351	-0.50962	-54.8589	-0.69086	-88.057	0.579	-99.0142	0.11891	-79.3927	0.33823	-89.8451	0.09174	-99.4664	0.18739	-96.3548	-0.35604	-86.6978	-0.05654	-99.6397	0.08781	-99.7111	0.04128			-79.59	-0.134	-78.164	-0.249	-79.52	-0.112	-79.529	-0.105	-79.539	-0.101	-79.555	-0.098	-70.083	0.084	-66.036	0.788	-79.668	-0.052	-79.511	0.213	-79.532	-0.059	-81.315	1.262
-46.8981	-0.93945	-78.8349	-0.50939	-54.8536	-0.6925	-88.061	0.577	-99.0168	0.11876	-79.394	0.33722	-89.8452	0.09137	-99.4684	0.18773	-96.3526	-0.35714	-86.6992	-0.05673	-99.6412	0.08749	-99.7121	0.04089			-79.591	-0.133	-78.167	-0.249	-79.521	-0.111	-79.529	-0.105	-79.54	-0.101	-79.556	-0.098	-70.086	0.084	-66.04	0.787	-79.669	-0.05	-79.511	0.213	-79.532	-0.059	-81.32	1.261
-46.8931	-0.93936	-78.8353	-0.50878	-54.8492	-0.69195	-88.065	0.576	-99.0185	0.11848	-79.3958	0.3368	-89.8461	0.09044	-99.4707	0.18705	-96.35	-0.35696	-86.7007	-0.05621	-99.6418	0.0862	-99.714	0.0424			-79.592	-0.133	-78.17	-0.249	-79.522	-0.112	-79.531	-0.105	-79.541	-0.101	-79.557	-0.097	-70.09	0.085	-66.042	0.787	-79.671	-0.05	-79.512	0.212	-79.533	-0.059	-81.325	1.26
-46.8876	-0.94061	-78.8349	-0.50839	-54.844	-0.6926	-88.069	0.573	-99.0198	0.11867	-79.398	0.33574	-89.8467	0.09166	-99.4722	0.18705	-96.3474	-0.35839	-86.7025	-0.0566	-99.6428	0.08654	-99.7157	0.04149			-79.593	-0.133	-78.174	-0.248	-79.523	-0.112	-79.532	-0.105	-79.543	-0.101	-79.559	-0.098	-70.093	0.084	-66.045	0.787	-79.671	-0.05	-79.514	0.211	-79.535	-0.059	-81.33	1.26
-46.883	-0.94056	-78.8353	-0.50786	-54.8392	-0.69272	-88.073	0.57	-99.0224	0.1181	-79.3996	0.3357	-89.8475	0.09086	-99.4746	0.18797	-96.3446	-0.35746	-86.7043	-0.05714	-99.6436	0.08518	-99.7169	0.04158			-79.594	-0.133	-78.177	-0.249	-79.524	-0.112	-79.534	-0.104	-79.544	-0.1	-79.56	-0.098	-70.097	0.084	-66.049	0.786	-79.672	-0.051	-79.514	0.21	-79.536	-0.058	-81.335	1.259
-46.8782	-0.94196	-78.835	-0.50857	-54.8344	-0.69417	-88.077	0.568	-99.0245	0.11692	-79.4013	0.33534	-89.8477	0.09218	-99.4766	0.18636	-96.3422	-0.35912	-86.7057	-0.05606	-99.6447	0.08523	-99.7179	0.0429			-79.595	-0.133	-78.18	-0.248	-79.525	-0.112	-79.534	-0.104	-79.545	-0.101	-79.561	-0.097	-70.1	0.084	-66.052	0.785	-79.674	-0.05	-79.516	0.211	-79.536	-0.058	-81.34	1.258
-46.873	-0.94144	-78.8351	-0.50727	-54.8293	-0.6932	-88.08	0.565	-99.0266	0.11817	-79.4031	0.33482	-89.8483	0.09243	-99.4784	0.18605	-96.3395	-0.36123	-86.708	-0.05585	-99.6459	0.08457	-99.7194	0.04249			-79.596	-0.133	-78.184	-0.247	-79.526	-0.112	-79.535	-0.104	-79.546	-0.101	-79.562	-0.097	-70.104	0.085	-66.054	0.785	-79.674	-0.049	-79.517	0.211	-79.538	-0.058	-81.345	1.257
-46.8683	-0.94233	-78.835	-0.5072	-54.8247	-0.69369	-88.084	0.563	-99.0288	0.11736	-79.4046	0.33441	-89.8485	0.09223	-99.4806	0.18624	-96.3367	-0.36069	-86.7092	-0.05588	-99.6472	0.08402	-99.7208	0.04143			-79.598	-0.133	-78.187	-0.246	-79.527	-0.111	-79.536	-0.104	-79.547	-0.101	-79.563	-0.097	-70.107	0.084	-66.058	0.786	-79.676	-0.049	-79.518	0.21	-79.538	-0.059	-81.35	1.256
-46.8638	-0.94349	-78.835	-0.50684	-54.8194	-0.69479	-88.088	0.561	-99.0304	0.11535	-79.4068	0.33465	-89.8494	0.0918	-99.4821	0.18645	-96.3345	-0.36161	-86.7109	-0.05607	-99.6477	0.08389	-99.7223	0.04177			-79.598	-0.133	-78.19	-0.247	-79.529	-0.111	-79.537	-0.104	-79.548	-0.101	-79.564	-0.096	-70.111	0.083	-66.061	0.784	-79.676	-0.049	-79.519	0.209	-79.54	-0.059	-81.355	1.254
-46.8582	-0.94352	-78.835	-0.50679	-54.8149	-0.69484	-88.091	0.558	-99.0332	0.11592	-79.4089	0.33433	-89.8497	0.09152	-99.4837	0.18543	-96.3318	-0.36314	-86.7127	-0.05606	-99.6484	0.08423	-99.7233	0.04286			-79.599	-0.133	-78.193	-0.247	-79.53	-0.111	-79.539	-0.104	-79.55	-0.1	-79.566	-0.096	-70.114	0.083	-66.064	0.786	-79.678	-0.049	-79.52	0.209	-79.541	-0.059	-81.36	1.253
-46.8534	-0.94377	-78.8346	-0.50612	-54.8099	-0.6947	-88.095	0.557	-99.0354	0.11549	-79.4105	0.33313	-89.8504	0.09126	-99.4861	0.18619	-96.3292	-0.36316	-86.7145	-0.05656	-99.6489	0.08418	-99.7246	0.04145			-79.6	-0.132	-78.196	-0.246	-79.53	-0.111	-79.54	-0.105	-79.55	-0.1	-79.567	-0.098	-70.117	0.083	-66.067	0.786	-79.679	-0.049	-79.52	0.209	-79.542	-0.058	-81.365	1.252
-46.8483	-0.94463	-78.8346	-0.50501	-54.8045	-0.69598	-88.098	0.555	-99.0373	0.11556	-79.4118	0.33299	-89.8508	0.09146	-99.4874	0.1864	-96.3265	-0.3637	-86.7156	-0.05788	-99.6497	0.08345	-99.7263	0.0426			-79.602	-0.133	-78.2	-0.245	-79.531	-0.112	-79.541	-0.105	-79.552	-0.1	-79.567	-0.097	-70.121	0.083	-66.07	0.785	-79.68	-0.048	-79.521	0.207	-79.543	-0.057	-81.37	1.251
-46.8438	-0.94521	-78.8341	-0.50436	-54.8	-0.69593	-88.102	0.552	-99.0387	0.11515	-79.4137	0.33259	-89.8514	0.09158	-99.4898	0.18669	-96.3238	-0.36326	-86.7178	-0.05734	-99.6511	0.08214	-99.7278	0.04197			-79.603	-0.132	-78.203	-0.244	-79.533	-0.111	-79.542	-0.104	-79.553	-0.1	-79.569	-0.096	-70.124	0.084	-66.072	0.785	-79.681	-0.049	-79.522	0.208	-79.544	-0.058	-81.375	1.25
-46.8386	-0.94568	-78.8339	-0.50535	-54.7954	-0.69682	-88.106	0.55	-99.0413	0.11488	-79.4156	0.33132	-89.852	0.09117	-99.4915	0.18743	-96.3212	-0.36438	-86.7194	-0.05723	-99.6518	0.08158	-99.7287	0.04324			-79.604	-0.132	-78.206	-0.245	-79.533	-0.112	-79.543	-0.105	-79.554	-0.1	-79.57	-0.098	-70.128	0.082	-66.076	0.785	-79.682	-0.047	-79.524	0.206	-79.545	-0.058	-81.38	1.248
-46.8335	-0.94767	-78.8339	-0.50345	-54.7901	-0.69725	-88.11	0.547	-99.0432	0.11605	-79.4169	0.33072	-89.8524	0.09147	-99.4931	0.18562	-96.3186	-0.36758	-86.7207	-0.05711	-99.6528	0.08143	-99.7309	0.04404			-79.605	-0.132	-78.21	-0.243	-79.535	-0.11	-79.544	-0.106	-79.556	-0.1	-79.571	-0.097	-70.131	0.083	-66.08	0.784	-79.683	-0.047	-79.524	0.207	-79.546	-0.058	-81.385	1.248
-46.8287	-0.94786	-78.8339	-0.50361	-54.7859	-0.69847	-88.113	0.546	-99.0454	0.11338	-79.4194	0.33039	-89.8526	0.09027	-99.4956	0.18663	-96.3162	-0.36726	-86.7225	-0.05624	-99.6532	0.08175	-99.7322	0.0446			-79.606	-0.132	-78.213	-0.245	-79.536	-0.111	-79.545	-0.105	-79.556	-0.1	-79.572	-0.097	-70.135	0.083	-66.082	0.785	-79.684	-0.047	-79.526	0.207	-79.547	-0.059	-81.39	1.246
-46.8235	-0.94896	-78.8341	-0.50364	-54.7804	-0.69822	-88.117	0.544	-99.0472	0.11424	-79.4209	0.33094	-89.8532	0.0917	-99.4975	0.18635	-96.3134	-0.36893	-86.724	-0.05584	-99.6547	0.08179	-99.733	0.04417			-79.608	-0.132	-78.216	-0.245	-79.537	-0.11	-79.546	-0.105	-79.557	-0.1	-79.573	-0.096	-70.138	0.083	-66.085	0.783	-79.685	-0.047	-79.527	0.205	-79.548	-0.058	-81.395	1.245
-46.8185	-0.94882	-78.8332	-0.50266	-54.7755	-0.69803	-88.12	0.542	-99.0495	0.11451	-79.4231	0.32915	-89.8541	0.09153	-99.4991	0.18604	-96.3105	-0.36868	-86.7259	-0.05604	-99.6557	0.08219	-99.7348	0.04451			-79.608	-0.132	-78.219	-0.242	-79.538	-0.109	-79.547	-0.104	-79.558	-0.099	-79.574	-0.096	-70.142	0.082	-66.088	0.784	-79.686	-0.047	-79.528	0.205	-79.549	-0.059	-81.4	1.244
-46.8136	-0.94912	-78.8327	-0.50236	-54.7709	-0.69846	-88.124	0.54	-99.0517	0.11253	-79.4241	0.32817	-89.8544	0.09201	-99.5008	0.18655	-96.3076	-0.36972	-86.7274	-0.05698	-99.6565	0.08084	-99.7357	0.04376			-79.61	-0.132	-78.223	-0.243	-79.539	-0.11	-79.548	-0.105	-79.559	-0.099	-79.575	-0.096	-70.146	0.083	-66.091	0.784	-79.687	-0.047	-79.529	0.206	-79.55	-0.058	-81.405	1.242
-46.8087	-0.95008	-78.8323	-0.50203	-54.7653	-0.69989	-88.128	0.538	-99.0536	0.11385	-79.4265	0.32835	-89.8551	0.09165	-99.5029	0.18549	-96.305	-0.37077	-86.729	-0.05559	-99.6578	0.0805	-99.737	0.04477			-79.611	-0.131	-78.226	-0.244	-79.54	-0.11	-79.549	-0.105	-79.561	-0.098	-79.577	-0.096	-70.149	0.083	-66.095	0.783	-79.688	-0.046	-79.53	0.205	-79.551	-0.058	-81.41	1.242
-46.8039	-0.95111	-78.8325	-0.50031	-54.7612	-0.69995	-88.131	0.537	-99.0554	0.11367	-79.4281	0.32786	-89.8554	0.09198	-99.5046	0.18559	-96.302	-0.37155	-86.7308	-0.05629	-99.6584	0.0802	-99.7389	0.04627			-79.612	-0.131	-78.229	-0.242	-79.541	-0.109	-79.551	-0.105	-79.562	-0.1	-79.577	-0.097	-70.152	0.083	-66.098	0.784	-79.689	-0.045	-79.531	0.204	-79.552	-0.059	-81.415	1.24
-46.7985	-0.95129	-78.8322	-0.50142	-54.7557	-0.69977	-88.135	0.533	-99.0576	0.11407	-79.43	0.32811	-89.856	0.09188	-99.5066	0.18504	-96.2991	-0.37221	-86.7322	-0.05677	-99.6594	0.08045	-99.7396	0.04517			-79.613	-0.13	-78.232	-0.242	-79.543	-0.11	-79.552	-0.105	-79.563	-0.099	-79.578	-0.096	-70.155	0.083	-66.101	0.783	-79.69	-0.045	-79.532	0.204	-79.553	-0.058	-81.42	1.24
-46.7935	-0.95122	-78.8317	-0.50037	-54.7506	-0.70114	-88.139	0.532	-99.0597	0.11281	-79.4315	0.32673	-89.8568	0.09107	-99.5089	0.1873	-96.2959	-0.37408	-86.7338	-0.05694	-99.6604	0.08059	-99.7407	0.04607			-79.614	-0.131	-78.235	-0.242	-79.543	-0.109	-79.553	-0.104	-79.564	-0.1	-79.58	-0.097	-70.159	0.084	-66.103	0.783	-79.691	-0.045	-79.533	0.204	-79.554	-0.058	-81.425	1.239
-46.7889	-0.95277	-78.832	-0.50076	-54.7459	-0.69976	-88.142	0.53	-99.0621	0.11407	-79.4332	0.32726	-89.8571	0.09076	-99.5098	0.1863	-96.2939	-0.37441	-86.7357	-0.0566	-99.6608	0.07888	-99.7429	0.04615			-79.615	-0.13	-78.239	-0.241	-79.545	-0.11	-79.553	-0.105	-79.565	-0.099	-79.581	-0.097	-70.163	0.083	-66.107	0.783	-79.692	-0.045	-79.534	0.203	-79.554	-0.058	-81.43	1.237
-46.7838	-0.95296	-78.8314	-0.50003	-54.7409	-0.70056	-88.146	0.529	-99.0641	0.11316	-79.4351	0.32764	-89.8574	0.09128	-99.5125	0.18715	-96.291	-0.37549	-86.7372	-0.05749	-99.6616	0.07899	-99.7437	0.0468			-79.616	-0.13	-78.241	-0.242	-79.546	-0.11	-79.555	-0.105	-79.566	-0.099	-79.581	-0.097	-70.166	0.083	-66.11	0.782	-79.694	-0.044	-79.535	0.202	-79.556	-0.058	-81.435	1.236
-46.7784	-0.95396	-78.8308	-0.49906	-54.7362	-0.70265	-88.149	0.527	-99.0656	0.1122	-79.4362	0.32617	-89.8583	0.09167	-99.5144	0.18738	-96.2882	-0.37735	-86.739	-0.05571	-99.6627	0.07913	-99.745	0.04685			-79.617	-0.13	-78.245	-0.24	-79.547	-0.109	-79.556	-0.105	-79.567	-0.099	-79.583	-0.097	-70.169	0.083	-66.113	0.782	-79.694	-0.044	-79.536	0.201	-79.556	-0.058	-81.44	1.235
-46.7737	-0.95537	-78.8308	-0.49916	-54.7307	-0.70243	-88.153	0.525	-99.0678	0.11119	-79.4383	0.32481	-89.8588	0.09115	-99.5162	0.18777	-96.2852	-0.37749	-86.7404	-0.05663	-99.6639	0.07725	-99.7467	0.04733			-79.618	-0.13	-78.248	-0.241	-79.548	-0.11	-79.557	-0.105	-79.568	-0.098	-79.584	-0.096	-70.173	0.084	-66.116	0.782	-79.695	-0.045	-79.537	0.202	-79.558	-0.058	-81.445	1.235
-46.7684	-0.95443	-78.83	-0.4982	-54.7259	-0.70147	-88.156	0.524	-99.0699	0.11213	-79.4402	0.32399	-89.8595	0.09095	-99.5181	0.18691	-96.2823	-0.37877	-86.7418	-0.05789	-99.6644	0.07719	-99.748	0.04802			-79.62	-0.13	-78.251	-0.24	-79.55	-0.11	-79.558	-0.105	-79.569	-0.098	-79.585	-0.097	-70.177	0.083	-66.119	0.781	-79.696	-0.044	-79.538	0.201	-79.559	-0.058	-81.45	1.233
-46.763	-0.95607	-78.8299	-0.49719	-54.7209	-0.70295	-88.16	0.523	-99.0718	0.11192	-79.4423	0.32469	-89.8599	0.09169	-99.5201	0.18596	-96.2797	-0.37962	-86.7438	-0.05731	-99.6656	0.07726	-99.7493	0.04734			-79.62	-0.13	-78.254	-0.239	-79.55	-0.109	-79.56	-0.104	-79.571	-0.098	-79.586	-0.096	-70.18	0.083	-66.122	0.782	-79.697	-0.043	-79.539	0.2	-79.56	-0.057	-81.455	1.232
-46.7587	-0.95602	-78.8295	-0.49696	-54.7161	-0.70337	-88.163	0.519	-99.0733	0.11162	-79.4438	0.32414	-89.8598	0.09062	-99.5214	0.18669	-96.2765	-0.38112	-86.7458	-0.05812	-99.6664	0.07681	-99.7503	0.04919			-79.622	-0.13	-78.257	-0.24	-79.551	-0.11	-79.56	-0.105	-79.571	-0.099	-79.587	-0.096	-70.183	0.084	-66.125	0.782	-79.697	-0.044	-79.54	0.201	-79.562	-0.058	-81.46	1.231
-46.7532	-0.95674	-78.8291	-0.49637	-54.7111	-0.70371	-88.167	0.518	-99.0757	0.11108	-79.4453	0.32318	-89.8608	0.09138	-99.5236	0.18611	-96.2741	-0.38219	-86.7471	-0.05759	-99.6673	0.07674	-99.752	0.04878			-79.622	-0.129	-78.261	-0.239	-79.552	-0.109	-79.562	-0.104	-79.572	-0.098	-79.589	-0.097	-70.187	0.083	-66.129	0.781	-79.699	-0.044	-79.541	0.2	-79.562	-0.058	-81.464	1.229
-46.748	-0.95684	-78.8289	-0.49623	-54.7056	-0.70466	-88.17	0.517	-99.0778	0.11043	-79.4478	0.3233	-89.8615	0.09093	-99.5256	0.18509	-96.2707	-0.38188	-86.7495	-0.05696	-99.6681	0.07587	-99.7537	0.04851			-79.624	-0.13	-78.264	-0.238	-79.553	-0.109	-79.563	-0.105	-79.574	-0.098	-79.59	-0.096	-70.191	0.083	-66.131	0.78	-79.7	-0.044	-79.542	0.2	-79.563	-0.058	-81.469	1.228
-46.7428	-0.95874	-78.8287	-0.49579	-54.7012	-0.7053	-88.173	0.514	-99.0796	0.11105	-79.4484	0.32226	-89.8616	0.09159	-99.5269	0.18525	-96.2684	-0.38299	-86.7503	-0.05651	-99.669	0.07676	-99.7552	0.05062			-79.625	-0.13	-78.267	-0.238	-79.554	-0.109	-79.563	-0.105	-79.574	-0.097	-79.591	-0.097	-70.194	0.084	-66.134	0.781	-79.701	-0.042	-79.544	0.2	-79.564	-0.057	-81.475	1.228
-46.7378	-0.95909	-78.828	-0.4951	-54.6956	-0.70511	-88.177	0.514	-99.0816	0.10983	-79.4508	0.32196	-89.862	0.09231	-99.5291	0.18432	-96.2652	-0.38323	-86.7521	-0.05866	-99.6701	0.0749	-99.7558	0.04936			-79.626	-0.13	-78.27	-0.238	-79.555	-0.109	-79.565	-0.105	-79.575	-0.098	-79.592	-0.096	-70.197	0.082	-66.137	0.78	-79.702	-0.042	-79.544	0.198	-79.565	-0.057	-81.48	1.227
-46.7326	-0.95881	-78.8273	-0.49444	-54.6911	-0.70594	-88.181	0.512	-99.0837	0.1106	-79.4523	0.32134	-89.8628	0.09074	-99.5305	0.18552	-96.2623	-0.38362	-86.7534	-0.05735	-99.6706	0.0748	-99.7578	0.05032			-79.626	-0.129	-78.273	-0.236	-79.557	-0.109	-79.566	-0.105	-79.577	-0.097	-79.593	-0.097	-70.201	0.082	-66.14	0.78	-79.702	-0.042	-79.545	0.199	-79.566	-0.058	-81.484	1.225
-46.7275	-0.9593	-78.8273	-0.49406	-54.6863	-0.70614	-88.184	0.511	-99.0861	0.10966	-79.4538	0.32158	-89.863	0.0916	-99.5326	0.18495	-96.2589	-0.38449	-86.7552	-0.05811	-99.6715	0.07504	-99.759	0.05012			-79.628	-0.129	-78.276	-0.237	-79.557	-0.11	-79.567	-0.105	-79.578	-0.098	-79.594	-0.095	-70.204	0.083	-66.143	0.781	-79.704	-0.041	-79.546	0.199	-79.567	-0.058	-81.489	1.224
-46.7226	-0.96011	-78.8275	-0.49304	-54.6816	-0.70563	-88.188	0.509	-99.088	0.10973	-79.4556	0.3208	-89.8631	0.09194	-99.535	0.18462	-96.2563	-0.38569	-86.7565	-0.05699	-99.6728	0.07469	-99.7596	0.05032			-79.629	-0.129	-78.28	-0.235	-79.558	-0.109	-79.568	-0.104	-79.579	-0.098	-79.595	-0.096	-70.208	0.083	-66.147	0.78	-79.705	-0.041	-79.547	0.197	-79.568	-0.058	-81.494	1.223
-46.7178	-0.96012	-78.8258	-0.49283	-54.6762	-0.70676	-88.191	0.508	-99.0893	0.10998	-79.4573	0.32039	-89.8643	0.09079	-99.536	0.18528	-96.2532	-0.38516	-86.758	-0.0588	-99.673	0.07456	-99.7615	0.05086			-79.63	-0.128	-78.283	-0.235	-79.56	-0.108	-79.569	-0.106	-79.58	-0.098	-79.596	-0.097	-70.211	0.082	-66.149	0.78	-79.706	-0.041	-79.548	0.197	-79.569	-0.058	-81.499	1.223
-46.7123	-0.96058	-78.8255	-0.49197	-54.6709	-0.70748	-88.195	0.506	-99.0918	0.10905	-79.4593	0.32153	-89.8645	0.09112	-99.5382	0.1849	-96.2498	-0.38569	-86.7602	-0.05802	-99.6745	0.07457	-99.7625	0.0504			-79.631	-0.128	-78.286	-0.235	-79.56	-0.109	-79.57	-0.106	-79.58	-0.097	-79.596	-0.096	-70.214	0.083	-66.153	0.779	-79.707	-0.041	-79.549	0.197	-79.57	-0.058	-81.504	1.221
-46.7068	-0.96133	-78.8251	-0.49145	-54.6663	-0.7071	-88.197	0.505	-99.0934	0.10814	-79.4608	0.32099	-89.8654	0.09213	-99.5398	0.18427	-96.2466	-0.38693	-86.7614	-0.05796	-99.675	0.0734	-99.7637	0.04997			-79.632	-0.128	-78.289	-0.235	-79.562	-0.109	-79.571	-0.105	-79.582	-0.097	-79.598	-0.097	-70.218	0.083	-66.156	0.78	-79.708	-0.041	-79.55	0.197	-79.571	-0.058	-81.509	1.22
-46.7021	-0.96219	-78.824	-0.49031	-54.6607	-0.70825	-88.201	0.504	-99.0955	0.10889	-79.4627	0.31966	-89.8654	0.09072	-99.5421	0.1851	-96.2439	-0.38527	-86.7637	-0.05814	-99.676	0.07304	-99.7655	0.05002			-79.633	-0.128	-78.292	-0.234	-79.563	-0.109	-79.572	-0.105	-79.583	-0.098	-79.599	-0.096	-70.222	0.082	-66.159	0.78	-79.709	-0.041	-79.551	0.196	-79.572	-0.057	-81.514	1.218
-46.6966	-0.96238	-78.8241	-0.49014	-54.6561	-0.70841	-88.205	0.503	-99.0969	0.10864	-79.4641	0.31955	-89.8663	0.09195	-99.5438	0.18565	-96.2405	-0.38702	-86.7648	-0.05809	-99.6766	0.07242	-99.7667	0.05064			-79.634	-0.127	-78.295	-0.234	-79.564	-0.109	-79.573	-0.104	-79.584	-0.097	-79.599	-0.096	-70.225	0.083	-66.162	0.781	-79.71	-0.04	-79.552	0.195	-79.573	-0.058	-81.519	1.217
-46.6917	-0.96246	-78.8234	-0.49044	-54.6509	-0.70877	-88.208	0.502	-99.0989	0.1072	-79.4658	0.31909	-89.8666	0.0927	-99.5457	0.18535	-96.2377	-0.38704	-86.7663	-0.05796	-99.6775	0.07254	-99.7676	0.04996			-79.636	-0.128	-78.299	-0.233	-79.565	-0.109	-79.574	-0.105	-79.585	-0.097	-79.601	-0.096	-70.228	0.082	-66.165	0.78	-79.711	-0.04	-79.554	0.195	-79.574	-0.058	-81.524	1.216
-46.6866	-0.96374	-78.8227	-0.48985	-54.6458	-0.70904	-88.212	0.5	-99.1008	0.1082	-79.4678	0.31935	-89.8671	0.092	-99.5471	0.18407	-96.2351	-0.3878	-86.7682	-0.05756	-99.6781	0.07255	-99.7687	0.04934			-79.637	-0.127	-78.302	-0.233	-79.565	-0.108	-79.575	-0.104	-79.586	-0.097	-79.601	-0.095	-70.232	0.082	-66.168	0.78	-79.712	-0.038	-79.554	0.195	-79.575	-0.057	-81.529	1.216
-46.6817	-0.96365	-78.8222	-0.48746	-54.6406	-0.70977	-88.215	0.499	-99.1031	0.10784	-79.4695	0.31952	-89.8671	0.09167	-99.5491	0.18521	-96.2319	-0.38932	-86.7701	-0.05845	-99.679	0.07143	-99.7712	0.04956			-79.638	-0.127	-78.304	-0.232	-79.567	-0.108	-79.576	-0.105	-79.587	-0.098	-79.603	-0.095	-70.235	0.082	-66.171	0.779	-79.713	-0.039	-79.555	0.195	-79.577	-0.057	-81.534	1.214
-46.6755	-0.96367	-78.8211	-0.48687	-54.6353	-0.70971	-88.218	0.498	-99.1049	0.10734	-79.4709	0.31884	-89.8681	0.09142	-99.5506	0.1857	-96.2289	-0.39131	-86.7714	-0.05777	-99.6796	0.07088	-99.7718	0.04956			-79.639	-0.128	-78.308	-0.232	-79.568	-0.109	-79.577	-0.103	-79.588	-0.097	-79.604	-0.096	-70.239	0.082	-66.174	0.779	-79.713	-0.037	-79.556	0.194	-79.577	-0.057	-81.539	1.212
-46.671	-0.96388	-78.821	-0.48658	-54.631	-0.71066	-88.222	0.496	-99.1068	0.10628	-79.4722	0.31747	-89.8682	0.09138	-99.5525	0.18399	-96.2263	-0.391	-86.773	-0.05797	-99.681	0.07049	-99.7734	0.04929			-79.64	-0.127	-78.31	-0.231	-79.568	-0.108	-79.578	-0.105	-79.59	-0.097	-79.605	-0.096	-70.243	0.083	-66.177	0.78	-79.714	-0.038	-79.557	0.193	-79.578	-0.057	-81.544	1.212
-46.6661	-0.96641	-78.8203	-0.48657	-54.6256	-0.71177	-88.225	0.494	-99.1093	0.1064	-79.4744	0.31753	-89.8688	0.09127	-99.5545	0.18527	-96.2228	-0.39111	-86.775	-0.05814	-99.6818	0.06985	-99.7745	0.04765			-79.641	-0.128	-78.314	-0.231	-79.57	-0.108	-79.58	-0.104	-79.59	-0.097	-79.606	-0.095	-70.246	0.083	-66.18	0.78	-79.715	-0.039	-79.558	0.193	-79.579	-0.057	-81.548	1.211
-46.6609	-0.96602	-78.8195	-0.48485	-54.6207	-0.71181	-88.228	0.494	-99.1106	0.10733	-79.4764	0.31807	-89.869	0.09221	-99.5564	0.18597	-96.2195	-0.3924	-86.7767	-0.05771	-99.6821	0.06974	-99.776	0.0474			-79.641	-0.126	-78.317	-0.229	-79.571	-0.109	-79.58	-0.104	-79.591	-0.098	-79.608	-0.095	-70.249	0.082	-66.183	0.778	-79.716	-0.037	-79.559	0.192	-79.58	-0.056	-81.553	1.209
-46.6557	-0.96594	-78.8189	-0.48534	-54.6161	-0.71165	-88.231	0.492	-99.1128	0.10596	-79.478	0.31586	-89.8696	0.09122	-99.5584	0.18651	-96.2164	-0.39279	-86.7782	-0.05778	-99.6833	0.06928	-99.7766	0.04736			-79.643	-0.127	-78.32	-0.23	-79.572	-0.109	-79.581	-0.104	-79.592	-0.098	-79.608	-0.095	-70.253	0.083	-66.187	0.779	-79.717	-0.037	-79.56	0.192	-79.582	-0.056	-81.558	1.208
-46.6508	-0.96732	-78.818	-0.48423	-54.6103	-0.71354	-88.235	0.492	-99.1148	0.10663	-79.479	0.31674	-89.8707	0.09185	-99.5601	0.18641	-96.2128	-0.3934	-86.78	-0.05753	-99.6839	0.06948	-99.7782	0.0465			-79.644	-0.126	-78.322	-0.23	-79.573	-0.108	-79.582	-0.103	-79.593	-0.097	-79.609	-0.094	-70.256	0.083	-66.189	0.779	-79.718	-0.037	-79.561	0.191	-79.582	-0.056	-81.563	1.207
-46.6455	-0.96714	-78.8174	-0.48282	-54.6056	-0.7128	-88.238	0.49	-99.1163	0.10688	-79.4818	0.3162	-89.871	0.0922	-99.5618	0.18498	-96.2101	-0.39476	-86.781	-0.05784	-99.6849	0.0697	-99.7793	0.04721			-79.645	-0.126	-78.326	-0.229	-79.574	-0.107	-79.584	-0.103	-79.595	-0.097	-79.61	-0.094	-70.26	0.083	-66.192	0.778	-79.719	-0.037	-79.562	0.191	-79.583	-0.058	-81.568	1.205
-46.6401	-0.96793	-78.8166	-0.48302	-54.6003	-0.71333	-88.242	0.489	-99.1186	0.10621	-79.4832	0.31598	-89.8714	0.09294	-99.5634	0.18443	-96.2066	-0.39447	-86.7834	-0.05748	-99.6856	0.06899	-99.7808	0.04704			-79.646	-0.125	-78.329	-0.229	-79.574	-0.108	-79.585	-0.102	-79.595	-0.096	-79.611	-0.095	-70.263	0.083	-66.194	0.778	-79.72	-0.036	-79.564	0.19	-79.584	-0.057	-81.572	1.206
-46.6345	-0.96875	-78.8163	-0.48241	-54.5951	-0.71319	-88.245	0.489	-99.1205	0.10615	-79.4847	0.31548	-89.8717	0.09234	-99.5654	0.18531	-96.2035	-0.3969	-86.7844	-0.0575	-99.6863	0.06851	-99.782	0.04778			-79.647	-0.125	-78.331	-0.228	-79.576	-0.108	-79.585	-0.103	-79.597	-0.097	-79.612	-0.095	-70.266	0.082	-66.199	0.778	-79.721	-0.037	-79.564	0.191	-79.584	-0.056	-81.578	1.203
-46.6295	-0.96863	-78.8156	-0.48119	-54.5904	-0.7143	-88.248	0.487	-99.1222	0.10578	-79.4861	0.31488	-89.8723	0.09229	-99.5672	0.18385	-96.2004	-0.39715	-86.7861	-0.05849	-99.6877	0.06846	-99.7831	0.04761			-79.648	-0.126	-78.335	-0.228	-79.577	-0.107	-79.586	-0.103	-79.598	-0.097	-79.613	-0.094	-70.27	0.082	-66.202	0.778	-79.722	-0.036	-79.565	0.189	-79.586	-0.058	-81.582	1.202
-46.6247	-0.97009	-78.8146	-0.48032	-54.5851	-0.71524	-88.251	0.486	-99.1241	0.10539	-79.4878	0.31473	-89.8726	0.09293	-99.5691	0.18351	-96.1974	-0.39827	-86.7886	-0.05817	-99.6883	0.06778	-99.784	0.04771			-79.649	-0.125	-78.338	-0.227	-79.578	-0.108	-79.587	-0.104	-79.599	-0.097	-79.615	-0.094	-70.274	0.082	-66.205	0.778	-79.723	-0.036	-79.566	0.19	-79.587	-0.057	-81.587	1.201
-46.619	-0.97066	-78.8138	-0.47906	-54.5801	-0.71528	-88.255	0.485	-99.1264	0.10494	-79.4896	0.31417	-89.8728	0.09274	-99.5709	0.18266	-96.194	-0.39906	-86.7895	-0.05829	-99.689	0.06788	-99.7856	0.04798			-79.65	-0.125	-78.341	-0.228	-79.579	-0.108	-79.589	-0.103	-79.6	-0.096	-79.615	-0.094	-70.277	0.082	-66.208	0.777	-79.723	-0.035	-79.567	0.188	-79.588	-0.057	-81.592	1.2
-46.614	-0.97103	-78.8134	-0.47979	-54.5748	-0.71522	-88.258	0.483	-99.1279	0.10438	-79.4909	0.3136	-89.8737	0.09337	-99.5724	0.18312	-96.1903	-0.399	-86.7909	-0.05783	-99.6896	0.06708	-99.7877	0.04829			-79.651	-0.124	-78.344	-0.227	-79.58	-0.107	-79.59	-0.103	-79.601	-0.097	-79.617	-0.094	-70.28	0.082	-66.211	0.777	-79.725	-0.035	-79.568	0.188	-79.589	-0.058	-81.597	1.197
-46.6087	-0.97107	-78.8125	-0.47846	-54.5701	-0.71632	-88.261	0.482	-99.1302	0.10395	-79.4927	0.31491	-89.874	0.09382	-99.5744	0.18273	-96.1876	-0.40142	-86.7927	-0.05725	-99.6899	0.06633	-99.7888	0.04905			-79.652	-0.125	-78.347	-0.227	-79.581	-0.107	-79.591	-0.103	-79.602	-0.097	-79.618	-0.094	-70.284	0.082	-66.214	0.777	-79.726	-0.035	-79.569	0.189	-79.59	-0.057	-81.601	1.197
-46.6033	-0.97163	-78.8121	-0.47753	-54.5645	-0.71656	-88.265	0.483	-99.1321	0.10536	-79.4946	0.31376	-89.874	0.09355	-99.5761	0.18277	-96.1841	-0.4026	-86.7944	-0.05758	-99.691	0.06615	-99.7895	0.04798			-79.654	-0.124	-78.35	-0.227	-79.582	-0.107	-79.592	-0.102	-79.603	-0.096	-79.618	-0.094	-70.288	0.082	-66.216	0.777	-79.726	-0.035	-79.57	0.187	-79.591	-0.058	-81.607	1.196
-46.5986	-0.97213	-78.8108	-0.47594	-54.5595	-0.71646	-88.268	0.482	-99.1338	0.10391	-79.4964	0.31324	-89.8753	0.09295	-99.5779	0.18275	-96.1811	-0.404	-86.7961	-0.05701	-99.6921	0.06571	-99.791	0.04918			-79.655	-0.125	-78.353	-0.226	-79.583	-0.106	-79.593	-0.102	-79.604	-0.096	-79.619	-0.094	-70.291	0.082	-66.219	0.778	-79.728	-0.034	-79.571	0.187	-79.592	-0.058	-81.611	1.195
-46.5932	-0.97375	-78.8106	-0.47639	-54.5542	-0.71712	-88.271	0.481	-99.1362	0.10397	-79.4975	0.31263	-89.8753	0.09225	-99.5796	0.18169	-96.1772	-0.4054	-86.798	-0.05845	-99.6925	0.06529	-99.7926	0.049			-79.656	-0.124	-78.356	-0.225	-79.584	-0.108	-79.594	-0.103	-79.604	-0.096	-79.62	-0.093	-70.294	0.081	-66.223	0.777	-79.729	-0.034	-79.572	0.187	-79.592	-0.057	-81.617	1.193
-46.5873	-0.97349	-78.8093	-0.47484	-54.5495	-0.71745	-88.274	0.48	-99.1376	0.10445	-79.4999	0.31333	-89.8758	0.09361	-99.5815	0.18154	-96.1743	-0.40785	-86.799	-0.0577	-99.6944	0.0659	-99.7934	0.04889			-79.656	-0.125	-78.359	-0.225	-79.585	-0.107	-79.594	-0.103	-79.606	-0.097	-79.622	-0.093	-70.297	0.081	-66.225	0.776	-79.729	-0.033	-79.573	0.186	-79.594	-0.056	-81.621	1.192
-46.5825	-0.97392	-78.8085	-0.47457	-54.5443	-0.71728	-88.277	0.479	-99.1393	0.10328	-79.5005	0.3127	-89.8763	0.09355	-99.5831	0.18259	-96.1711	-0.40865	-86.8005	-0.05813	-99.6941	0.06457	-99.7947	0.04918			-79.658	-0.125	-78.362	-0.226	-79.587	-0.107	-79.596	-0.102	-79.607	-0.097	-79.623	-0.094	-70.301	0.081	-66.229	0.777	-79.731	-0.034	-79.574	0.185	-79.595	-0.057	-81.626	1.189
-46.5779	-0.97432	-78.8082	-0.4737	-54.5394	-0.7176	-88.281	0.478	-99.1413	0.10286	-79.5029	0.31203	-89.8771	0.09326	-99.585	0.18162	-96.1676	-0.411	-86.8021	-0.05771	-99.6951	0.06508	-99.7958	0.05094			-79.658	-0.125	-78.365	-0.225	-79.587	-0.106	-79.597	-0.102	-79.607	-0.096	-79.624	-0.094	-70.305	0.081	-66.231	0.775	-79.731	-0.033	-79.574	0.186	-79.596	-0.056	-81.631	1.189
-46.5721	-0.97354	-78.8069	-0.47387	-54.5338	-0.71841	-88.284	0.478	-99.1435	0.10344	-79.5043	0.3123	-89.8773	0.09308	-99.5867	0.18124	-96.1647	-0.41233	-86.8039	-0.05701	-99.6958	0.06424	-99.7977	0.05075			-79.66	-0.124	-78.368	-0.224	-79.588	-0.106	-79.598	-0.103	-79.608	-0.095	-79.625	-0.095	-70.308	0.082	-66.235	0.777	-79.733	-0.034	-79.576	0.185	-79.596	-0.056	-81.636	1.188
-46.567	-0.97633	-78.8061	-0.47224	-54.5288	-0.71761	-88.287	0.476	-99.1452	0.10232	-79.5063	0.3107	-89.8773	0.09477	-99.5883	0.18149	-96.161	-0.41346	-86.8057	-0.05748	-99.6965	0.06352	-99.7984	0.05135			-79.661	-0.125	-78.371	-0.224	-79.589	-0.106	-79.599	-0.102	-79.61	-0.095	-79.625	-0.093	-70.312	0.082	-66.238	0.776	-79.733	-0.032	-79.577	0.185	-79.598	-0.056	-81.64	1.187
-46.5612	-0.97735	-78.8051	-0.47165	-54.5235	-0.71942	-88.29	0.475	-99.1467	0.1025	-79.5076	0.31221	-89.878	0.09445	-99.5902	0.18064	-96.1583	-0.4148	-86.8076	-0.05818	-99.6974	0.06355	-99.7999	0.05037			-79.661	-0.124	-78.374	-0.222	-79.59	-0.106	-79.6	-0.102	-79.611	-0.095	-79.627	-0.094	-70.316	0.082	-66.24	0.776	-79.734	-0.032	-79.577	0.184	-79.598	-0.056	-81.645	1.185
-46.5563	-0.9767	-78.8042	-0.47086	-54.5188	-0.71968	-88.293	0.474	-99.1487	0.10224	-79.5092	0.31143	-89.8788	0.09465	-99.5919	0.18075	-96.1547	-0.41627	-86.8089	-0.05748	-99.6985	0.06319	-99.801	0.05163			-79.663	-0.124	-78.377	-0.223	-79.592	-0.106	-79.601	-0.102	-79.611	-0.095	-79.628	-0.093	-70.318	0.082	-66.244	0.776	-79.735	-0.033	-79.578	0.184	-79.599	-0.056	-81.65	1.184
-46.5509	-0.9782	-78.8035	-0.46942	-54.5134	-0.71943	-88.296	0.473	-99.151	0.10215	-79.5106	0.31088	-89.8796	0.09419	-99.5939	0.18047	-96.1511	-0.41672	-86.8108	-0.05843	-99.699	0.06288	-99.8023	0.05126			-79.663	-0.124	-78.38	-0.222	-79.592	-0.106	-79.602	-0.102	-79.613	-0.096	-79.629	-0.093	-70.322	0.082	-66.247	0.776	-79.736	-0.031	-79.579	0.183	-79.6	-0.057	-81.655	1.183
-46.5457	-0.9785	-78.8023	-0.46883	-54.508	-0.71938	-88.3	0.472	-99.153	0.10188	-79.5121	0.31143	-89.8789	0.094	-99.5961	0.17902	-96.1477	-0.41844	-86.8122	-0.05813	-99.6997	0.06212	-99.8033	0.05062			-79.665	-0.124	-78.383	-0.223	-79.593	-0.106	-79.603	-0.102	-79.614	-0.095	-79.63	-0.093	-70.325	0.081	-66.25	0.775	-79.737	-0.031	-79.58	0.183	-79.601	-0.057	-81.66	1.182
-46.5406	-0.9789	-78.8011	-0.46761	-54.5033	-0.71954	-88.302	0.472	-99.1541	0.10081	-79.5142	0.31075	-89.8801	0.0938	-99.5968	0.17904	-96.144	-0.41907	-86.8143	-0.0576	-99.7005	0.06222	-99.8045	0.05178			-79.665	-0.123	-78.386	-0.223	-79.594	-0.106	-79.603	-0.102	-79.615	-0.095	-79.631	-0.092	-70.328	0.081	-66.253	0.775	-79.738	-0.031	-79.581	0.183	-79.602	-0.056	-81.664	1.181
-46.5349	-0.97966	-78.8003	-0.4674	-54.498	-0.72133	-88.305	0.47	-99.1563	0.10183	-79.5153	0.31058	-89.8803	0.09365	-99.599	0.17812	-96.1406	-0.42092	-86.8158	-0.05754	-99.7014	0.06074	-99.8062	0.05137			-79.667	-0.123	-78.389	-0.222	-79.595	-0.106	-79.604	-0.102	-79.615	-0.095	-79.631	-0.092	-70.332	0.081	-66.256	0.774	-79.739	-0.031	-79.582	0.182	-79.603	-0.057	-81.669	1.178
-46.5295	-0.97991	-78.7993	-0.46595	-54.4929	-0.72118	-88.309	0.47	-99.1583	0.10174	-79.5168	0.30929	-89.8804	0.094	-99.6006	0.17711	-96.1374	-0.42086	-86.8174	-0.05672	-99.7021	0.06035	-99.8072	0.05206			-79.668	-0.123	-78.392	-0.222	-79.596	-0.105	-79.605	-0.102	-79.616	-0.095	-79.633	-0.093	-70.336	0.082	-66.259	0.776	-79.739	-0.031	-79.584	0.182	-79.604	-0.056	-81.674	1.178
-46.5241	-0.98036	-78.7981	-0.4659	-54.4883	-0.72125	-88.312	0.47	-99.1595	0.10049	-79.5187	0.30957	-89.8814	0.09423	-99.6022	0.17794	-96.1339	-0.42169	-86.8192	-0.05846	-99.7028	0.05925	-99.8086	0.05314			-79.668	-0.123	-78.394	-0.221	-79.597	-0.105	-79.607	-0.101	-79.618	-0.095	-79.634	-0.093	-70.339	0.081	-66.262	0.775	-79.74	-0.03	-79.584	0.181	-79.604	-0.056	-81.678	1.178
-46.5191	-0.9808	-78.7978	-0.46459	-54.4828	-0.72139	-88.315	0.469	-99.1613	0.10118	-79.5202	0.30912	-89.8816	0.09424	-99.6043	0.17705	-96.1301	-0.42281	-86.8206	-0.0572	-99.7033	0.0602	-99.81	0.05327			-79.669	-0.123	-78.398	-0.22	-79.598	-0.106	-79.607	-0.101	-79.619	-0.096	-79.634	-0.092	-70.342	0.082	-66.265	0.774	-79.741	-0.03	-79.585	0.181	-79.605	-0.055	-81.683	1.175
-46.5138	-0.98166	-78.796	-0.46455	-54.4777	-0.72163	-88.318	0.467	-99.1639	0.10064	-79.5219	0.30875	-89.8818	0.09513	-99.6059	0.17619	-96.1269	-0.42392	-86.8225	-0.05762	-99.704	0.05933	-99.8112	0.05274			-79.67	-0.122	-78.4	-0.221	-79.599	-0.106	-79.609	-0.1	-79.62	-0.095	-79.636	-0.093	-70.346	0.082	-66.269	0.774	-79.743	-0.028	-79.586	0.181	-79.607	-0.056	-81.688	1.174
-46.508	-0.98213	-78.7959	-0.46347	-54.4724	-0.72195	-88.321	0.467	-99.1651	0.10013	-79.5237	0.30795	-89.882	0.09449	-99.6077	0.17654	-96.1235	-0.42339	-86.8239	-0.05753	-99.7052	0.05932	-99.8129	0.05363			-79.671	-0.122	-78.404	-0.22	-79.6	-0.106	-79.61	-0.101	-79.621	-0.096	-79.637	-0.092	-70.349	0.082	-66.271	0.774	-79.742	-0.029	-79.587	0.18	-79.608	-0.056	-81.693	1.173
-46.5034	-0.98342	-78.7941	-0.46223	-54.4668	-0.72321	-88.325	0.466	-99.1674	0.09902	-79.5253	0.30688	-89.8826	0.09399	-99.6097	0.17627	-96.12	-0.42378	-86.8257	-0.05814	-99.7055	0.05887	-99.8137	0.05288			-79.673	-0.121	-78.406	-0.22	-79.601	-0.106	-79.61	-0.102	-79.622	-0.095	-79.638	-0.092	-70.353	0.082	-66.274	0.773	-79.744	-0.029	-79.587	0.179	-79.609	-0.055	-81.698	1.173
-46.4973	-0.98246	-78.7935	-0.46283	-54.4623	-0.72332	-88.328	0.466	-99.1691	0.10014	-79.527	0.30744	-89.8833	0.0949	-99.611	0.17488	-96.1169	-0.42446	-86.827	-0.05772	-99.7065	0.05881	-99.8147	0.05291			-79.674	-0.121	-78.409	-0.22	-79.602	-0.105	-79.611	-0.101	-79.623	-0.094	-79.639	-0.093	-70.357	0.082	-66.278	0.774	-79.745	-0.028	-79.588	0.18	-79.61	-0.056	-81.702	1.171
-46.4925	-0.98304	-78.7924	-0.46156	-54.4563	-0.72305	-88.331	0.465	-99.1714	0.09892	-79.5288	0.30755	-89.8841	0.09425	-99.613	0.17493	-96.1128	-0.42562	-86.8286	-0.05751	-99.7075	0.05866	-99.8159	0.0538			-79.674	-0.121	-78.412	-0.219	-79.602	-0.106	-79.612	-0.101	-79.624	-0.095	-79.64	-0.091	-70.36	0.081	-66.28	0.773	-79.746	-0.029	-79.59	0.178	-79.611	-0.056	-81.707	1.17
-46.4873	-0.98378	-78.7913	-0.46067	-54.4519	-0.72349	-88.334	0.463	-99.1727	0.09823	-79.5299	0.30679	-89.8839	0.09397	-99.6146	0.17564	-96.1096	-0.42742	-86.8303	-0.05695	-99.708	0.05727	-99.8171	0.0525			-79.676	-0.122	-78.414	-0.219	-79.604	-0.105	-79.614	-0.1	-79.625	-0.095	-79.641	-0.091	-70.363	0.081	-66.284	0.774	-79.747	-0.029	-79.591	0.179	-79.612	-0.055	-81.712	1.169
-46.4813	-0.98398	-78.7902	-0.46041	-54.4464	-0.72398	-88.337	0.464	-99.1741	0.09923	-79.5314	0.30558	-89.8845	0.09479	-99.616	0.17485	-96.1058	-0.42693	-86.8318	-0.05736	-99.7082	0.05691	-99.8183	0.05314			-79.677	-0.12	-78.418	-0.217	-79.605	-0.105	-79.614	-0.1	-79.626	-0.095	-79.642	-0.091	-70.367	0.081	-66.287	0.773	-79.748	-0.026	-79.592	0.178	-79.612	-0.055	-81.717	1.167
-46.4768	-0.98405	-78.7888	-0.45857	-54.4417	-0.72345	-88.34	0.463	-99.1766	0.09837	-79.5336	0.30488	-89.8856	0.09467	-99.6179	0.17405	-96.1027	-0.42692	-86.8335	-0.0573	-99.7095	0.05666	-99.8191	0.0538			-79.678	-0.121	-78.42	-0.218	-79.606	-0.105	-79.616	-0.1	-79.627	-0.096	-79.643	-0.091	-70.37	0.082	-66.289	0.773	-79.749	-0.028	-79.593	0.179	-79.613	-0.057	-81.722	1.166
-46.4708	-0.98518	-78.788	-0.45843	-54.4361	-0.72441	-88.343	0.462	-99.1778	0.09882	-79.5348	0.30555	-89.8855	0.09386	-99.6197	0.17498	-96.0992	-0.42643	-86.8353	-0.05779	-99.7101	0.05635	-99.821	0.05284			-79.678	-0.121	-78.424	-0.218	-79.607	-0.104	-79.617	-0.101	-79.628	-0.094	-79.644	-0.09	-70.373	0.082	-66.293	0.772	-79.75	-0.028	-79.593	0.177	-79.614	-0.056	-81.726	1.164
-46.4659	-0.9855	-78.7867	-0.4575	-54.4312	-0.72462	-88.347	0.461	-99.1799	0.09811	-79.5359	0.30497	-89.8861	0.09356	-99.6215	0.17305	-96.0951	-0.42688	-86.837	-0.0579	-99.711	0.05523	-99.822	0.05272			-79.68	-0.12	-78.426	-0.218	-79.608	-0.104	-79.618	-0.1	-79.629	-0.095	-79.645	-0.091	-70.377	0.08	-66.296	0.772	-79.75	-0.027	-79.594	0.176	-79.615	-0.056	-81.731	1.164
-46.4607	-0.98643	-78.7853	-0.45544	-54.4258	-0.72474	-88.349	0.461	-99.1816	0.09806	-79.5376	0.3046	-89.8856	0.09346	-99.623	0.17459	-96.0916	-0.42773	-86.8382	-0.05763	-99.7113	0.05581	-99.8233	0.05359			-79.681	-0.12	-78.429	-0.218	-79.608	-0.105	-79.619	-0.1	-79.63	-0.094	-79.646	-0.091	-70.38	0.081	-66.299	0.773	-79.751	-0.027	-79.595	0.175	-79.616	-0.057	-81.736	1.162
-46.4552	-0.98721	-78.7848	-0.4563	-54.4203	-0.72537	-88.352	0.459	-99.183	0.09737	-79.5391	0.30459	-89.8865	0.0941	-99.6249	0.17433	-96.088	-0.42825	-86.8401	-0.05749	-99.7125	0.05527	-99.8247	0.05374			-79.681	-0.119	-78.432	-0.216	-79.61	-0.105	-79.619	-0.1	-79.631	-0.095	-79.647	-0.091	-70.384	0.081	-66.302	0.771	-79.752	-0.027	-79.596	0.175	-79.617	-0.057	-81.741	1.162
-46.4496	-0.98799	-78.7833	-0.45494	-54.4154	-0.72402	-88.355	0.459	-99.1847	0.09831	-79.5409	0.30433	-89.8874	0.09364	-99.6264	0.17328	-96.0848	-0.42986	-86.8418	-0.05871	-99.7128	0.05485	-99.826	0.05354			-79.683	-0.12	-78.435	-0.217	-79.611	-0.105	-79.62	-0.1	-79.631	-0.094	-79.648	-0.09	-70.387	0.081	-66.305	0.772	-79.753	-0.027	-79.597	0.175	-79.618	-0.056	-81.745	1.16
-46.4444	-0.98784	-78.7823	-0.45374	-54.41	-0.72544	-88.359	0.459	-99.1872	0.09811	-79.5426	0.30433	-89.8877	0.09346	-99.6283	0.17393	-96.0813	-0.43029	-86.8429	-0.05643	-99.7134	0.05484	-99.827	0.05283			-79.684	-0.119	-78.438	-0.216	-79.611	-0.105	-79.621	-0.1	-79.633	-0.094	-79.648	-0.09	-70.391	0.082	-66.308	0.772	-79.754	-0.027	-79.598	0.175	-79.619	-0.057	-81.749	1.159
-46.439	-0.98846	-78.7812	-0.45235	-54.4049	-0.7265	-88.361	0.458	-99.1889	0.09802	-79.5441	0.30294	-89.8879	0.09372	-99.6301	0.174	-96.0772	-0.43079	-86.8449	-0.0575	-99.7145	0.05441	-99.829	0.05361			-79.685	-0.12	-78.441	-0.217	-79.612	-0.105	-79.623	-0.1	-79.633	-0.094	-79.65	-0.091	-70.394	0.081	-66.311	0.773	-79.755	-0.026	-79.599	0.175	-79.62	-0.056	-81.754	1.158
-46.4338	-0.98845	-78.78	-0.45248	-54.3998	-0.72586	-88.365	0.457	-99.1903	0.09807	-79.5447	0.30251	-89.8889	0.09385	-99.6316	0.17455	-96.0739	-0.4313	-86.847	-0.05852	-99.7151	0.05348	-99.829	0.05292			-79.685	-0.119	-78.444	-0.215	-79.613	-0.104	-79.623	-0.1	-79.634	-0.094	-79.651	-0.091	-70.398	0.081	-66.314	0.772	-79.756	-0.026	-79.599	0.175	-79.621	-0.057	-81.759	1.156
-46.4284	-0.9901	-78.7789	-0.45182	-54.3948	-0.72727	-88.367	0.458	-99.1921	0.09661	-79.5468	0.30279	-89.8891	0.0936	-99.6335	0.17404	-96.0705	-0.43193	-86.8483	-0.05755	-99.7159	0.05342	-99.8301	0.05355			-79.687	-0.12	-78.446	-0.215	-79.614	-0.105	-79.624	-0.1	-79.635	-0.094	-79.652	-0.09	-70.401	0.081	-66.316	0.772	-79.757	-0.026	-79.601	0.174	-79.622	-0.056	-81.764	1.155
-46.4224	-0.98972	-78.7773	-0.45169	-54.3888	-0.72716	-88.37	0.456	-99.1942	0.097	-79.5484	0.3011	-89.8893	0.09334	-99.6358	0.17419	-96.0663	-0.43334	-86.8503	-0.05792	-99.7165	0.05265	-99.8322	0.0527			-79.688	-0.119	-78.449	-0.215	-79.616	-0.106	-79.625	-0.1	-79.636	-0.094	-79.653	-0.09	-70.404	0.081	-66.32	0.772	-79.758	-0.025	-79.602	0.173	-79.622	-0.056	-81.768	1.154
-46.4175	-0.98985	-78.7766	-0.4497	-54.3843	-0.72757	-88.374	0.456	-99.1959	0.09709	-79.5497	0.30164	-89.8895	0.0942	-99.6368	0.17472	-96.0628	-0.43417	-86.8514	-0.05862	-99.7168	0.05275	-99.8333	0.05409			-79.689	-0.118	-78.452	-0.214	-79.616	-0.106	-79.626	-0.1	-79.638	-0.094	-79.653	-0.09	-70.408	0.081	-66.322	0.772	-79.758	-0.026	-79.602	0.173	-79.623	-0.056	-81.773	1.153
-46.4119	-0.991	-78.7756	-0.44983	-54.3791	-0.7284	-88.377	0.455	-99.1977	0.09653	-79.5514	0.30183	-89.8902	0.09347	-99.6386	0.175	-96.0594	-0.43499	-86.8537	-0.05812	-99.718	0.05108	-99.8344	0.05508			-79.689	-0.118	-78.455	-0.214	-79.618	-0.105	-79.627	-0.099	-79.638	-0.095	-79.655	-0.09	-70.412	0.082	-66.326	0.771	-79.759	-0.026	-79.603	0.173	-79.624	-0.056	-81.778	1.151
-46.4064	-0.99091	-78.7738	-0.4493	-54.3736	-0.72869	-88.38	0.454	-99.1993	0.09501	-79.5532	0.30052	-89.8907	0.09385	-99.6395	0.17445	-96.0551	-0.43453	-86.855	-0.05867	-99.7187	0.05183	-99.8356	0.05437			-79.691	-0.118	-78.457	-0.213	-79.618	-0.105	-79.628	-0.1	-79.639	-0.093	-79.655	-0.09	-70.415	0.082	-66.329	0.771	-79.76	-0.025	-79.604	0.172	-79.625	-0.056	-81.783	1.15
-46.4011	-0.99209	-78.7725	-0.44755	-54.3684	-0.72988	-88.383	0.455	-99.2014	0.09657	-79.5543	0.29933	-89.8909	0.09291	-99.6416	0.17435	-96.0516	-0.43609	-86.8565	-0.05885	-99.719	0.05214	-99.8368	0.05536			-79.692	-0.119	-78.46	-0.214	-79.619	-0.105	-79.629	-0.099	-79.64	-0.093	-79.657	-0.089	-70.418	0.081	-66.332	0.771	-79.761	-0.025	-79.605	0.171	-79.626	-0.056	-81.787	1.149
-46.3951	-0.99157	-78.7714	-0.44607	-54.3631	-0.72955	-88.386	0.452	-99.203	0.09543	-79.5562	0.29932	-89.8915	0.09305	-99.6436	0.1729	-96.0481	-0.43738	-86.8579	-0.05786	-99.7198	0.05055	-99.8379	0.05306			-79.692	-0.118	-78.463	-0.213	-79.62	-0.104	-79.63	-0.097	-79.641	-0.092	-79.657	-0.09	-70.422	0.081	-66.335	0.771	-79.762	-0.024	-79.606	0.172	-79.627	-0.056	-81.792	1.148
-46.3902	-0.9922	-78.7701	-0.4462	-54.3579	-0.72976	-88.388	0.452	-99.2048	0.0948	-79.558	0.29802	-89.8914	0.09296	-99.6446	0.17259	-96.0447	-0.43762	-86.8593	-0.05879	-99.7208	0.05104	-99.8386	0.05439			-79.693	-0.118	-78.466	-0.212	-79.621	-0.104	-79.631	-0.098	-79.642	-0.093	-79.658	-0.089	-70.425	0.081	-66.338	0.77	-79.763	-0.024	-79.607	0.17	-79.627	-0.057	-81.797	1.147
-46.3847	-0.99402	-78.7685	-0.44606	-54.3528	-0.73065	-88.392	0.451	-99.2064	0.09476	-79.5594	0.29809	-89.8921	0.09255	-99.6471	0.17359	-96.0406	-0.43871	-86.8615	-0.05861	-99.7206	0.05046	-99.8397	0.05473			-79.695	-0.118	-78.469	-0.213	-79.622	-0.104	-79.632	-0.099	-79.643	-0.093	-79.659	-0.089	-70.429	0.081	-66.341	0.771	-79.764	-0.024	-79.608	0.171	-79.628	-0.056	-81.802	1.144
-46.3793	-0.99527	-78.7672	-0.44478	-54.3472	-0.72997	-88.395	0.449	-99.2084	0.09514	-79.5614	0.29741	-89.8927	0.09294	-99.6485	0.17373	-96.0374	-0.43847	-86.8632	-0.05849	-99.7222	0.04997	-99.8412	0.05433			-79.695	-0.118	-78.472	-0.213	-79.623	-0.105	-79.633	-0.099	-79.644	-0.093	-79.66	-0.09	-70.432	0.081	-66.345	0.771	-79.765	-0.024	-79.609	0.17	-79.63	-0.056	-81.805	1.144
-46.3742	-0.99495	-78.7663	-0.44529	-54.3419	-0.7306	-88.397	0.451	-99.2097	0.09498	-79.562	0.29764	-89.893	0.09323	-99.6504	0.17331	-96.0327	-0.43982	-86.8639	-0.0579	-99.7225	0.04959	-99.8423	0.05507			-79.697	-0.118	-78.474	-0.211	-79.624	-0.103	-79.634	-0.099	-79.645	-0.094	-79.661	-0.09	-70.436	0.081	-66.347	0.77	-79.766	-0.024	-79.61	0.171	-79.631	-0.056	-81.811	1.143
-46.3681	-0.995	-78.7651	-0.44293	-54.3367	-0.73229	-88.4	0.449	-99.2117	0.09427	-79.564	0.29782	-89.8933	0.09326	-99.6514	0.1736	-96.0291	-0.44072	-86.8657	-0.05783	-99.7238	0.04873	-99.8441	0.05449			-79.697	-0.117	-78.477	-0.211	-79.625	-0.104	-79.635	-0.098	-79.646	-0.094	-79.662	-0.089	-70.439	0.08	-66.35	0.771	-79.767	-0.024	-79.611	0.169	-79.632	-0.056	-81.815	1.141
-46.363	-0.99617	-78.7631	-0.44356	-54.3318	-0.73094	-88.404	0.45	-99.2132	0.09436	-79.5653	0.29617	-89.8939	0.09259	-99.6531	0.17274	-96.0251	-0.44098	-86.8674	-0.05799	-99.7238	0.04875	-99.8449	0.05398			-79.699	-0.116	-78.48	-0.211	-79.625	-0.104	-79.636	-0.099	-79.647	-0.092	-79.663	-0.089	-70.442	0.081	-66.353	0.769	-79.767	-0.023	-79.612	0.169	-79.632	-0.055	-81.82	1.14
-46.3577	-0.99711	-78.7623	-0.44143	-54.326	-0.73223	-88.406	0.449	-99.2152	0.09425	-79.5675	0.29661	-89.8939	0.09242	-99.6548	0.17359	-96.022	-0.44319	-86.8698	-0.05781	-99.7242	0.04798	-99.8461	0.05513			-79.699	-0.117	-78.483	-0.209	-79.627	-0.104	-79.637	-0.097	-79.648	-0.093	-79.664	-0.09	-70.446	0.081	-66.356	0.771	-79.768	-0.023	-79.612	0.168	-79.633	-0.056	-81.824	1.138
-46.3522	-0.99727	-78.7608	-0.44138	-54.3215	-0.73314	-88.41	0.448	-99.217	0.09352	-79.5683	0.29592	-89.8941	0.09243	-99.6564	0.17223	-96.0183	-0.44386	-86.871	-0.05849	-99.7255	0.04746	-99.8466	0.05467			-79.7	-0.117	-78.486	-0.209	-79.627	-0.104	-79.637	-0.098	-79.649	-0.094	-79.665	-0.09	-70.449	0.081	-66.359	0.77	-79.768	-0.023	-79.614	0.168	-79.634	-0.056	-81.829	1.137
-46.3466	-0.99803	-78.7597	-0.44047	-54.3157	-0.73386	-88.412	0.447	-99.2182	0.09358	-79.5693	0.29537	-89.8954	0.09227	-99.6584	0.17234	-96.0143	-0.44451	-86.8731	-0.05785	-99.7258	0.04738	-99.8483	0.05369			-79.702	-0.116	-78.488	-0.21	-79.629	-0.103	-79.639	-0.099	-79.65	-0.093	-79.666	-0.088	-70.452	0.081	-66.362	0.769	-79.769	-0.023	-79.614	0.168	-79.635	-0.057	-81.833	1.137
-46.3409	-0.99854	-78.7575	-0.43899	-54.3108	-0.73385	-88.415	0.447	-99.2208	0.09299	-79.571	0.29368	-89.895	0.09237	-99.6598	0.17284	-96.0101	-0.44546	-86.8748	-0.05975	-99.7263	0.04646	-99.8494	0.0543			-79.702	-0.117	-78.491	-0.21	-79.629	-0.104	-79.639	-0.098	-79.65	-0.092	-79.667	-0.09	-70.456	0.08	-66.365	0.768	-79.77	-0.022	-79.615	0.168	-79.636	-0.057	-81.838	1.135
-46.3353	-0.99922	-78.757	-0.43868	-54.305	-0.73401	-88.419	0.447	-99.2224	0.09364	-79.573	0.29325	-89.8957	0.09253	-99.6619	0.17195	-96.0066	-0.44748	-86.876	-0.05848	-99.7275	0.04729	-99.8504	0.05419			-79.703	-0.116	-78.494	-0.209	-79.63	-0.103	-79.64	-0.098	-79.651	-0.092	-79.668	-0.089	-70.459	0.081	-66.368	0.768	-79.772	-0.022	-79.616	0.167	-79.637	-0.058	-81.843	1.132
-46.33	-0.99832	-78.7554	-0.43809	-54.3002	-0.73385	-88.421	0.446	-99.2241	0.09283	-79.5743	0.29286	-89.8961	0.09167	-99.6633	0.17219	-96.0023	-0.44987	-86.8777	-0.05946	-99.728	0.04586	-99.8517	0.05429			-79.704	-0.117	-78.496	-0.21	-79.632	-0.103	-79.641	-0.098	-79.653	-0.092	-79.669	-0.089	-70.463	0.08	-66.372	0.768	-79.773	-0.022	-79.617	0.167	-79.638	-0.056	-81.848	1.133
-46.3248	-0.99912	-78.754	-0.43684	-54.2944	-0.73485	-88.424	0.445	-99.2261	0.09315	-79.576	0.29419	-89.8961	0.09339	-99.6651	0.17323	-95.9989	-0.44998	-86.8788	-0.05892	-99.7284	0.04572	-99.853	0.05356			-79.705	-0.116	-78.499	-0.208	-79.633	-0.104	-79.642	-0.097	-79.654	-0.092	-79.669	-0.089	-70.466	0.081	-66.374	0.769	-79.773	-0.022	-79.618	0.166	-79.638	-0.057	-81.852	1.13
-46.3196	-0.99937	-78.7525	-0.43683	-54.2895	-0.7352	-88.427	0.445	-99.2272	0.09423	-79.5768	0.29209	-89.8972	0.09273	-99.6666	0.17262	-95.9951	-0.45038	-86.8807	-0.05828	-99.7291	0.04521	-99.8536	0.05426			-79.706	-0.116	-78.502	-0.208	-79.634	-0.103	-79.643	-0.099	-79.655	-0.092	-79.671	-0.091	-70.47	0.079	-66.378	0.769	-79.774	-0.023	-79.618	0.166	-79.639	-0.056	-81.857	1.129
-46.3142	-1.00025	-78.751	-0.436	-54.2843	-0.73562	-88.43	0.444	-99.2288	0.09384	-79.5792	0.29245	-89.8971	0.09245	-99.668	0.17264	-95.9906	-0.45217	-86.8826	-0.05762	-99.7302	0.0434	-99.855	0.0539			-79.707	-0.115	-78.505	-0.206	-79.634	-0.102	-79.644	-0.098	-79.655	-0.092	-79.671	-0.09	-70.473	0.08	-66.38	0.768	-79.775	-0.022	-79.62	0.166	-79.641	-0.056	-81.861	1.128
-46.3085	-1.00015	-78.7498	-0.43472	-54.2786	-0.73613	-88.433	0.444	-99.2307	0.09285	-79.58	0.29283	-89.8978	0.09327	-99.6699	0.17407	-95.9871	-0.45358	-86.8839	-0.05919	-99.7301	0.04292	-99.8562	0.05319			-79.708	-0.116	-78.508	-0.207	-79.636	-0.102	-79.645	-0.098	-79.657	-0.092	-79.673	-0.09	-70.476	0.081	-66.383	0.768	-79.776	-0.021	-79.62	0.165	-79.641	-0.056	-81.866	1.127
-46.3025	-1.00171	-78.7485	-0.43375	-54.2739	-0.73693	-88.436	0.444	-99.233	0.09204	-79.5817	0.29202	-89.8978	0.09283	-99.6717	0.17287	-95.9826	-0.45359	-86.8859	-0.05918	-99.7312	0.04368	-99.8577	0.0536			-79.708	-0.115	-78.51	-0.207	-79.636	-0.102	-79.646	-0.098	-79.657	-0.092	-79.674	-0.09	-70.48	0.08	-66.386	0.768	-79.776	-0.021	-79.621	0.165	-79.642	-0.055	-81.87	1.126
-46.2973	-1.00235	-78.7463	-0.43422	-54.2685	-0.73649	-88.438	0.443	-99.2341	0.09182	-79.5831	0.29112	-89.8989	0.09244	-99.6734	0.17194	-95.9796	-0.45516	-86.8874	-0.05929	-99.7319	0.04228	-99.8584	0.05333			-79.709	-0.116	-78.513	-0.206	-79.637	-0.102	-79.647	-0.098	-79.658	-0.091	-79.674	-0.09	-70.483	0.079	-66.389	0.769	-79.777	-0.02	-79.622	0.164	-79.643	-0.056	-81.875	1.124
-46.2915	-1.00277	-78.7445	-0.43276	-54.2628	-0.73592	-88.441	0.441	-99.2356	0.09212	-79.5844	0.29063	-89.8983	0.09241	-99.6748	0.17147	-95.9753	-0.45612	-86.8888	-0.05989	-99.7327	0.04221	-99.8597	0.05327			-79.711	-0.116	-78.515	-0.206	-79.638	-0.103	-79.648	-0.098	-79.659	-0.092	-79.675	-0.091	-70.487	0.08	-66.392	0.767	-79.778	-0.021	-79.623	0.164	-79.644	-0.055	-81.88	1.123
-46.2863	-1.00275	-78.7435	-0.43295	-54.2571	-0.73754	-88.444	0.441	-99.2371	0.09136	-79.5861	0.29072	-89.8991	0.09148	-99.6762	0.17103	-95.9719	-0.45671	-86.8908	-0.05913	-99.7334	0.04288	-99.8605	0.05335			-79.711	-0.116	-78.518	-0.205	-79.639	-0.102	-79.649	-0.099	-79.66	-0.092	-79.676	-0.091	-70.49	0.08	-66.396	0.768	-79.779	-0.02	-79.624	0.163	-79.645	-0.055	-81.885	1.122
-46.2806	-1.00419	-78.7419	-0.43034	-54.2525	-0.73783	-88.447	0.441	-99.2389	0.0908	-79.5883	0.29025	-89.8996	0.09172	-99.6783	0.16987	-95.9673	-0.4576	-86.892	-0.05983	-99.7342	0.04153	-99.862	0.05108			-79.713	-0.116	-78.521	-0.204	-79.639	-0.103	-79.65	-0.098	-79.661	-0.092	-79.677	-0.09	-70.494	0.082	-66.399	0.767	-79.78	-0.02	-79.625	0.164	-79.645	-0.056	-81.889	1.12
-46.2749	-1.00413	-78.7402	-0.42989	-54.2473	-0.73801	-88.451	0.441	-99.2404	0.09032	-79.5892	0.28974	-89.9004	0.09132	-99.6796	0.16945	-95.9639	-0.45818	-86.8941	-0.05985	-99.7347	0.04159	-99.8631	0.05282			-79.713	-0.115	-78.524	-0.204	-79.641	-0.103	-79.651	-0.098	-79.661	-0.092	-79.678	-0.09	-70.497	0.08	-66.401	0.768	-79.781	-0.019	-79.626	0.164	-79.646	-0.056	-81.893	1.118
-46.2697	-1.00428	-78.739	-0.42907	-54.2415	-0.7384	-88.453	0.439	-99.2423	0.0907	-79.5908	0.28874	-89.9002	0.09069	-99.6813	0.16932	-95.9598	-0.45876	-86.8956	-0.05857	-99.7352	0.04039	-99.8644	0.05317			-79.715	-0.115	-78.527	-0.205	-79.642	-0.102	-79.652	-0.098	-79.663	-0.092	-79.679	-0.09	-70.5	0.081	-66.404	0.767	-79.781	-0.02	-79.627	0.163	-79.647	-0.056	-81.899	1.117
-46.2642	-1.00477	-78.7378	-0.42852	-54.237	-0.73817	-88.456	0.438	-99.2441	0.09002	-79.5922	0.28891	-89.9008	0.09141	-99.6826	0.16945	-95.9556	-0.45951	-86.8972	-0.05878	-99.7358	0.03981	-99.8655	0.05389			-79.716	-0.115	-78.529	-0.204	-79.642	-0.102	-79.652	-0.097	-79.664	-0.092	-79.68	-0.09	-70.504	0.081	-66.408	0.767	-79.782	-0.02	-79.627	0.162	-79.648	-0.056	-81.902	1.117
-46.2585	-1.00606	-78.7358	-0.4281	-54.2313	-0.73909	-88.459	0.438	-99.2456	0.09003	-79.5939	0.2895	-89.9009	0.09127	-99.6843	0.16851	-95.9521	-0.46082	-86.8985	-0.0588	-99.7367	0.03928	-99.8663	0.05343			-79.716	-0.114	-78.532	-0.204	-79.643	-0.102	-79.654	-0.097	-79.664	-0.092	-79.68	-0.088	-70.507	0.079	-66.41	0.766	-79.783	-0.019	-79.629	0.162	-79.649	-0.056	-81.908	1.116
-46.2531	-1.0065	-78.7349	-0.4279	-54.2261	-0.73876	-88.462	0.438	-99.2476	0.09087	-79.5949	0.28805	-89.902	0.09157	-99.6865	0.16813	-95.9481	-0.45934	-86.9005	-0.05926	-99.7369	0.0405	-99.867	0.05439			-79.717	-0.115	-78.535	-0.204	-79.645	-0.102	-79.655	-0.097	-79.666	-0.091	-79.681	-0.089	-70.51	0.079	-66.413	0.767	-79.784	-0.019	-79.629	0.163	-79.65	-0.056	-81.912	1.113
-46.2475	-1.00638	-78.7329	-0.42636	-54.2204	-0.74005	-88.465	0.437	-99.2497	0.09011	-79.5964	0.28799	-89.9018	0.09026	-99.6876	0.16663	-95.9438	-0.46003	-86.9021	-0.05983	-99.7374	0.03968	-99.8688	0.05391			-79.718	-0.114	-78.536	-0.204	-79.645	-0.101	-79.655	-0.098	-79.667	-0.092	-79.682	-0.089	-70.513	0.08	-66.416	0.767	-79.785	-0.019	-79.63	0.161	-79.651	-0.055	-81.916	1.111
-46.2424	-1.00687	-78.7313	-0.42568	-54.2155	-0.73946	-88.467	0.437	-99.2512	0.09062	-79.5977	0.28696	-89.9017	0.09109	-99.6894	0.16648	-95.9397	-0.46184	-86.9036	-0.05929	-99.7384	0.03927	-99.8693	0.05445			-79.719	-0.115	-78.54	-0.203	-79.646	-0.102	-79.656	-0.097	-79.667	-0.091	-79.683	-0.089	-70.518	0.08	-66.42	0.766	-79.786	-0.017	-79.631	0.161	-79.651	-0.055	-81.921	1.111
-46.2368	-1.00741	-78.7298	-0.4263	-54.2094	-0.74012	-88.471	0.437	-99.2525	0.08976	-79.5994	0.28664	-89.9026	0.09192	-99.6909	0.1668	-95.9358	-0.46368	-86.9046	-0.05915	-99.739	0.03852	-99.8708	0.05405			-79.72	-0.113	-78.542	-0.203	-79.647	-0.102	-79.657	-0.098	-79.668	-0.091	-79.684	-0.09	-70.521	0.08	-66.422	0.766	-79.787	-0.019	-79.632	0.161	-79.653	-0.055	-81.925	1.111
-46.2304	-1.00673	-78.7284	-0.42445	-54.2043	-0.73989	-88.473	0.436	-99.2543	0.08959	-79.6006	0.28652	-89.9032	0.09162	-99.6925	0.16576	-95.9318	-0.46307	-86.9068	-0.05898	-99.7396	0.03875	-99.8714	0.05493			-79.721	-0.114	-78.545	-0.202	-79.648	-0.102	-79.658	-0.097	-79.669	-0.092	-79.686	-0.089	-70.524	0.08	-66.425	0.766	-79.787	-0.019	-79.632	0.159	-79.653	-0.056	-81.93	1.109
-46.2258	-1.00814	-78.7264	-0.42332	-54.1994	-0.74078	-88.476	0.436	-99.2553	0.08956	-79.6021	0.28478	-89.9031	0.09078	-99.694	0.1651	-95.9282	-0.46403	-86.9088	-0.05855	-99.7399	0.03851	-99.8731	0.05443			-79.722	-0.114	-78.548	-0.202	-79.649	-0.103	-79.658	-0.096	-79.67	-0.091	-79.686	-0.09	-70.528	0.079	-66.428	0.766	-79.788	-0.018	-79.634	0.159	-79.654	-0.054	-81.935	1.108
-46.2194	-1.00879	-78.725	-0.42216	-54.1935	-0.74079	-88.479	0.435	-99.2575	0.08913	-79.6038	0.284	-89.9039	0.09132	-99.6958	0.16481	-95.9232	-0.46524	-86.9097	-0.05981	-99.7405	0.03784	-99.874	0.05485			-79.723	-0.114	-78.551	-0.202	-79.65	-0.102	-79.66	-0.095	-79.671	-0.091	-79.687	-0.089	-70.531	0.079	-66.432	0.766	-79.789	-0.019	-79.634	0.159	-79.655	-0.055	-81.94	1.105
-46.2142	-1.00842	-78.7232	-0.42283	-54.1889	-0.74164	-88.482	0.435	-99.2593	0.08958	-79.6053	0.28361	-89.9038	0.09102	-99.6976	0.16522	-95.9198	-0.46571	-86.9113	-0.05954	-99.7415	0.03703	-99.8758	0.05432			-79.724	-0.114	-78.553	-0.201	-79.651	-0.102	-79.661	-0.097	-79.672	-0.091	-79.688	-0.088	-70.535	0.079	-66.434	0.766	-79.789	-0.018	-79.635	0.159	-79.656	-0.057	-81.944	1.105
-46.2087	-1.01016	-78.7214	-0.42102	-54.1832	-0.74225	-88.484	0.434	-99.2606	0.08887	-79.6064	0.28315	-89.9047	0.09169	-99.6985	0.16462	-95.9152	-0.46627	-86.9127	-0.05845	-99.7417	0.037	-99.8765	0.05554			-79.725	-0.115	-78.556	-0.2	-79.652	-0.102	-79.662	-0.096	-79.673	-0.09	-79.689	-0.089	-70.538	0.08	-66.438	0.766	-79.79	-0.018	-79.636	0.16	-79.656	-0.056	-81.949	1.104
-46.2032	-1.01038	-78.7197	-0.42194	-54.1775	-0.74284	-88.487	0.432	-99.2619	0.08847	-79.6076	0.28126	-89.9051	0.09121	-99.7008	0.16348	-95.912	-0.46773	-86.915	-0.05881	-99.7427	0.03699	-99.8777	0.05557			-79.726	-0.114	-78.559	-0.201	-79.652	-0.101	-79.663	-0.096	-79.674	-0.091	-79.69	-0.089	-70.542	0.08	-66.441	0.765	-79.791	-0.017	-79.637	0.158	-79.657	-0.056	-81.953	1.103
-46.1975	-1.01035	-78.7179	-0.42021	-54.1726	-0.74303	-88.49	0.433	-99.2635	0.08897	-79.6093	0.2819	-89.905	0.09105	-99.7018	0.16304	-95.9078	-0.46681	-86.9167	-0.05889	-99.7431	0.03659	-99.8786	0.0565			-79.726	-0.113	-78.561	-0.2	-79.654	-0.101	-79.663	-0.096	-79.675	-0.091	-79.691	-0.089	-70.545	0.079	-66.444	0.764	-79.792	-0.017	-79.637	0.158	-79.658	-0.056	-81.957	1.1
-46.1917	-1.01095	-78.7163	-0.41983	-54.1669	-0.74304	-88.493	0.432	-99.2661	0.08792	-79.6109	0.28155	-89.9057	0.09119	-99.7036	0.16178	-95.903	-0.46842	-86.918	-0.05897	-99.7446	0.03523	-99.8798	0.05616			-79.727	-0.114	-78.564	-0.199	-79.654	-0.102	-79.665	-0.096	-79.676	-0.091	-79.692	-0.089	-70.548	0.079	-66.447	0.764	-79.793	-0.018	-79.639	0.158	-79.66	-0.055	-81.961	1.099
-46.1859	-1.01161	-78.7146	-0.419	-54.1617	-0.74309	-88.495	0.432	-99.2672	0.08826	-79.6117	0.28053	-89.9063	0.09103	-99.7057	0.16137	-95.8986	-0.47073	-86.9201	-0.05881	-99.7442	0.03521	-99.8809	0.05548			-79.728	-0.113	-78.566	-0.2	-79.655	-0.102	-79.665	-0.095	-79.676	-0.09	-79.693	-0.089	-70.552	0.079	-66.45	0.765	-79.794	-0.016	-79.64	0.157	-79.66	-0.056	-81.966	1.099
-46.1812	-1.01178	-78.713	-0.41848	-54.1567	-0.7439	-88.498	0.432	-99.2691	0.08692	-79.6133	0.27977	-89.9065	0.09031	-99.7068	0.16141	-95.8952	-0.47072	-86.9216	-0.0587	-99.745	0.03457	-99.8816	0.05755			-79.729	-0.114	-78.569	-0.199	-79.656	-0.101	-79.666	-0.095	-79.677	-0.089	-79.694	-0.088	-70.555	0.078	-66.453	0.764	-79.795	-0.017	-79.64	0.157	-79.661	-0.056	-81.971	1.097
-46.175	-1.01265	-78.7112	-0.41696	-54.151	-0.7441	-88.501	0.432	-99.2706	0.08662	-79.6146	0.28039	-89.9069	0.09173	-99.7081	0.16133	-95.8908	-0.47178	-86.9231	-0.05901	-99.7455	0.03349	-99.883	0.05666			-79.731	-0.113	-78.572	-0.198	-79.657	-0.101	-79.667	-0.096	-79.678	-0.089	-79.695	-0.088	-70.559	0.078	-66.456	0.765	-79.795	-0.017	-79.641	0.156	-79.662	-0.056	-81.976	1.096
-46.1693	-1.01271	-78.7094	-0.41649	-54.1456	-0.7446	-88.504	0.431	-99.2722	0.08737	-79.6166	0.27962	-89.9073	0.09157	-99.7099	0.16055	-95.8864	-0.4721	-86.925	-0.05893	-99.7461	0.03332	-99.884	0.0568			-79.73	-0.112	-78.575	-0.198	-79.658	-0.101	-79.668	-0.096	-79.679	-0.09	-79.695	-0.088	-70.562	0.079	-66.459	0.764	-79.796	-0.017	-79.642	0.156	-79.663	-0.055	-81.98	1.096
-46.1637	-1.01423	-78.7079	-0.41678	-54.1403	-0.74478	-88.507	0.43	-99.2739	0.0859	-79.6179	0.27851	-89.9073	0.09075	-99.7113	0.15999	-95.8822	-0.47397	-86.9261	-0.05879	-99.7472	0.03226	-99.8852	0.05569			-79.732	-0.113	-78.576	-0.198	-79.659	-0.101	-79.669	-0.095	-79.68	-0.089	-79.696	-0.088	-70.565	0.079	-66.461	0.764	-79.797	-0.016	-79.643	0.155	-79.664	-0.057	-81.985	1.094
-46.158	-1.01338	-78.706	-0.41569	-54.1345	-0.74472	-88.509	0.429	-99.2759	0.08702	-79.6197	0.2782	-89.908	0.09025	-99.7132	0.15976	-95.8781	-0.47347	-86.9277	-0.05952	-99.7475	0.0326	-99.8863	0.05552			-79.733	-0.112	-78.579	-0.197	-79.66	-0.101	-79.67	-0.096	-79.681	-0.09	-79.697	-0.089	-70.569	0.08	-66.465	0.764	-79.798	-0.016	-79.644	0.154	-79.664	-0.057	-81.989	1.092
-46.1525	-1.01505	-78.7038	-0.41542	-54.1298	-0.74589	-88.512	0.429	-99.2769	0.08561	-79.6208	0.27708	-89.9082	0.09001	-99.7149	0.15949	-95.8742	-0.47454	-86.93	-0.05875	-99.7479	0.03255	-99.888	0.055			-79.734	-0.112	-78.582	-0.198	-79.66	-0.101	-79.67	-0.095	-79.682	-0.089	-79.698	-0.089	-70.572	0.08	-66.467	0.764	-79.799	-0.017	-79.645	0.155	-79.665	-0.055	-81.993	1.091
-46.1472	-1.01583	-78.7021	-0.41412	-54.1242	-0.74544	-88.515	0.429	-99.2791	0.08685	-79.6219	0.27642	-89.9084	0.09013	-99.7163	0.1586	-95.8699	-0.47595	-86.9314	-0.05882	-99.7485	0.03245	-99.8883	0.05513			-79.735	-0.113	-78.585	-0.197	-79.661	-0.101	-79.671	-0.094	-79.683	-0.089	-79.698	-0.089	-70.575	0.078	-66.47	0.764	-79.799	-0.017	-79.645	0.154	-79.666	-0.056	-81.998	1.089
-46.1414	-1.01621	-78.7013	-0.41314	-54.1189	-0.74559	-88.517	0.428	-99.2801	0.08558	-79.6233	0.27573	-89.9084	0.08999	-99.7177	0.15935	-95.8657	-0.47725	-86.9331	-0.05827	-99.7488	0.03184	-99.8894	0.0542			-79.736	-0.113	-78.587	-0.197	-79.663	-0.101	-79.672	-0.094	-79.684	-0.089	-79.7	-0.089	-70.579	0.079	-66.473	0.763	-79.8	-0.016	-79.646	0.154	-79.667	-0.056	-82.002	1.089
-46.1357	-1.01613	-78.6989	-0.41308	-54.1135	-0.7473	-88.521	0.426	-99.2822	0.08489	-79.6253	0.27493	-89.9092	0.09154	-99.7194	0.15959	-95.8617	-0.47864	-86.9345	-0.05967	-99.7498	0.02959	-99.8909	0.05495			-79.736	-0.111	-78.589	-0.198	-79.663	-0.101	-79.673	-0.094	-79.684	-0.089	-79.701	-0.088	-70.582	0.079	-66.476	0.764	-79.801	-0.016	-79.647	0.153	-79.667	-0.056	-82.007	1.087
-46.1305	-1.01666	-78.6973	-0.41204	-54.1079	-0.74615	-88.523	0.426	-99.2839	0.08536	-79.6264	0.27494	-89.9098	0.0898	-99.7209	0.15849	-95.858	-0.47953	-86.9359	-0.05917	-99.7503	0.031	-99.8918	0.05506			-79.738	-0.112	-78.592	-0.196	-79.664	-0.101	-79.674	-0.094	-79.686	-0.089	-79.702	-0.088	-70.586	0.078	-66.48	0.764	-79.802	-0.015	-79.648	0.152	-79.669	-0.057	-82.011	1.086
-46.124	-1.01655	-78.6955	-0.41133	-54.1021	-0.74814	-88.526	0.425	-99.285	0.08429	-79.6279	0.27441	-89.91	0.09004	-99.7223	0.15988	-95.8533	-0.47945	-86.9372	-0.05885	-99.7506	0.02962	-99.8924	0.05536			-79.738	-0.112	-78.595	-0.195	-79.665	-0.101	-79.675	-0.095	-79.687	-0.089	-79.702	-0.088	-70.589	0.078	-66.482	0.764	-79.802	-0.015	-79.649	0.153	-79.669	-0.056	-82.015	1.085
-46.119	-1.0181	-78.6931	-0.41042	-54.0969	-0.74844	-88.529	0.426	-99.287	0.08517	-79.629	0.27395	-89.9102	0.08965	-99.7237	0.15885	-95.8489	-0.48169	-86.9395	-0.05885	-99.7513	0.02998	-99.8937	0.05449			-79.739	-0.111	-78.597	-0.196	-79.665	-0.1	-79.676	-0.095	-79.687	-0.089	-79.703	-0.088	-70.593	0.078	-66.486	0.763	-79.803	-0.016	-79.649	0.152	-79.67	-0.056	-82.02	1.083
-46.1133	-1.01836	-78.6914	-0.40979	-54.0923	-0.74875	-88.532	0.425	-99.2884	0.08552	-79.6302	0.27276	-89.9107	0.08946	-99.7248	0.15865	-95.8448	-0.48217	-86.9414	-0.05919	-99.7517	0.02896	-99.8947	0.05507			-79.74	-0.112	-78.6	-0.195	-79.667	-0.101	-79.677	-0.094	-79.688	-0.089	-79.704	-0.087	-70.596	0.079	-66.488	0.763	-79.805	-0.015	-79.651	0.152	-79.671	-0.055	-82.025	1.082
-46.1075	-1.01923	-78.6902	-0.40851	-54.0863	-0.74913	-88.534	0.425	-99.2903	0.08426	-79.632	0.27293	-89.911	0.08811	-99.7273	0.15871	-95.8406	-0.48315	-86.943	-0.05861	-99.7526	0.02885	-99.8958	0.05444			-79.741	-0.112	-78.603	-0.195	-79.667	-0.1	-79.678	-0.094	-79.689	-0.089	-79.705	-0.088	-70.599	0.08	-66.491	0.763	-79.805	-0.015	-79.651	0.152	-79.673	-0.056	-82.029	1.08
-46.102	-1.01906	-78.6882	-0.40752	-54.0816	-0.74924	-88.537	0.423	-99.2916	0.08476	-79.6333	0.2719	-89.9107	0.08878	-99.7285	0.15914	-95.8359	-0.48398	-86.9446	-0.05951	-99.7528	0.02779	-99.897	0.05445			-79.742	-0.112	-78.605	-0.195	-79.669	-0.101	-79.678	-0.094	-79.69	-0.089	-79.706	-0.089	-70.603	0.079	-66.495	0.763	-79.806	-0.014	-79.652	0.152	-79.672	-0.056	-82.034	1.08
-46.096	-1.02032	-78.686	-0.40668	-54.0755	-0.75023	-88.54	0.423	-99.293	0.08509	-79.6348	0.27193	-89.9118	0.08877	-99.7302	0.15872	-95.8322	-0.48481	-86.9459	-0.05952	-99.754	0.02757	-99.8982	0.0552			-79.743	-0.111	-78.608	-0.194	-79.669	-0.1	-79.68	-0.095	-79.691	-0.089	-79.707	-0.087	-70.606	0.078	-66.498	0.762	-79.806	-0.014	-79.653	0.151	-79.673	-0.056	-82.038	1.077
-46.0907	-1.02083	-78.6846	-0.40637	-54.0703	-0.7497	-88.544	0.423	-99.2944	0.08348	-79.6358	0.27149	-89.9119	0.08953	-99.7314	0.15793	-95.8277	-0.48464	-86.9473	-0.05886	-99.7549	0.02595	-99.8993	0.05649			-79.744	-0.111	-78.61	-0.194	-79.67	-0.101	-79.68	-0.094	-79.692	-0.089	-79.708	-0.088	-70.61	0.078	-66.501	0.762	-79.807	-0.014	-79.653	0.151	-79.674	-0.056	-82.042	1.077
-46.0847	-1.02102	-78.6821	-0.40586	-54.065	-0.75036	-88.546	0.421	-99.2965	0.08286	-79.6369	0.27095	-89.9118	0.08831	-99.7333	0.15796	-95.8227	-0.48636	-86.9497	-0.05906	-99.7549	0.02581	-99.9003	0.0569			-79.745	-0.111	-78.613	-0.194	-79.671	-0.101	-79.681	-0.094	-79.692	-0.089	-79.708	-0.088	-70.613	0.079	-66.503	0.762	-79.808	-0.014	-79.654	0.15	-79.675	-0.057	-82.046	1.076
-46.0795	-1.02039	-78.6806	-0.4057	-54.0598	-0.75029	-88.549	0.422	-99.2977	0.08461	-79.6391	0.27089	-89.9124	0.08841	-99.7347	0.15792	-95.8193	-0.48693	-86.9509	-0.05898	-99.7556	0.02584	-99.9017	0.05675			-79.746	-0.111	-78.616	-0.195	-79.672	-0.101	-79.682	-0.095	-79.693	-0.088	-79.71	-0.087	-70.616	0.079	-66.507	0.762	-79.809	-0.014	-79.655	0.15	-79.676	-0.056	-82.05	1.075
-46.0737	-1.02269	-78.6778	-0.40598	-54.0538	-0.75072	-88.551	0.421	-99.3003	0.08364	-79.6405	0.26964	-89.9126	0.08874	-99.7366	0.15728	-95.8147	-0.48663	-86.9519	-0.05927	-99.7558	0.02641	-99.9025	0.05752			-79.747	-0.11	-78.618	-0.193	-79.673	-0.1	-79.683	-0.094	-79.695	-0.09	-79.71	-0.088	-70.62	0.079	-66.509	0.762	-79.81	-0.014	-79.656	0.151	-79.677	-0.057	-82.056	1.073
-46.0682	-1.02186	-78.6765	-0.40419	-54.0488	-0.75085	-88.553	0.422	-99.3011	0.0831	-79.6415	0.26977	-89.9129	0.08812	-99.737	0.15572	-95.8094	-0.48718	-86.954	-0.05879	-99.7566	0.02445	-99.9036	0.05714			-79.747	-0.111	-78.62	-0.194	-79.674	-0.1	-79.684	-0.094	-79.695	-0.089	-79.711	-0.088	-70.624	0.078	-66.512	0.762	-79.811	-0.014	-79.657	0.149	-79.677	-0.057	-82.06	1.072
-46.0627	-1.02228	-78.6746	-0.4043	-54.0431	-0.75067	-88.556	0.419	-99.3032	0.08314	-79.6427	0.27023	-89.9134	0.08772	-99.7395	0.15499	-95.8055	-0.48784	-86.956	-0.05886	-99.7566	0.02469	-99.9048	0.05909			-79.748	-0.109	-78.623	-0.194	-79.674	-0.1	-79.684	-0.094	-79.696	-0.089	-79.712	-0.088	-70.626	0.078	-66.515	0.762	-79.812	-0.014	-79.658	0.149	-79.677	-0.057	-82.064	1.071
-46.0564	-1.02241	-78.6727	-0.40234	-54.0375	-0.75129	-88.559	0.419	-99.3051	0.08227	-79.6437	0.2688	-89.9143	0.08802	-99.7407	0.15531	-95.8017	-0.48818	-86.957	-0.05917	-99.7582	0.0245	-99.9055	0.05817			-79.749	-0.109	-78.626	-0.192	-79.676	-0.1	-79.686	-0.095	-79.697	-0.088	-79.713	-0.088	-70.63	0.078	-66.519	0.762	-79.812	-0.014	-79.659	0.149	-79.679	-0.056	-82.068	1.069
-46.0504	-1.02344	-78.6703	-0.4022	-54.032	-0.75187	-88.561	0.419	-99.3059	0.08228	-79.6453	0.26797	-89.9147	0.0874	-99.7425	0.15424	-95.7968	-0.48898	-86.9589	-0.05823	-99.758	0.02423	-99.9062	0.0585			-79.75	-0.11	-78.628	-0.192	-79.676	-0.101	-79.687	-0.094	-79.698	-0.088	-79.713	-0.087	-70.633	0.078	-66.522	0.761	-79.813	-0.014	-79.659	0.148	-79.68	-0.056	-82.073	1.068
-46.0446	-1.02412	-78.668	-0.40163	-54.0264	-0.75284	-88.564	0.417	-99.3077	0.08195	-79.6464	0.26775	-89.9147	0.08715	-99.7437	0.15456	-95.7927	-0.48891	-86.9604	-0.0584	-99.7585	0.02288	-99.9077	0.05919			-79.75	-0.109	-78.63	-0.193	-79.677	-0.1	-79.687	-0.094	-79.699	-0.088	-79.715	-0.088	-70.637	0.078	-66.525	0.761	-79.814	-0.014	-79.66	0.148	-79.681	-0.057	-82.077	1.067
-46.0397	-1.02477	-78.6661	-0.40145	-54.0213	-0.7513	-88.568	0.417	-99.3092	0.08154	-79.6481	0.26722	-89.915	0.08664	-99.7454	0.15328	-95.7889	-0.48828	-86.9619	-0.05795	-99.7596	0.02342	-99.9085	0.0587			-79.752	-0.109	-78.633	-0.191	-79.677	-0.1	-79.689	-0.095	-79.699	-0.088	-79.715	-0.087	-70.64	0.078	-66.527	0.761	-79.814	-0.013	-79.661	0.148	-79.681	-0.056	-82.081	1.066
-46.0337	-1.02391	-78.6644	-0.39968	-54.0165	-0.75214	-88.57	0.417	-99.3111	0.08202	-79.6494	0.26736	-89.9151	0.08555	-99.7463	0.15371	-95.7843	-0.4896	-86.9637	-0.05737	-99.7598	0.02298	-99.9098	0.05948			-79.753	-0.109	-78.635	-0.192	-79.678	-0.1	-79.689	-0.094	-79.7	-0.088	-79.716	-0.088	-70.644	0.079	-66.53	0.761	-79.815	-0.013	-79.662	0.147	-79.682	-0.056	-82.086	1.065
-46.0277	-1.02475	-78.663	-0.39954	-54.0104	-0.75254	-88.573	0.416	-99.3116	0.08147	-79.6509	0.26522	-89.9153	0.08611	-99.7482	0.15329	-95.7797	-0.48927	-86.9654	-0.05819	-99.76	0.02074	-99.9112	0.06023			-79.754	-0.108	-78.638	-0.192	-79.68	-0.1	-79.69	-0.093	-79.701	-0.089	-79.717	-0.087	-70.647	0.077	-66.533	0.76	-79.816	-0.014	-79.662	0.148	-79.683	-0.056	-82.091	1.064
-46.0218	-1.02558	-78.6602	-0.3984	-54.005	-0.75272	-88.576	0.415	-99.3139	0.0817	-79.6524	0.26489	-89.9155	0.08497	-99.7501	0.15234	-95.7754	-0.49002	-86.9664	-0.059	-99.7609	0.02175	-99.9117	0.06082			-79.754	-0.108	-78.64	-0.191	-79.68	-0.099	-79.691	-0.094	-79.702	-0.088	-79.718	-0.087	-70.651	0.077	-66.537	0.761	-79.816	-0.013	-79.662	0.147	-79.684	-0.056	-82.095	1.062
-46.0165	-1.0267	-78.6584	-0.39798	-53.9995	-0.75309	-88.578	0.415	-99.3156	0.082	-79.6535	0.26618	-89.9161	0.08627	-99.7516	0.15277	-95.7708	-0.49075	-86.9688	-0.05966	-99.7614	0.02014	-99.9129	0.05992			-79.755	-0.108	-78.643	-0.192	-79.681	-0.1	-79.691	-0.094	-79.703	-0.088	-79.72	-0.087	-70.654	0.078	-66.54	0.76	-79.817	-0.012	-79.664	0.147	-79.684	-0.056	-82.099	1.061
-46.0108	-1.02775	-78.656	-0.39666	-53.9941	-0.75314	-88.58	0.414	-99.3172	0.08168	-79.6548	0.26554	-89.9168	0.08521	-99.752	0.15362	-95.7666	-0.49135	-86.9703	-0.05901	-99.762	0.02106	-99.9136	0.05996			-79.756	-0.108	-78.645	-0.192	-79.683	-0.098	-79.692	-0.094	-79.704	-0.087	-79.72	-0.087	-70.658	0.078	-66.542	0.76	-79.818	-0.013	-79.665	0.146	-79.685	-0.056	-82.104	1.059
-46.0051	-1.0277	-78.6544	-0.39644	-53.9886	-0.75449	-88.583	0.414	-99.3183	0.08159	-79.6566	0.26345	-89.9167	0.08433	-99.754	0.15258	-95.7619	-0.49414	-86.9715	-0.05874	-99.7625	0.0211	-99.915	0.05938			-79.757	-0.108	-78.648	-0.191	-79.683	-0.099	-79.693	-0.094	-79.705	-0.087	-79.721	-0.087	-70.66	0.078	-66.546	0.759	-79.819	-0.013	-79.666	0.146	-79.686	-0.055	-82.108	1.058
-45.9992	-1.02882	-78.652	-0.39727	-53.9834	-0.75439	-88.587	0.413	-99.3202	0.08117	-79.6574	0.26429	-89.9175	0.08505	-99.7558	0.15252	-95.7576	-0.4938	-86.9735	-0.05834	-99.7628	0.01962	-99.9161	0.06023			-79.758	-0.107	-78.651	-0.19	-79.684	-0.099	-79.694	-0.093	-79.705	-0.088	-79.722	-0.086	-70.664	0.078	-66.548	0.759	-79.819	-0.013	-79.667	0.146	-79.687	-0.056	-82.112	1.057
-45.9933	-1.02792	-78.6504	-0.39485	-53.9781	-0.75351	-88.589	0.413	-99.3218	0.08101	-79.6584	0.26309	-89.9174	0.08415	-99.7573	0.15254	-95.753	-0.49484	-86.9747	-0.05879	-99.7639	0.01989	-99.9171	0.05984			-79.759	-0.108	-78.653	-0.189	-79.684	-0.1	-79.695	-0.093	-79.706	-0.088	-79.723	-0.086	-70.668	0.079	-66.552	0.76	-79.82	-0.012	-79.667	0.145	-79.688	-0.057	-82.117	1.055
-45.9879	-1.02861	-78.648	-0.39463	-53.9721	-0.75471	-88.591	0.412	-99.3227	0.08053	-79.6603	0.26199	-89.9178	0.08468	-99.7589	0.15233	-95.7484	-0.49587	-86.9769	-0.05991	-99.7645	0.01938	-99.9181	0.05999			-79.759	-0.108	-78.655	-0.19	-79.686	-0.1	-79.695	-0.093	-79.707	-0.089	-79.723	-0.086	-70.671	0.078	-66.554	0.758	-79.821	-0.012	-79.669	0.145	-79.688	-0.057	-82.121	1.054
-45.9818	-1.0297	-78.6462	-0.39484	-53.9674	-0.75429	-88.594	0.411	-99.3246	0.08058	-79.662	0.26089	-89.9182	0.08424	-99.7604	0.15261	-95.7446	-0.49551	-86.9785	-0.05865	-99.765	0.018	-99.9194	0.05913			-79.761	-0.107	-78.658	-0.189	-79.686	-0.101	-79.696	-0.092	-79.708	-0.088	-79.724	-0.086	-70.674	0.078	-66.557	0.759	-79.822	-0.012	-79.669	0.144	-79.69	-0.055	-82.125	1.052
-45.9759	-1.0292	-78.6436	-0.39388	-53.9615	-0.75526	-88.597	0.41	-99.3262	0.08049	-79.6631	0.26157	-89.9183	0.08409	-99.7614	0.15266	-95.7394	-0.49682	-86.9802	-0.0594	-99.7656	0.01818	-99.9204	0.05881			-79.761	-0.107	-78.66	-0.189	-79.687	-0.1	-79.697	-0.093	-79.709	-0.087	-79.725	-0.087	-70.678	0.078	-66.56	0.759	-79.822	-0.011	-79.67	0.145	-79.69	-0.055	-82.13	1.051
-45.9706	-1.0301	-78.6415	-0.39408	-53.9559	-0.7552	-88.6	0.411	-99.3277	0.08023	-79.6645	0.26077	-89.9185	0.08454	-99.7634	0.15328	-95.7348	-0.49693	-86.9815	-0.05827	-99.7658	0.01771	-99.9212	0.05857			-79.762	-0.107	-78.663	-0.189	-79.688	-0.099	-79.699	-0.094	-79.709	-0.087	-79.726	-0.087	-70.681	0.079	-66.563	0.758	-79.823	-0.012	-79.67	0.145	-79.691	-0.056	-82.134	1.051
-45.9647	-1.02984	-78.6396	-0.39233	-53.951	-0.75684	-88.602	0.41	-99.3294	0.07993	-79.6658	0.26004	-89.9195	0.08451	-99.7645	0.15204	-95.7313	-0.49826	-86.9836	-0.05847	-99.7665	0.01762	-99.9223	0.05892			-79.763	-0.107	-78.666	-0.189	-79.689	-0.1	-79.7	-0.093	-79.71	-0.088	-79.727	-0.087	-70.684	0.077	-66.567	0.759	-79.824	-0.012	-79.671	0.143	-79.692	-0.057	-82.139	1.049
-45.9592	-1.02997	-78.6377	-0.39218	-53.9446	-0.7557	-88.605	0.409	-99.3308	0.07936	-79.6672	0.25966	-89.9192	0.08342	-99.7661	0.15264	-95.7259	-0.49855	-86.985	-0.06043	-99.7671	0.01617	-99.923	0.05826			-79.764	-0.107	-78.668	-0.189	-79.689	-0.1	-79.7	-0.093	-79.711	-0.088	-79.728	-0.087	-70.688	0.078	-66.57	0.759	-79.824	-0.011	-79.672	0.143	-79.692	-0.056	-82.143	1.048
-45.953	-1.03059	-78.6354	-0.39177	-53.9388	-0.7561	-88.607	0.409	-99.3324	0.07991	-79.668	0.25979	-89.9203	0.08365	-99.7674	0.15209	-95.7213	-0.49744	-86.9865	-0.05946	-99.7671	0.0156	-99.9239	0.05793			-79.765	-0.109	-78.67	-0.189	-79.69	-0.099	-79.701	-0.093	-79.712	-0.088	-79.729	-0.087	-70.692	0.078	-66.573	0.758	-79.826	-0.012	-79.673	0.143	-79.693	-0.056	-82.147	1.045
-45.9473	-1.0316	-78.6334	-0.39039	-53.9338	-0.75659	-88.61	0.409	-99.3341	0.0796	-79.6696	0.25954	-89.9206	0.08316	-99.7685	0.15398	-95.7169	-0.49879	-86.9881	-0.06011	-99.7676	0.0161	-99.9253	0.05815			-79.766	-0.107	-78.673	-0.189	-79.691	-0.1	-79.702	-0.092	-79.713	-0.088	-79.73	-0.086	-70.695	0.077	-66.575	0.758	-79.826	-0.011	-79.674	0.143	-79.694	-0.056	-82.151	1.045
-45.9419	-1.03196	-78.6309	-0.39092	-53.9289	-0.7568	-88.613	0.408	-99.3358	0.07874	-79.6705	0.25848	-89.9205	0.0838	-99.7707	0.1527	-95.7123	-0.49839	-86.9895	-0.05963	-99.7678	0.01502	-99.9266	0.05861			-79.766	-0.107	-78.675	-0.187	-79.692	-0.099	-79.702	-0.093	-79.714	-0.088	-79.73	-0.087	-70.698	0.078	-66.579	0.758	-79.827	-0.011	-79.675	0.142	-79.695	-0.055	-82.155	1.043
-45.9357	-1.03274	-78.6287	-0.38916	-53.9235	-0.75816	-88.615	0.407	-99.3368	0.07852	-79.6723	0.25866	-89.9209	0.08319	-99.7721	0.15259	-95.7074	-0.49862	-86.9921	-0.05955	-99.7688	0.01499	-99.927	0.0589			-79.768	-0.106	-78.677	-0.187	-79.693	-0.099	-79.703	-0.094	-79.715	-0.087	-79.731	-0.086	-70.701	0.078	-66.582	0.759	-79.828	-0.01	-79.675	0.141	-79.696	-0.055	-82.16	1.042
-45.9297	-1.03349	-78.6266	-0.38911	-53.9179	-0.75742	-88.618	0.406	-99.3383	0.07897	-79.6736	0.25801	-89.9206	0.08287	-99.7732	0.15259	-95.7033	-0.49895	-86.9934	-0.05953	-99.7691	0.01525	-99.928	0.05875			-79.768	-0.107	-78.68	-0.187	-79.694	-0.098	-79.704	-0.093	-79.715	-0.088	-79.732	-0.087	-70.705	0.078	-66.585	0.759	-79.828	-0.011	-79.676	0.141	-79.697	-0.056	-82.164	1.04
-45.9245	-1.03243	-78.6247	-0.38852	-53.9121	-0.75842	-88.621	0.405	-99.3401	0.07759	-79.6754	0.2577	-89.9215	0.08245	-99.7748	0.15249	-95.6981	-0.49824	-86.9947	-0.05934	-99.7698	0.01475	-99.9289	0.05879			-79.769	-0.106	-78.682	-0.186	-79.694	-0.099	-79.705	-0.093	-79.716	-0.088	-79.733	-0.086	-70.709	0.077	-66.587	0.758	-79.829	-0.012	-79.677	0.141	-79.697	-0.056	-82.169	1.04
-45.9183	-1.03407	-78.622	-0.38754	-53.9067	-0.75935	-88.623	0.404	-99.3411	0.07857	-79.6765	0.25647	-89.9219	0.08317	-99.7765	0.1515	-95.6941	-0.49828	-86.9963	-0.0592	-99.77	0.01395	-99.93	0.05903			-79.77	-0.107	-78.685	-0.187	-79.696	-0.099	-79.706	-0.093	-79.717	-0.088	-79.734	-0.087	-70.712	0.078	-66.59	0.758	-79.83	-0.012	-79.677	0.141	-79.698	-0.056	-82.173	1.039
-45.9128	-1.034	-78.6196	-0.38756	-53.9008	-0.75995	-88.626	0.404	-99.3429	0.07756	-79.6775	0.25625	-89.9217	0.08221	-99.7779	0.15208	-95.6896	-0.49907	-86.9978	-0.05962	-99.7707	0.01258	-99.9313	0.06045			-79.771	-0.107	-78.688	-0.187	-79.696	-0.1	-79.707	-0.094	-79.718	-0.089	-79.735	-0.086	-70.715	0.078	-66.593	0.757	-79.831	-0.011	-79.679	0.141	-79.699	-0.056	-82.177	1.036
-45.9071	-1.03473	-78.6182	-0.3864	-53.8955	-0.75984	-88.629	0.404	-99.3443	0.07807	-79.6789	0.25571	-89.9222	0.08155	-99.779	0.15063	-95.6847	-0.49903	-86.9993	-0.05902	-99.7709	0.01305	-99.9322	0.0586			-79.771	-0.106	-78.69	-0.188	-79.697	-0.099	-79.707	-0.092	-79.719	-0.088	-79.736	-0.086	-70.718	0.078	-66.596	0.757	-79.832	-0.011	-79.679	0.14	-79.7	-0.056	-82.182	1.036
-45.9013	-1.03519	-78.6158	-0.38638	-53.8899	-0.75931	-88.631	0.403	-99.3465	0.07791	-79.6803	0.25542	-89.9225	0.08175	-99.7813	0.15092	-95.68	-0.50002	-87.001	-0.05817	-99.7718	0.01216	-99.9329	0.05876			-79.772	-0.107	-78.692	-0.186	-79.698	-0.099	-79.708	-0.092	-79.72	-0.087	-79.736	-0.087	-70.722	0.078	-66.599	0.756	-79.832	-0.01	-79.68	0.139	-79.7	-0.056	-82.186	1.035
-45.8952	-1.03661	-78.6135	-0.38535	-53.8847	-0.75995	-88.634	0.403	-99.3475	0.07827	-79.681	0.25448	-89.9229	0.0818	-99.782	0.15102	-95.6755	-0.49996	-87.0027	-0.05919	-99.7724	0.01331	-99.934	0.05943			-79.774	-0.106	-78.694	-0.185	-79.699	-0.098	-79.709	-0.093	-79.72	-0.088	-79.737	-0.087	-70.725	0.078	-66.603	0.757	-79.833	-0.01	-79.68	0.139	-79.701	-0.056	-82.19	1.033
-45.8896	-1.03645	-78.611	-0.38505	-53.8797	-0.75962	-88.636	0.402	-99.3484	0.07788	-79.6823	0.25478	-89.9231	0.08151	-99.7836	0.15007	-95.6711	-0.50096	-87.0046	-0.05903	-99.7724	0.01202	-99.9352	0.05832			-79.774	-0.107	-78.697	-0.186	-79.699	-0.099	-79.71	-0.092	-79.722	-0.088	-79.738	-0.087	-70.728	0.078	-66.605	0.757	-79.834	-0.011	-79.682	0.139	-79.702	-0.056	-82.194	1.033
-45.8839	-1.03689	-78.6089	-0.38361	-53.874	-0.76111	-88.639	0.401	-99.3505	0.07714	-79.684	0.25449	-89.9237	0.08117	-99.7852	0.14966	-95.6664	-0.50103	-87.0061	-0.05871	-99.7728	0.01076	-99.9367	0.05914			-79.775	-0.105	-78.699	-0.185	-79.7	-0.098	-79.711	-0.091	-79.722	-0.087	-79.738	-0.087	-70.731	0.077	-66.608	0.757	-79.835	-0.01	-79.682	0.139	-79.703	-0.056	-82.199	1.03
-45.8778	-1.03737	-78.6065	-0.38376	-53.868	-0.76121	-88.641	0.4	-99.352	0.07708	-79.685	0.25423	-89.9237	0.08234	-99.7866	0.14976	-95.6611	-0.50118	-87.0071	-0.05949	-99.7734	0.01094	-99.937	0.0591			-79.775	-0.105	-78.702	-0.186	-79.701	-0.098	-79.711	-0.091	-79.723	-0.088	-79.739	-0.086	-70.736	0.078	-66.611	0.757	-79.835	-0.01	-79.682	0.139	-79.703	-0.056	-82.203	1.029
-45.8721	-1.03791	-78.6041	-0.38207	-53.8623	-0.76124	-88.644	0.4	-99.3534	0.07642	-79.6867	0.25336	-89.9236	0.08167	-99.7885	0.14801	-95.6568	-0.50342	-87.0094	-0.05861	-99.7741	0.01162	-99.9382	0.05948			-79.777	-0.106	-78.704	-0.186	-79.702	-0.098	-79.713	-0.092	-79.724	-0.087	-79.741	-0.086	-70.739	0.078	-66.614	0.757	-79.835	-0.01	-79.684	0.138	-79.704	-0.056	-82.207	1.028
-45.8664	-1.03772	-78.602	-0.382	-53.8574	-0.76121	-88.647	0.398	-99.3549	0.07708	-79.6871	0.25326	-89.9245	0.07989	-99.7895	0.1483	-95.6521	-0.50388	-87.0105	-0.05942	-99.775	0.01038	-99.9394	0.0594			-79.777	-0.105	-78.707	-0.185	-79.702	-0.098	-79.713	-0.092	-79.725	-0.088	-79.741	-0.088	-70.742	0.079	-66.617	0.757	-79.837	-0.009	-79.685	0.138	-79.705	-0.057	-82.211	1.026
-45.8603	-1.03847	-78.5996	-0.38135	-53.8519	-0.76163	-88.649	0.398	-99.3566	0.0764	-79.6891	0.25305	-89.9252	0.08178	-99.7909	0.14857	-95.6473	-0.50445	-87.0121	-0.05911	-99.7745	0.00832	-99.9405	0.05922			-79.778	-0.107	-78.709	-0.184	-79.703	-0.099	-79.714	-0.093	-79.726	-0.089	-79.742	-0.087	-70.746	0.078	-66.62	0.756	-79.837	-0.011	-79.686	0.138	-79.705	-0.056	-82.216	1.024
-45.8541	-1.03819	-78.5975	-0.38086	-53.8461	-0.76092	-88.652	0.398	-99.3574	0.07688	-79.6906	0.25246	-89.9249	0.07961	-99.7925	0.14798	-95.6427	-0.50528	-87.0142	-0.05981	-99.7757	0.00898	-99.9415	0.05937			-79.78	-0.105	-78.711	-0.185	-79.704	-0.098	-79.715	-0.092	-79.726	-0.089	-79.743	-0.087	-70.749	0.078	-66.623	0.756	-79.838	-0.01	-79.686	0.137	-79.706	-0.055	-82.22	1.024
-45.8482	-1.03882	-78.595	-0.38032	-53.8407	-0.76182	-88.655	0.397	-99.3591	0.07642	-79.6923	0.25187	-89.9254	0.08136	-99.7939	0.14852	-95.6376	-0.50496	-87.016	-0.06039	-99.7757	0.00826	-99.942	0.05938			-79.78	-0.106	-78.714	-0.184	-79.705	-0.098	-79.716	-0.091	-79.727	-0.088	-79.744	-0.087	-70.752	0.078	-66.626	0.758	-79.839	-0.009	-79.686	0.136	-79.708	-0.055	-82.224	1.023
-45.8426	-1.03883	-78.5926	-0.38051	-53.8349	-0.76269	-88.657	0.397	-99.361	0.07624	-79.6929	0.25185	-89.9254	0.08098	-99.7955	0.14761	-95.6338	-0.50615	-87.0169	-0.06124	-99.7761	0.0079	-99.9438	0.05967			-79.781	-0.106	-78.716	-0.183	-79.706	-0.099	-79.717	-0.092	-79.728	-0.088	-79.744	-0.086	-70.756	0.078	-66.629	0.756	-79.839	-0.01	-79.688	0.137	-79.708	-0.057	-82.228	1.022
-45.8371	-1.04109	-78.5905	-0.37994	-53.8292	-0.76262	-88.66	0.396	-99.3621	0.07592	-79.6944	0.25123	-89.9263	0.07927	-99.7961	0.14759	-95.6287	-0.50492	-87.0187	-0.06	-99.777	0.00904	-99.9445	0.05982			-79.782	-0.105	-78.718	-0.183	-79.707	-0.098	-79.718	-0.092	-79.729	-0.088	-79.745	-0.086	-70.759	0.078	-66.632	0.756	-79.84	-0.009	-79.688	0.137	-79.709	-0.056	-82.232	1.021
-45.8308	-1.0418	-78.5879	-0.37881	-53.8238	-0.76391	-88.662	0.395	-99.3641	0.07533	-79.6958	0.25049	-89.9259	0.07903	-99.7987	0.14773	-95.6234	-0.50601	-87.0205	-0.06015	-99.7778	0.00811	-99.9452	0.05946			-79.783	-0.106	-78.721	-0.183	-79.707	-0.098	-79.718	-0.092	-79.729	-0.087	-79.746	-0.087	-70.763	0.078	-66.635	0.756	-79.841	-0.01	-79.689	0.136	-79.709	-0.057	-82.237	1.018
-45.8255	-1.04131	-78.5858	-0.37802	-53.8186	-0.76249	-88.664	0.394	-99.3649	0.07622	-79.6967	0.25054	-89.927	0.07817	-99.7989	0.14891	-95.6187	-0.50508	-87.0227	-0.06026	-99.7782	0.00784	-99.9467	0.05988			-79.784	-0.106	-78.723	-0.181	-79.708	-0.098	-79.719	-0.092	-79.73	-0.088	-79.747	-0.085	-70.766	0.078	-66.637	0.756	-79.842	-0.009	-79.69	0.136	-79.71	-0.057	-82.24	1.018
-45.8188	-1.04242	-78.5839	-0.3771	-53.8132	-0.76347	-88.667	0.395	-99.3666	0.07488	-79.6983	0.25045	-89.927	0.07862	-99.8011	0.14721	-95.6147	-0.50541	-87.0242	-0.05896	-99.7785	0.00698	-99.9476	0.05778			-79.785	-0.107	-78.726	-0.182	-79.709	-0.099	-79.72	-0.092	-79.731	-0.089	-79.748	-0.086	-70.769	0.078	-66.641	0.755	-79.842	-0.01	-79.691	0.136	-79.711	-0.057	-82.245	1.016
-45.8132	-1.04299	-78.5808	-0.37638	-53.8075	-0.76366	-88.669	0.393	-99.3683	0.07449	-79.6992	0.24809	-89.9271	0.07786	-99.8021	0.14903	-95.6095	-0.50637	-87.0257	-0.05985	-99.7785	0.00677	-99.9483	0.05911			-79.785	-0.105	-78.728	-0.182	-79.71	-0.097	-79.72	-0.092	-79.732	-0.088	-79.748	-0.087	-70.773	0.078	-66.644	0.755	-79.843	-0.01	-79.692	0.136	-79.712	-0.056	-82.249	1.015
-45.8076	-1.04358	-78.5783	-0.37621	-53.8025	-0.76409	-88.672	0.392	-99.3697	0.07366	-79.7011	0.24867	-89.9276	0.07753	-99.8037	0.14777	-95.6054	-0.50698	-87.027	-0.0591	-99.7796	0.00717	-99.9496	0.05868			-79.786	-0.106	-78.731	-0.181	-79.711	-0.099	-79.722	-0.091	-79.733	-0.088	-79.749	-0.086	-70.776	0.077	-66.647	0.754	-79.844	-0.01	-79.692	0.135	-79.712	-0.056	-82.254	1.014
-45.8023	-1.04466	-78.5757	-0.37619	-53.7965	-0.76498	-88.674	0.392	-99.371	0.07439	-79.7012	0.24896	-89.9279	0.07689	-99.8051	0.1462	-95.6005	-0.50699	-87.0286	-0.05909	-99.7794	0.00556	-99.9503	0.05928			-79.787	-0.105	-78.733	-0.181	-79.712	-0.098	-79.722	-0.092	-79.733	-0.087	-79.75	-0.086	-70.78	0.078	-66.65	0.755	-79.844	-0.01	-79.693	0.134	-79.714	-0.056	-82.258	1.012
-45.7954	-1.04356	-78.5735	-0.3747	-53.7905	-0.76484	-88.677	0.392	-99.3727	0.074	-79.7029	0.24882	-89.928	0.07765	-99.8066	0.14747	-95.5951	-0.50729	-87.0299	-0.05877	-99.7803	0.00642	-99.9513	0.0589			-79.787	-0.105	-78.734	-0.181	-79.713	-0.099	-79.723	-0.091	-79.735	-0.087	-79.751	-0.085	-70.783	0.077	-66.653	0.755	-79.846	-0.008	-79.693	0.135	-79.714	-0.056	-82.262	1.011
-45.7899	-1.04497	-78.5705	-0.37446	-53.7852	-0.76506	-88.68	0.391	-99.374	0.07385	-79.7045	0.24901	-89.9287	0.07741	-99.8077	0.14637	-95.5902	-0.50783	-87.0315	-0.06011	-99.7805	0.00587	-99.9521	0.05855			-79.788	-0.105	-78.737	-0.182	-79.713	-0.098	-79.724	-0.092	-79.735	-0.086	-79.752	-0.087	-70.786	0.077	-66.656	0.755	-79.846	-0.009	-79.694	0.134	-79.715	-0.056	-82.266	1.01
-45.784	-1.04514	-78.5683	-0.37386	-53.78	-0.7651	-88.683	0.39	-99.3754	0.07373	-79.7052	0.24805	-89.9288	0.07769	-99.8097	0.1459	-95.5855	-0.50612	-87.0333	-0.0581	-99.7813	0.00564	-99.953	0.05828			-79.789	-0.105	-78.739	-0.182	-79.714	-0.098	-79.725	-0.092	-79.736	-0.087	-79.753	-0.086	-70.789	0.077	-66.659	0.755	-79.846	-0.009	-79.695	0.133	-79.716	-0.057	-82.271	1.008
-45.7783	-1.04562	-78.5662	-0.37308	-53.7738	-0.76527	-88.684	0.39	-99.3766	0.07274	-79.7068	0.24833	-89.9287	0.07721	-99.8109	0.14638	-95.581	-0.5069	-87.0353	-0.05916	-99.7816	0.0036	-99.9538	0.05901			-79.79	-0.105	-78.742	-0.181	-79.715	-0.098	-79.725	-0.091	-79.737	-0.087	-79.754	-0.087	-70.793	0.078	-66.662	0.755	-79.848	-0.01	-79.696	0.134	-79.717	-0.056	-82.275	1.007
-45.772	-1.04716	-78.5638	-0.37248	-53.7689	-0.76674	-88.687	0.389	-99.3782	0.07256	-79.7079	0.24752	-89.9292	0.07722	-99.8123	0.1453	-95.576	-0.50785	-87.0366	-0.05985	-99.7819	0.00386	-99.9547	0.05775			-79.791	-0.106	-78.744	-0.18	-79.716	-0.097	-79.726	-0.091	-79.737	-0.086	-79.754	-0.087	-70.796	0.076	-66.665	0.754	-79.848	-0.009	-79.697	0.132	-79.717	-0.056	-82.278	1.006
-45.7662	-1.04605	-78.5612	-0.37239	-53.7629	-0.76596	-88.689	0.389	-99.3796	0.07204	-79.7091	0.24703	-89.9296	0.07811	-99.8135	0.14584	-95.5716	-0.50735	-87.0384	-0.05974	-99.7824	0.00373	-99.9562	0.05802			-79.792	-0.105	-78.747	-0.179	-79.717	-0.097	-79.727	-0.091	-79.739	-0.088	-79.755	-0.087	-70.799	0.077	-66.668	0.754	-79.849	-0.009	-79.698	0.133	-79.718	-0.056	-82.283	1.005
-45.7607	-1.04582	-78.5586	-0.37154	-53.7577	-0.76505	-88.693	0.388	-99.3811	0.07258	-79.7102	0.24629	-89.9299	0.07783	-99.8159	0.14513	-95.5662	-0.50876	-87.04	-0.06015	-99.7831	0.00288	-99.957	0.05888			-79.792	-0.105	-78.749	-0.18	-79.716	-0.097	-79.728	-0.091	-79.739	-0.087	-79.756	-0.085	-70.803	0.076	-66.67	0.753	-79.85	-0.008	-79.698	0.132	-79.718	-0.056	-82.287	1.004
-45.7545	-1.04665	-78.5562	-0.37091	-53.7522	-0.76627	-88.695	0.386	-99.3821	0.0719	-79.712	0.24745	-89.9305	0.07758	-99.8167	0.14568	-95.5618	-0.50946	-87.0416	-0.05998	-99.7837	0.00173	-99.958	0.05763			-79.793	-0.104	-78.751	-0.179	-79.718	-0.096	-79.729	-0.091	-79.74	-0.087	-79.757	-0.086	-70.807	0.077	-66.673	0.754	-79.85	-0.008	-79.699	0.132	-79.719	-0.056	-82.291	1.002
-45.748	-1.04796	-78.5543	-0.37065	-53.7462	-0.76699	-88.697	0.386	-99.3846	0.07228	-79.7132	0.24614	-89.9311	0.07728	-99.8182	0.1461	-95.5569	-0.51014	-87.0432	-0.05882	-99.7837	0.00121	-99.9587	0.05726			-79.795	-0.105	-78.754	-0.179	-79.719	-0.096	-79.73	-0.092	-79.741	-0.087	-79.757	-0.085	-70.81	0.077	-66.677	0.754	-79.851	-0.008	-79.7	0.132	-79.72	-0.056	-82.295	1.001
-45.7426	-1.04827	-78.5512	-0.37004	-53.7407	-0.76686	-88.7	0.386	-99.385	0.07115	-79.7141	0.246	-89.9306	0.07666	-99.8192	0.14637	-95.5516	-0.51075	-87.0451	-0.06065	-99.7843	0.0015	-99.9599	0.05833			-79.795	-0.105	-78.756	-0.178	-79.72	-0.098	-79.73	-0.091	-79.742	-0.086	-79.758	-0.086	-70.813	0.077	-66.679	0.752	-79.852	-0.007	-79.7	0.131	-79.721	-0.057	-82.299	1
-45.7368	-1.04876	-78.5481	-0.36952	-53.7351	-0.7677	-88.703	0.386	-99.3865	0.07072	-79.7154	0.24557	-89.9307	0.0766	-99.8206	0.14669	-95.5464	-0.51136	-87.0461	-0.06091	-99.7846	0.00164	-99.9612	0.05838			-79.796	-0.103	-78.758	-0.179	-79.72	-0.097	-79.731	-0.09	-79.742	-0.087	-79.759	-0.086	-70.816	0.076	-66.682	0.753	-79.852	-0.007	-79.701	0.132	-79.721	-0.057	-82.304	0.998
-45.7306	-1.04879	-78.5459	-0.36835	-53.7298	-0.76779	-88.705	0.384	-99.388	0.07051	-79.7164	0.2455	-89.9311	0.07634	-99.8221	0.1467	-95.5418	-0.51096	-87.0477	-0.06066	-99.785	0.000849	-99.962	0.05633			-79.796	-0.104	-78.76	-0.179	-79.722	-0.097	-79.732	-0.092	-79.743	-0.086	-79.76	-0.087	-70.82	0.077	-66.686	0.753	-79.853	-0.007	-79.702	0.131	-79.723	-0.057	-82.308	0.997
-45.7247	-1.04851	-78.5438	-0.36869	-53.7239	-0.76831	-88.707	0.382	-99.3895	0.07164	-79.7174	0.24446	-89.9311	0.07524	-99.8234	0.14664	-95.5368	-0.51165	-87.0494	-0.06062	-99.7857	-0.000154	-99.9627	0.05719			-79.797	-0.104	-78.763	-0.178	-79.721	-0.098	-79.733	-0.091	-79.744	-0.086	-79.761	-0.085	-70.823	0.077	-66.688	0.753	-79.854	-0.007	-79.703	0.131	-79.723	-0.056	-82.312	0.996
-45.719	-1.05006	-78.5415	-0.36796	-53.7184	-0.76804	-88.71	0.383	-99.3904	0.07067	-79.7186	0.24517	-89.932	0.07488	-99.8251	0.14573	-95.5326	-0.51256	-87.0512	-0.05893	-99.7862	0.00061	-99.9632	0.05741			-79.798	-0.103	-78.765	-0.178	-79.723	-0.097	-79.734	-0.092	-79.745	-0.086	-79.761	-0.085	-70.827	0.077	-66.691	0.753	-79.855	-0.008	-79.704	0.131	-79.723	-0.056	-82.316	0.995
-45.7132	-1.04992	-78.5392	-0.36714	-53.7128	-0.76804	-88.712	0.382	-99.3923	0.07043	-79.7202	0.24401	-89.9316	0.07566	-99.826	0.14646	-95.5272	-0.51395	-87.0526	-0.05887	-99.7866	0.000548	-99.9645	0.05726			-79.799	-0.104	-78.767	-0.177	-79.724	-0.097	-79.734	-0.092	-79.746	-0.087	-79.762	-0.086	-70.83	0.077	-66.694	0.753	-79.855	-0.007	-79.704	0.13	-79.724	-0.057	-82.321	0.992
-45.7072	-1.05079	-78.536	-0.36603	-53.7072	-0.76781	-88.715	0.381	-99.3941	0.07028	-79.7216	0.24347	-89.9318	0.07492	-99.8276	0.14561	-95.5217	-0.51361	-87.0547	-0.06043	-99.7871	-0.000972	-99.9655	0.05692			-79.799	-0.105	-78.77	-0.177	-79.724	-0.097	-79.735	-0.091	-79.746	-0.086	-79.763	-0.085	-70.833	0.077	-66.697	0.751	-79.856	-0.007	-79.705	0.13	-79.725	-0.056	-82.325	0.991
-45.702	-1.0511	-78.5339	-0.36641	-53.7016	-0.76945	-88.717	0.38	-99.3949	0.06921	-79.7229	0.24297	-89.9321	0.07507	-99.8294	0.14624	-95.5173	-0.51384	-87.0563	-0.05939	-99.7875	-0.00187	-99.9668	0.05738			-79.801	-0.104	-78.772	-0.176	-79.725	-0.096	-79.736	-0.09	-79.747	-0.085	-79.763	-0.086	-70.837	0.076	-66.7	0.752	-79.856	-0.007	-79.706	0.129	-79.726	-0.057	-82.329	0.99
-45.6951	-1.05201	-78.5312	-0.36569	-53.6961	-0.76938	-88.719	0.379	-99.3967	0.07108	-79.7237	0.24384	-89.9334	0.07539	-99.8301	0.14519	-95.5122	-0.51498	-87.058	-0.05898	-99.7876	-0.00165	-99.9681	0.05624			-79.802	-0.103	-78.774	-0.177	-79.726	-0.097	-79.736	-0.091	-79.748	-0.086	-79.765	-0.086	-70.84	0.077	-66.703	0.751	-79.857	-0.007	-79.706	0.129	-79.726	-0.056	-82.333	0.989
-45.6893	-1.05217	-78.528	-0.36566	-53.6907	-0.76921	-88.722	0.378	-99.3981	0.07005	-79.7253	0.24302	-89.9331	0.07563	-99.8321	0.14431	-95.5077	-0.51588	-87.0591	-0.05887	-99.7882	-0.00213	-99.9687	0.05767			-79.803	-0.102	-78.776	-0.177	-79.727	-0.097	-79.737	-0.092	-79.748	-0.085	-79.765	-0.086	-70.843	0.076	-66.706	0.751	-79.858	-0.008	-79.707	0.128	-79.728	-0.056	-82.337	0.988
-45.6832	-1.05303	-78.5252	-0.36444	-53.6848	-0.7693	-88.724	0.379	-99.3994	0.0703	-79.7262	0.24327	-89.9333	0.07507	-99.8333	0.14463	-95.5023	-0.51535	-87.0608	-0.05834	-99.7886	-0.00175	-99.9697	0.05722			-79.803	-0.102	-78.779	-0.177	-79.727	-0.096	-79.738	-0.091	-79.749	-0.086	-79.767	-0.085	-70.847	0.077	-66.709	0.751	-79.859	-0.007	-79.708	0.129	-79.728	-0.056	-82.342	0.987
-45.677	-1.05336	-78.5228	-0.36473	-53.6794	-0.77049	-88.727	0.378	-99.4008	0.06834	-79.7281	0.24257	-89.934	0.07474	-99.8347	0.14553	-95.4975	-0.51688	-87.0626	-0.05954	-99.7895	-0.00248	-99.97	0.05833			-79.804	-0.103	-78.781	-0.177	-79.728	-0.097	-79.739	-0.091	-79.75	-0.086	-79.767	-0.086	-70.851	0.077	-66.712	0.751	-79.859	-0.008	-79.709	0.128	-79.728	-0.056	-82.345	0.986
-45.6713	-1.05314	-78.5209	-0.36286	-53.6743	-0.76939	-88.73	0.378	-99.4019	0.06918	-79.7288	0.24218	-89.9335	0.0742	-99.8361	0.14537	-95.4927	-0.51734	-87.0637	-0.0601	-99.7892	-0.00327	-99.9714	0.05821			-79.804	-0.103	-78.783	-0.175	-79.729	-0.097	-79.74	-0.091	-79.751	-0.086	-79.768	-0.085	-70.854	0.076	-66.715	0.751	-79.86	-0.008	-79.71	0.128	-79.73	-0.056	-82.349	0.984
-45.6656	-1.05337	-78.5174	-0.36315	-53.6682	-0.77087	-88.731	0.376	-99.4039	0.06914	-79.7302	0.24163	-89.9342	0.07308	-99.8371	0.14539	-95.4876	-0.51836	-87.0656	-0.05855	-99.7901	-0.00407	-99.9726	0.05892			-79.805	-0.102	-78.786	-0.176	-79.729	-0.097	-79.741	-0.092	-79.752	-0.086	-79.768	-0.086	-70.856	0.076	-66.718	0.752	-79.861	-0.009	-79.71	0.128	-79.73	-0.056	-82.353	0.983
-45.6599	-1.05464	-78.5149	-0.36175	-53.6627	-0.77046	-88.735	0.375	-99.4056	0.06736	-79.7313	0.24094	-89.9344	0.07243	-99.8383	0.14568	-95.4823	-0.51858	-87.0672	-0.05982	-99.7901	-0.00332	-99.9732	0.05966			-79.806	-0.103	-78.788	-0.175	-79.73	-0.097	-79.741	-0.091	-79.753	-0.086	-79.769	-0.086	-70.861	0.076	-66.721	0.75	-79.861	-0.008	-79.71	0.127	-79.731	-0.056	-82.358	0.981
-45.6539	-1.05474	-78.5121	-0.36172	-53.6573	-0.7709	-88.736	0.374	-99.4068	0.06814	-79.7323	0.24105	-89.9344	0.07343	-99.84	0.14539	-95.4776	-0.51921	-87.0689	-0.0602	-99.7908	-0.00394	-99.9741	0.05903			-79.807	-0.103	-78.79	-0.174	-79.732	-0.096	-79.743	-0.092	-79.753	-0.085	-79.77	-0.086	-70.864	0.077	-66.724	0.751	-79.862	-0.007	-79.712	0.127	-79.732	-0.056	-82.362	0.979
-45.6476	-1.0558	-78.5095	-0.36125	-53.6515	-0.77202	-88.74	0.374	-99.4075	0.06726	-79.7339	0.24032	-89.9352	0.07231	-99.8414	0.14446	-95.4728	-0.52064	-87.0708	-0.05948	-99.7913	-0.00438	-99.9748	0.06081			-79.807	-0.101	-78.793	-0.175	-79.732	-0.096	-79.743	-0.091	-79.754	-0.085	-79.771	-0.086	-70.867	0.076	-66.727	0.751	-79.863	-0.008	-79.712	0.126	-79.732	-0.056	-82.365	0.98
-45.6417	-1.05638	-78.5069	-0.361	-53.6459	-0.77131	-88.741	0.372	-99.4095	0.06751	-79.7348	0.23982	-89.9352	0.07261	-99.8422	0.14409	-95.4677	-0.52044	-87.0722	-0.06056	-99.7916	-0.00466	-99.9754	0.05886			-79.808	-0.103	-78.794	-0.174	-79.733	-0.096	-79.744	-0.091	-79.755	-0.085	-79.772	-0.085	-70.87	0.076	-66.73	0.75	-79.864	-0.007	-79.713	0.126	-79.733	-0.057	-82.37	0.977
-45.6352	-1.05741	-78.5043	-0.36088	-53.6402	-0.77134	-88.744	0.372	-99.4103	0.06745	-79.736	0.24014	-89.9353	0.07164	-99.8444	0.14456	-95.4624	-0.52127	-87.074	-0.06024	-99.7919	-0.00484	-99.9771	0.06005			-79.809	-0.101	-78.797	-0.173	-79.734	-0.097	-79.745	-0.091	-79.756	-0.084	-79.772	-0.085	-70.874	0.077	-66.733	0.75	-79.864	-0.008	-79.714	0.126	-79.734	-0.057	-82.374	0.977
-45.6295	-1.05667	-78.5017	-0.35922	-53.6347	-0.77278	-88.746	0.371	-99.4121	0.0672	-79.737	0.2404	-89.9357	0.07275	-99.845	0.14443	-95.4574	-0.52227	-87.0754	-0.06067	-99.7925	-0.00496	-99.9775	0.0603			-79.81	-0.101	-78.799	-0.173	-79.733	-0.097	-79.745	-0.091	-79.756	-0.084	-79.773	-0.086	-70.877	0.076	-66.736	0.75	-79.864	-0.008	-79.714	0.126	-79.735	-0.058	-82.378	0.976
-45.6235	-1.05687	-78.499	-0.35946	-53.6291	-0.77261	-88.749	0.371	-99.4137	0.0672	-79.7386	0.23981	-89.9355	0.07363	-99.8465	0.14354	-95.4524	-0.52123	-87.0773	-0.06	-99.7926	-0.00449	-99.9793	0.06017			-79.81	-0.101	-78.801	-0.174	-79.736	-0.097	-79.746	-0.091	-79.757	-0.084	-79.774	-0.085	-70.88	0.077	-66.739	0.75	-79.866	-0.008	-79.715	0.125	-79.735	-0.057	-82.382	0.975
-45.6174	-1.05747	-78.4965	-0.3599	-53.6234	-0.77269	-88.751	0.369	-99.4146	0.06676	-79.7396	0.24027	-89.9363	0.07341	-99.8486	0.14388	-95.4472	-0.5221	-87.079	-0.06041	-99.7931	-0.00578	-99.9794	0.061			-79.812	-0.101	-78.804	-0.172	-79.736	-0.097	-79.748	-0.091	-79.759	-0.084	-79.774	-0.085	-70.884	0.077	-66.741	0.75	-79.866	-0.007	-79.716	0.125	-79.736	-0.057	-82.386	0.973
-45.6111	-1.05813	-78.4934	-0.35919	-53.6177	-0.77213	-88.754	0.369	-99.4161	0.06599	-79.7406	0.23932	-89.9366	0.07301	-99.8493	0.14302	-95.4422	-0.52288	-87.0804	-0.061	-99.7936	-0.0059	-99.981	0.06214			-79.813	-0.101	-78.806	-0.173	-79.736	-0.096	-79.748	-0.091	-79.758	-0.084	-79.775	-0.085	-70.887	0.076	-66.744	0.75	-79.866	-0.007	-79.716	0.125	-79.736	-0.057	-82.389	0.971
-45.6058	-1.05806	-78.4908	-0.35881	-53.6126	-0.77346	-88.756	0.368	-99.4174	0.06519	-79.742	0.23898	-89.9367	0.07134	-99.8512	0.14265	-95.4367	-0.52351	-87.0822	-0.06151	-99.7938	-0.00581	-99.981	0.06181			-79.813	-0.102	-78.808	-0.173	-79.737	-0.097	-79.749	-0.091	-79.76	-0.083	-79.776	-0.084	-70.89	0.076	-66.747	0.75	-79.867	-0.008	-79.717	0.124	-79.737	-0.057	-82.394	0.971
-45.5998	-1.05963	-78.4884	-0.35734	-53.6069	-0.77298	-88.759	0.367	-99.4183	0.0657	-79.7434	0.23931	-89.937	0.07136	-99.8519	0.14332	-95.4317	-0.52427	-87.0834	-0.06041	-99.7944	-0.00581	-99.9824	0.06149			-79.814	-0.101	-78.81	-0.173	-79.738	-0.096	-79.749	-0.091	-79.76	-0.085	-79.777	-0.086	-70.893	0.076	-66.75	0.75	-79.868	-0.007	-79.718	0.124	-79.738	-0.057	-82.398	0.969
-45.5935	-1.05938	-78.4846	-0.3569	-53.6013	-0.77264	-88.761	0.367	-99.4202	0.06578	-79.7443	0.2395	-89.9371	0.07255	-99.8534	0.14287	-95.4272	-0.5252	-87.0852	-0.06059	-99.7951	-0.00677	-99.9829	0.06157			-79.815	-0.1	-78.812	-0.174	-79.739	-0.097	-79.75	-0.091	-79.762	-0.084	-79.778	-0.085	-70.898	0.077	-66.754	0.75	-79.868	-0.008	-79.719	0.124	-79.739	-0.056	-82.402	0.969
-45.5874	-1.05939	-78.4825	-0.35675	-53.5951	-0.77427	-88.763	0.366	-99.4215	0.06526	-79.7453	0.23817	-89.9371	0.07159	-99.8549	0.14337	-95.4216	-0.52511	-87.087	-0.06065	-99.7949	-0.00728	-99.9839	0.06219			-79.815	-0.101	-78.814	-0.172	-79.74	-0.096	-79.75	-0.092	-79.761	-0.083	-79.778	-0.085	-70.901	0.077	-66.756	0.749	-79.87	-0.007	-79.719	0.123	-79.739	-0.056	-82.406	0.966
-45.5817	-1.05969	-78.4798	-0.3565	-53.5897	-0.77352	-88.766	0.365	-99.423	0.06549	-79.7466	0.23811	-89.938	0.07229	-99.8558	0.14235	-95.4164	-0.52687	-87.0888	-0.06035	-99.7959	-0.00832	-99.9851	0.06259			-79.816	-0.101	-78.817	-0.172	-79.74	-0.096	-79.752	-0.091	-79.763	-0.083	-79.779	-0.086	-70.905	0.076	-66.759	0.749	-79.87	-0.008	-79.72	0.122	-79.74	-0.056	-82.41	0.966
-45.5756	-1.05971	-78.4771	-0.3563	-53.5835	-0.77448	-88.768	0.365	-99.4243	0.06566	-79.7482	0.23777	-89.9381	0.07128	-99.8575	0.14327	-95.4114	-0.5266	-87.0903	-0.06032	-99.7961	-0.00772	-99.9859	0.06279			-79.817	-0.1	-78.819	-0.172	-79.741	-0.096	-79.752	-0.092	-79.763	-0.084	-79.78	-0.084	-70.907	0.078	-66.762	0.749	-79.871	-0.008	-79.721	0.123	-79.741	-0.057	-82.414	0.965
-45.5698	-1.06039	-78.474	-0.35509	-53.5786	-0.77407	-88.77	0.363	-99.4257	0.06582	-79.7494	0.23812	-89.9382	0.07137	-99.8587	0.14267	-95.4065	-0.52699	-87.0918	-0.06059	-99.7963	-0.00848	-99.9863	0.06359			-79.818	-0.1	-78.821	-0.172	-79.741	-0.097	-79.753	-0.091	-79.764	-0.083	-79.78	-0.084	-70.911	0.077	-66.765	0.749	-79.871	-0.008	-79.721	0.123	-79.741	-0.057	-82.418	0.963
-45.564	-1.06065	-78.4712	-0.35393	-53.5726	-0.77488	-88.773	0.363	-99.4269	0.06465	-79.7498	0.23721	-89.9385	0.07181	-99.8598	0.14226	-95.4012	-0.52714	-87.0928	-0.06007	-99.7971	-0.00934	-99.988	0.06377			-79.819	-0.101	-78.823	-0.173	-79.742	-0.096	-79.754	-0.092	-79.765	-0.084	-79.782	-0.084	-70.914	0.076	-66.768	0.749	-79.872	-0.008	-79.722	0.123	-79.742	-0.057	-82.422	0.962
-45.5572	-1.06118	-78.4684	-0.35436	-53.5669	-0.77483	-88.775	0.362	-99.4282	0.06505	-79.7514	0.23703	-89.9388	0.07119	-99.862	0.14342	-95.396	-0.52926	-87.0947	-0.06014	-99.7974	-0.00851	-99.989	0.0634			-79.819	-0.101	-78.825	-0.172	-79.743	-0.096	-79.755	-0.091	-79.765	-0.083	-79.782	-0.084	-70.918	0.076	-66.771	0.747	-79.872	-0.008	-79.723	0.122	-79.744	-0.058	-82.426	0.96
-45.5513	-1.06133	-78.4657	-0.35349	-53.5616	-0.77568	-88.778	0.361	-99.4299	0.06431	-79.7524	0.2367	-89.939	0.07076	-99.8626	0.1427	-95.391	-0.52984	-87.0966	-0.06082	-99.7979	-0.00898	-99.9893	0.06353			-79.82	-0.102	-78.827	-0.172	-79.744	-0.097	-79.755	-0.091	-79.767	-0.085	-79.782	-0.083	-70.921	0.076	-66.774	0.748	-79.873	-0.008	-79.724	0.121	-79.744	-0.057	-82.431	0.96
-45.5455	-1.06223	-78.463	-0.3532	-53.5559	-0.77488	-88.78	0.36	-99.4308	0.06397	-79.7535	0.23623	-89.9392	0.07076	-99.864	0.14408	-95.3857	-0.53031	-87.0979	-0.06004	-99.7981	-0.00958	-99.9909	0.06462			-79.821	-0.101	-78.83	-0.172	-79.745	-0.096	-79.755	-0.091	-79.767	-0.084	-79.784	-0.084	-70.924	0.076	-66.777	0.747	-79.874	-0.007	-79.724	0.122	-79.744	-0.058	-82.435	0.958
-45.5396	-1.06182	-78.4603	-0.35117	-53.5501	-0.77606	-88.782	0.36	-99.433	0.06322	-79.755	0.23687	-89.9399	0.0695	-99.8646	0.14343	-95.3806	-0.53121	-87.1	-0.06142	-99.7982	-0.00928	-99.991	0.06412			-79.822	-0.101	-78.832	-0.172	-79.746	-0.095	-79.756	-0.091	-79.768	-0.084	-79.784	-0.083	-70.928	0.076	-66.78	0.748	-79.875	-0.007	-79.725	0.121	-79.745	-0.056	-82.438	0.956
-45.5331	-1.06376	-78.4571	-0.35195	-53.5447	-0.77598	-88.785	0.359	-99.4336	0.06249	-79.7562	0.23602	-89.9398	0.06995	-99.8667	0.14247	-95.375	-0.53174	-87.1016	-0.06116	-99.7991	-0.0106	-99.9921	0.06299			-79.822	-0.1	-78.834	-0.172	-79.746	-0.096	-79.758	-0.091	-79.769	-0.084	-79.785	-0.084	-70.931	0.076	-66.783	0.747	-79.875	-0.008	-79.726	0.121	-79.746	-0.056	-82.443	0.955
-45.5268	-1.06314	-78.4545	-0.35075	-53.5393	-0.77665	-88.787	0.359	-99.4347	0.06352	-79.7572	0.23528	-89.9406	0.07013	-99.8678	0.14244	-95.3703	-0.53281	-87.1025	-0.06038	-99.7992	-0.01102	-99.9935	0.06448			-79.823	-0.101	-78.836	-0.171	-79.747	-0.096	-79.759	-0.091	-79.77	-0.083	-79.786	-0.083	-70.934	0.076	-66.785	0.746	-79.876	-0.008	-79.727	0.121	-79.747	-0.057	-82.447	0.954
-45.5209	-1.06444	-78.4515	-0.35034	-53.5333	-0.77675	-88.79	0.357	-99.4371	0.06417	-79.7578	0.23495	-89.9404	0.06942	-99.8694	0.14238	-95.3651	-0.53442	-87.1047	-0.06064	-99.8003	-0.01095	-99.9943	0.06338			-79.824	-0.1	-78.839	-0.17	-79.748	-0.096	-79.759	-0.092	-79.77	-0.084	-79.786	-0.083	-70.938	0.076	-66.789	0.747	-79.877	-0.007	-79.727	0.121	-79.747	-0.057	-82.45	0.952
-45.5151	-1.06427	-78.4484	-0.35015	-53.5273	-0.77737	-88.792	0.356	-99.4376	0.06288	-79.7596	0.23339	-89.9402	0.07007	-99.8707	0.14148	-95.3596	-0.53455	-87.1059	-0.06008	-99.7999	-0.01104	-99.9948	0.06353			-79.825	-0.101	-78.84	-0.17	-79.748	-0.096	-79.76	-0.09	-79.771	-0.084	-79.788	-0.084	-70.941	0.076	-66.792	0.747	-79.877	-0.007	-79.727	0.12	-79.748	-0.057	-82.454	0.95
-45.5091	-1.06507	-78.446	-0.34951	-53.5219	-0.77752	-88.794	0.357	-99.4391	0.06385	-79.7608	0.23227	-89.9405	0.06888	-99.8719	0.14181	-95.3546	-0.53559	-87.1082	-0.06084	-99.8004	-0.01112	-99.9958	0.06341			-79.826	-0.1	-78.842	-0.17	-79.749	-0.096	-79.761	-0.091	-79.772	-0.083	-79.788	-0.083	-70.944	0.075	-66.795	0.747	-79.878	-0.007	-79.729	0.121	-79.748	-0.057	-82.458	0.949
-45.5032	-1.06552	-78.443	-0.34864	-53.5162	-0.77752	-88.796	0.357	-99.4401	0.0637	-79.7617	0.23094	-89.9408	0.06839	-99.8733	0.14174	-95.3491	-0.53587	-87.1096	-0.06039	-99.8009	-0.01312	-99.9964	0.06301			-79.826	-0.099	-78.845	-0.17	-79.75	-0.096	-79.762	-0.091	-79.772	-0.083	-79.789	-0.083	-70.948	0.075	-66.797	0.748	-79.878	-0.007	-79.729	0.119	-79.749	-0.057	-82.462	0.948
-45.4969	-1.06658	-78.44	-0.34848	-53.5104	-0.77823	-88.799	0.356	-99.4417	0.06405	-79.7629	0.2306	-89.9414	0.06832	-99.8742	0.1409	-95.344	-0.53579	-87.1109	-0.06118	-99.8011	-0.01221	-99.9978	0.06246			-79.827	-0.1	-78.846	-0.169	-79.751	-0.096	-79.762	-0.092	-79.774	-0.084	-79.79	-0.084	-70.951	0.076	-66.801	0.747	-79.879	-0.006	-79.73	0.119	-79.75	-0.057	-82.466	0.947
-45.4912	-1.06626	-78.4367	-0.34832	-53.5046	-0.77768	-88.801	0.354	-99.443	0.06356	-79.7639	0.22876	-89.9412	0.06943	-99.8751	0.14101	-95.3389	-0.53737	-87.1125	-0.06105	-99.8013	-0.0122	-99.9986	0.06274			-79.827	-0.1	-78.85	-0.17	-79.751	-0.095	-79.762	-0.091	-79.774	-0.083	-79.791	-0.083	-70.954	0.076	-66.803	0.747	-79.88	-0.006	-79.73	0.119	-79.751	-0.056	-82.47	0.946
-45.4852	-1.06591	-78.4341	-0.34756	-53.4994	-0.77767	-88.803	0.354	-99.4449	0.06269	-79.7651	0.22933	-89.9417	0.06968	-99.877	0.14075	-95.3339	-0.53767	-87.114	-0.06124	-99.8015	-0.01292	-99.9992	0.06224			-79.828	-0.1	-78.851	-0.169	-79.752	-0.096	-79.764	-0.09	-79.775	-0.083	-79.792	-0.084	-70.958	0.076	-66.806	0.746	-79.881	-0.007	-79.731	0.119	-79.751	-0.057	-82.474	0.945
-45.4787	-1.06672	-78.431	-0.34706	-53.4932	-0.77813	-88.805	0.353	-99.4456	0.0625	-79.7669	0.22825	-89.942	0.06918	-99.8786	0.14111	-95.3284	-0.53676	-87.1162	-0.0616	-99.8026	-0.01351	-100	0.0627			-79.829	-0.1	-78.853	-0.168	-79.753	-0.096	-79.764	-0.091	-79.776	-0.084	-79.792	-0.082	-70.961	0.076	-66.809	0.746	-79.881	-0.008	-79.732	0.119	-79.752	-0.056	-82.478	0.943
-45.4728	-1.0673	-78.4282	-0.34663	-53.4877	-0.77844	-88.808	0.353	-99.4466	0.06235	-79.7672	0.22724	-89.9423	0.06889	-99.8796	0.14123	-95.3229	-0.53888	-87.1176	-0.06172	-99.8028	-0.01381	-100.001	0.06186			-79.83	-0.1	-78.856	-0.169	-79.753	-0.095	-79.765	-0.091	-79.776	-0.083	-79.793	-0.082	-70.964	0.075	-66.812	0.746	-79.881	-0.007	-79.732	0.118	-79.753	-0.056	-82.482	0.942
-45.4661	-1.06708	-78.4249	-0.34537	-53.4822	-0.77944	-88.81	0.352	-99.4478	0.06272	-79.7683	0.22812	-89.9428	0.06789	-99.881	0.13996	-95.3174	-0.53863	-87.1192	-0.061	-99.803	-0.0139	-100.002	0.06208			-79.831	-0.1	-78.857	-0.168	-79.754	-0.095	-79.765	-0.091	-79.777	-0.083	-79.793	-0.082	-70.967	0.076	-66.816	0.747	-79.882	-0.006	-79.734	0.116	-79.753	-0.056	-82.485	0.941
-45.4605	-1.06793	-78.422	-0.3458	-53.4769	-0.77897	-88.812	0.351	-99.4497	0.06305	-79.7696	0.22699	-89.9422	0.06797	-99.882	0.13992	-95.3124	-0.53932	-87.1208	-0.06033	-99.8041	-0.01312	-100.003	0.06181			-79.831	-0.1	-78.86	-0.169	-79.755	-0.096	-79.766	-0.091	-79.778	-0.083	-79.794	-0.083	-70.971	0.076	-66.817	0.746	-79.883	-0.008	-79.734	0.117	-79.754	-0.057	-82.49	0.94
-45.4543	-1.06803	-78.4188	-0.34594	-53.4705	-0.78021	-88.815	0.35	-99.451	0.06253	-79.7714	0.22625	-89.9429	0.06942	-99.8829	0.14009	-95.3072	-0.53994	-87.1221	-0.0612	-99.8039	-0.01396	-100.004	0.06322			-79.833	-0.1	-78.862	-0.168	-79.756	-0.095	-79.767	-0.091	-79.779	-0.083	-79.795	-0.083	-70.974	0.075	-66.821	0.745	-79.883	-0.008	-79.735	0.117	-79.754	-0.057	-82.494	0.939
-45.448	-1.06816	-78.4163	-0.34373	-53.4652	-0.7801	-88.817	0.35	-99.4526	0.06295	-79.7724	0.22603	-89.9438	0.06867	-99.8849	0.1396	-95.3015	-0.54085	-87.1233	-0.06112	-99.8043	-0.01456	-100.005	0.06298			-79.834	-0.1	-78.864	-0.168	-79.756	-0.096	-79.768	-0.091	-79.779	-0.083	-79.795	-0.082	-70.977	0.076	-66.824	0.745	-79.884	-0.007	-79.735	0.116	-79.755	-0.056	-82.498	0.937
-45.4423	-1.06925	-78.4129	-0.3445	-53.4597	-0.77939	-88.82	0.349	-99.4537	0.06244	-79.7728	0.22701	-89.9435	0.06726	-99.886	0.14013	-95.2965	-0.5404	-87.1258	-0.06108	-99.8043	-0.01358	-100.006	0.06141			-79.834	-0.099	-78.866	-0.168	-79.757	-0.096	-79.768	-0.092	-79.78	-0.083	-79.796	-0.082	-70.981	0.076	-66.826	0.744	-79.885	-0.008	-79.736	0.115	-79.756	-0.055	-82.502	0.937
-45.4361	-1.06896	-78.4101	-0.34307	-53.4539	-0.78056	-88.822	0.348	-99.4548	0.06207	-79.7745	0.22671	-89.9437	0.06888	-99.8875	0.13825	-95.2905	-0.54186	-87.1272	-0.0607	-99.8051	-0.01342	-100.007	0.06125			-79.835	-0.1	-78.868	-0.168	-79.758	-0.096	-79.77	-0.091	-79.781	-0.082	-79.797	-0.083	-70.985	0.076	-66.83	0.745	-79.885	-0.009	-79.737	0.115	-79.757	-0.056	-82.506	0.935
-45.4299	-1.07019	-78.4074	-0.34192	-53.4486	-0.78071	-88.824	0.347	-99.456	0.06108	-79.7752	0.22554	-89.9439	0.06827	-99.8885	0.14001	-95.2853	-0.54117	-87.1288	-0.06055	-99.805	-0.01556	-100.007	0.06156			-79.835	-0.099	-78.87	-0.168	-79.759	-0.096	-79.77	-0.091	-79.782	-0.084	-79.797	-0.082	-70.988	0.076	-66.833	0.745	-79.886	-0.008	-79.737	0.115	-79.758	-0.056	-82.51	0.934
-45.4237	-1.0698	-78.4043	-0.34356	-53.4428	-0.78061	-88.827	0.347	-99.4575	0.06108	-79.7763	0.22476	-89.9441	0.06702	-99.8901	0.1398	-95.2804	-0.5408	-87.1307	-0.06141	-99.8057	-0.01546	-100.008	0.05994			-79.836	-0.099	-78.873	-0.167	-79.759	-0.095	-79.771	-0.091	-79.782	-0.083	-79.799	-0.082	-70.992	0.075	-66.835	0.745	-79.887	-0.008	-79.738	0.115	-79.758	-0.057	-82.513	0.933
-45.4177	-1.07041	-78.4009	-0.34273	-53.4368	-0.78146	-88.829	0.345	-99.4589	0.06125	-79.7774	0.22443	-89.9444	0.06543	-99.891	0.13935	-95.2752	-0.54237	-87.1324	-0.0621	-99.8056	-0.01665	-100.01	0.06089			-79.837	-0.099	-78.875	-0.167	-79.76	-0.095	-79.771	-0.09	-79.783	-0.083	-79.799	-0.082	-70.994	0.076	-66.839	0.744	-79.887	-0.008	-79.739	0.115	-79.759	-0.056	-82.517	0.93
-45.4117	-1.07105	-78.3981	-0.3413	-53.4312	-0.78225	-88.831	0.345	-99.4595	0.06194	-79.7787	0.22433	-89.9451	0.06671	-99.8921	0.13955	-95.2704	-0.5417	-87.1344	-0.06237	-99.806	-0.01652	-100.01	0.05946			-79.838	-0.099	-78.876	-0.167	-79.761	-0.095	-79.772	-0.091	-79.784	-0.083	-79.8	-0.082	-70.998	0.076	-66.842	0.744	-79.888	-0.008	-79.739	0.114	-79.759	-0.056	-82.521	0.931
-45.4059	-1.07132	-78.3952	-0.34119	-53.4253	-0.7816	-88.834	0.344	-99.4616	0.06149	-79.7801	0.22282	-89.945	0.06644	-99.8934	0.13942	-95.2647	-0.54264	-87.1355	-0.06163	-99.8069	-0.01628	-100.01	0.06005			-79.838	-0.098	-78.879	-0.167	-79.762	-0.094	-79.773	-0.091	-79.784	-0.084	-79.801	-0.081	-71.002	0.076	-66.845	0.745	-79.889	-0.009	-79.74	0.114	-79.76	-0.056	-82.525	0.93
-45.3994	-1.07045	-78.3914	-0.34151	-53.4198	-0.78157	-88.835	0.344	-99.4621	0.06034	-79.7809	0.22258	-89.945	0.06602	-99.8946	0.13858	-95.2593	-0.54283	-87.1369	-0.06211	-99.8063	-0.01623	-100.012	0.05991			-79.838	-0.099	-78.881	-0.167	-79.762	-0.095	-79.773	-0.092	-79.785	-0.083	-79.801	-0.081	-71.005	0.075	-66.847	0.744	-79.889	-0.008	-79.74	0.113	-79.76	-0.056	-82.529	0.928
-45.3929	-1.07156	-78.389	-0.3411	-53.4139	-0.78254	-88.838	0.342	-99.4644	0.06052	-79.7821	0.223	-89.9454	0.06536	-99.8964	0.13944	-95.2537	-0.54309	-87.1382	-0.06151	-99.8069	-0.01737	-100.012	0.05998			-79.839	-0.099	-78.883	-0.166	-79.762	-0.095	-79.774	-0.091	-79.786	-0.083	-79.802	-0.082	-71.008	0.076	-66.85	0.744	-79.889	-0.009	-79.741	0.113	-79.762	-0.057	-82.533	0.925
-45.3868	-1.07151	-78.3859	-0.34006	-53.4081	-0.78229	-88.84	0.342	-99.4654	0.06184	-79.7831	0.22306	-89.9457	0.06529	-99.8969	0.14056	-95.2486	-0.54417	-87.1403	-0.06116	-99.8079	-0.0167	-100.013	0.05948			-79.84	-0.099	-78.885	-0.166	-79.764	-0.095	-79.775	-0.091	-79.786	-0.084	-79.803	-0.082	-71.011	0.076	-66.853	0.743	-79.891	-0.009	-79.742	0.114	-79.762	-0.057	-82.537	0.925
-45.381	-1.07295	-78.383	-0.3394	-53.4026	-0.78291	-88.843	0.341	-99.4664	0.06029	-79.7842	0.22263	-89.9462	0.06521	-99.8988	0.13903	-95.2432	-0.54438	-87.1416	-0.06231	-99.8082	-0.01744	-100.014	0.05986			-79.841	-0.099	-78.887	-0.166	-79.765	-0.094	-79.776	-0.091	-79.787	-0.083	-79.804	-0.081	-71.015	0.076	-66.856	0.744	-79.891	-0.009	-79.742	0.113	-79.763	-0.056	-82.54	0.923
-45.3746	-1.07323	-78.3799	-0.33893	-53.3966	-0.78316	-88.845	0.34	-99.4677	0.06088	-79.7856	0.22197	-89.9463	0.06443	-99.9	0.13886	-95.2378	-0.54545	-87.1434	-0.06139	-99.8078	-0.01769	-100.015	0.05914			-79.842	-0.099	-78.89	-0.166	-79.765	-0.095	-79.776	-0.091	-79.788	-0.082	-79.804	-0.081	-71.018	0.076	-66.86	0.744	-79.892	-0.008	-79.743	0.112	-79.763	-0.056	-82.545	0.922
-45.3685	-1.07353	-78.3766	-0.338	-53.3909	-0.78319	-88.847	0.339	-99.4694	0.05979	-79.7864	0.22202	-89.9462	0.06474	-99.9017	0.13883	-95.2314	-0.54576	-87.1449	-0.06111	-99.8089	-0.01777	-100.016	0.05906			-79.843	-0.099	-78.891	-0.166	-79.766	-0.094	-79.777	-0.09	-79.789	-0.083	-79.805	-0.082	-71.022	0.075	-66.862	0.744	-79.892	-0.008	-79.744	0.112	-79.764	-0.057	-82.548	0.921
-45.3629	-1.0741	-78.3734	-0.33733	-53.3853	-0.7839	-88.85	0.339	-99.4706	0.06037	-79.7873	0.22203	-89.9462	0.06528	-99.9027	0.13877	-95.227	-0.54562	-87.1464	-0.06084	-99.8094	-0.01698	-100.017	0.05933			-79.843	-0.098	-78.894	-0.166	-79.766	-0.094	-79.778	-0.091	-79.79	-0.082	-79.806	-0.081	-71.024	0.077	-66.865	0.743	-79.893	-0.009	-79.745	0.113	-79.765	-0.056	-82.552	0.919
-45.3564	-1.07394	-78.3703	-0.33653	-53.379	-0.78358	-88.851	0.338	-99.4716	0.06109	-79.7884	0.22178	-89.9466	0.06399	-99.904	0.13921	-95.2212	-0.54519	-87.1481	-0.06175	-99.8091	-0.01793	-100.018	0.05818			-79.844	-0.099	-78.895	-0.164	-79.767	-0.094	-79.778	-0.092	-79.79	-0.083	-79.806	-0.081	-71.028	0.076	-66.868	0.742	-79.894	-0.008	-79.746	0.112	-79.765	-0.057	-82.556	0.918
-45.3503	-1.07468	-78.3676	-0.33614	-53.3736	-0.78458	-88.854	0.337	-99.4729	0.06108	-79.7905	0.22182	-89.9471	0.06354	-99.9052	0.13939	-95.2159	-0.54435	-87.1498	-0.06097	-99.8096	-0.01801	-100.018	0.05927			-79.846	-0.099	-78.898	-0.165	-79.768	-0.094	-79.779	-0.092	-79.791	-0.083	-79.808	-0.08	-71.031	0.076	-66.871	0.743	-79.894	-0.008	-79.746	0.111	-79.766	-0.057	-82.56	0.916
-45.3439	-1.07453	-78.3646	-0.33591	-53.3682	-0.78414	-88.856	0.337	-99.4742	0.05954	-79.7906	0.22192	-89.947	0.0632	-99.9056	0.13956	-95.2102	-0.54591	-87.151	-0.0619	-99.8097	-0.01796	-100.019	0.0597			-79.845	-0.099	-78.9	-0.165	-79.769	-0.095	-79.78	-0.092	-79.791	-0.082	-79.808	-0.082	-71.034	0.074	-66.874	0.743	-79.895	-0.008	-79.746	0.111	-79.767	-0.057	-82.564	0.915
-45.3376	-1.07449	-78.361	-0.33541	-53.3622	-0.78487	-88.858	0.337	-99.4758	0.05958	-79.792	0.22021	-89.9471	0.06372	-99.907	0.13976	-95.2049	-0.54583	-87.1532	-0.06084	-99.8106	-0.01893	-100.021	0.05894			-79.846	-0.099	-78.902	-0.164	-79.769	-0.093	-79.781	-0.092	-79.792	-0.083	-79.809	-0.08	-71.038	0.076	-66.876	0.743	-79.896	-0.009	-79.748	0.111	-79.767	-0.057	-82.568	0.915
-45.332	-1.07559	-78.3582	-0.33432	-53.3563	-0.78507	-88.86	0.335	-99.477	0.05929	-79.7931	0.22112	-89.9476	0.06321	-99.9081	0.13926	-95.1994	-0.54529	-87.1541	-0.06096	-99.8112	-0.0177	-100.021	0.05905			-79.847	-0.099	-78.904	-0.165	-79.77	-0.093	-79.782	-0.092	-79.793	-0.082	-79.81	-0.081	-71.041	0.075	-66.88	0.743	-79.896	-0.008	-79.748	0.111	-79.768	-0.057	-82.571	0.912
-45.3257	-1.07581	-78.3547	-0.33415	-53.3507	-0.78503	-88.863	0.334	-99.4781	0.0607	-79.7937	0.22133	-89.9473	0.06382	-99.9093	0.13987	-95.1941	-0.54739	-87.1568	-0.061	-99.8113	-0.01866	-100.022	0.05916			-79.848	-0.098	-78.906	-0.164	-79.771	-0.094	-79.782	-0.091	-79.793	-0.082	-79.81	-0.081	-71.045	0.076	-66.883	0.741	-79.897	-0.008	-79.748	0.111	-79.769	-0.056	-82.576	0.912
-45.3192	-1.07667	-78.3512	-0.33319	-53.3449	-0.78538	-88.865	0.334	-99.479	0.06018	-79.7947	0.22051	-89.9477	0.06356	-99.9109	0.13847	-95.1889	-0.54618	-87.1581	-0.06119	-99.8109	-0.01973	-100.023	0.05971			-79.848	-0.098	-78.908	-0.164	-79.771	-0.093	-79.784	-0.092	-79.794	-0.081	-79.811	-0.079	-71.048	0.076	-66.886	0.742	-79.897	-0.008	-79.749	0.11	-79.769	-0.057	-82.579	0.911
-45.3135	-1.07733	-78.3482	-0.33348	-53.3393	-0.78498	-88.867	0.334	-99.4801	0.05946	-79.7963	0.22148	-89.9483	0.06373	-99.9122	0.13963	-95.1833	-0.54557	-87.1592	-0.06136	-99.8117	-0.01943	-100.024	0.05995			-79.849	-0.098	-78.909	-0.163	-79.772	-0.094	-79.784	-0.092	-79.795	-0.082	-79.811	-0.08	-71.051	0.075	-66.888	0.742	-79.898	-0.009	-79.75	0.108	-79.77	-0.057	-82.583	0.91
-45.307	-1.0773	-78.345	-0.33163	-53.3338	-0.78514	-88.87	0.332	-99.4816	0.05859	-79.7976	0.22045	-89.9485	0.06335	-99.9133	0.13898	-95.1781	-0.54707	-87.1609	-0.06066	-99.8119	-0.01929	-100.025	0.05949			-79.85	-0.097	-78.912	-0.163	-79.773	-0.094	-79.784	-0.091	-79.796	-0.082	-79.812	-0.081	-71.055	0.075	-66.892	0.742	-79.899	-0.008	-79.751	0.109	-79.771	-0.056	-82.587	0.908
-45.3007	-1.07797	-78.3418	-0.33157	-53.328	-0.78509	-88.872	0.332	-99.4827	0.05912	-79.7984	0.22068	-89.9488	0.06265	-99.9146	0.13824	-95.1721	-0.54849	-87.1624	-0.06063	-99.8124	-0.02008	-100.025	0.05995			-79.85	-0.097	-78.914	-0.164	-79.774	-0.094	-79.785	-0.091	-79.796	-0.082	-79.813	-0.081	-71.058	0.075	-66.894	0.743	-79.899	-0.009	-79.751	0.109	-79.771	-0.056	-82.591	0.908
-45.2948	-1.07796	-78.3386	-0.33135	-53.322	-0.78652	-88.874	0.33	-99.4843	0.05822	-79.7994	0.22047	-89.9488	0.06254	-99.9157	0.13878	-95.1668	-0.54875	-87.1642	-0.06226	-99.8123	-0.02088	-100.026	0.05964			-79.851	-0.097	-78.916	-0.163	-79.774	-0.093	-79.786	-0.091	-79.797	-0.082	-79.813	-0.08	-71.061	0.075	-66.897	0.742	-79.9	-0.008	-79.752	0.109	-79.772	-0.055	-82.595	0.906
-45.2886	-1.0781	-78.3352	-0.33152	-53.317	-0.78695	-88.876	0.33	-99.4853	0.05892	-79.8006	0.22081	-89.9494	0.06176	-99.9173	0.13722	-95.161	-0.54943	-87.1652	-0.06141	-99.813	-0.02057	-100.027	0.06008			-79.853	-0.097	-78.918	-0.162	-79.775	-0.093	-79.787	-0.092	-79.798	-0.081	-79.815	-0.08	-71.065	0.075	-66.9	0.742	-79.901	-0.009	-79.752	0.108	-79.772	-0.057	-82.598	0.903
-45.2824	-1.07856	-78.3318	-0.33028	-53.3109	-0.78738	-88.878	0.329	-99.4871	0.05953	-79.8016	0.22009	-89.9493	0.06311	-99.9181	0.13651	-95.1557	-0.55014	-87.1679	-0.06024	-99.8134	-0.02202	-100.028	0.06158			-79.853	-0.097	-78.92	-0.163	-79.775	-0.093	-79.788	-0.09	-79.799	-0.081	-79.815	-0.08	-71.068	0.075	-66.904	0.741	-79.901	-0.008	-79.753	0.108	-79.774	-0.056	-82.602	0.902
-45.2762	-1.07884	-78.3284	-0.32966	-53.3051	-0.78736	-88.881	0.328	-99.4881	0.0589	-79.8029	0.22063	-89.9491	0.06154	-99.9198	0.13653	-95.1508	-0.55087	-87.1686	-0.06093	-99.8136	-0.02242	-100.029	0.06073			-79.853	-0.097	-78.922	-0.162	-79.776	-0.092	-79.789	-0.091	-79.799	-0.081	-79.816	-0.081	-71.072	0.075	-66.906	0.742	-79.902	-0.008	-79.754	0.108	-79.774	-0.056	-82.606	0.902
-45.2698	-1.07941	-78.326	-0.32992	-53.2996	-0.78677	-88.882	0.327	-99.4892	0.05948	-79.8033	0.22051	-89.9496	0.06272	-99.9206	0.13692	-95.1446	-0.55206	-87.1704	-0.06204	-99.8139	-0.02236	-100.029	0.06036			-79.854	-0.097	-78.924	-0.162	-79.776	-0.093	-79.788	-0.09	-79.8	-0.08	-79.816	-0.081	-71.075	0.075	-66.909	0.742	-79.902	-0.008	-79.755	0.107	-79.774	-0.057	-82.61	0.902
-45.2637	-1.08034	-78.3227	-0.32952	-53.2941	-0.78637	-88.885	0.328	-99.4902	0.0591	-79.8046	0.2204	-89.9503	0.06204	-99.9223	0.13665	-95.1392	-0.55182	-87.1718	-0.06176	-99.8143	-0.02239	-100.03	0.06133			-79.856	-0.097	-78.926	-0.162	-79.778	-0.094	-79.789	-0.09	-79.801	-0.08	-79.817	-0.08	-71.078	0.075	-66.912	0.74	-79.903	-0.008	-79.755	0.107	-79.775	-0.057	-82.614	0.9
-45.2577	-1.08008	-78.3193	-0.32889	-53.2878	-0.78704	-88.886	0.326	-99.4921	0.0592	-79.8054	0.21953	-89.9494	0.06143	-99.9229	0.13825	-95.1339	-0.55162	-87.173	-0.06119	-99.8149	-0.02189	-100.031	0.06155			-79.856	-0.097	-78.928	-0.162	-79.779	-0.093	-79.79	-0.09	-79.802	-0.081	-79.818	-0.08	-71.081	0.074	-66.914	0.741	-79.904	-0.009	-79.756	0.108	-79.776	-0.055	-82.617	0.898
-45.2515	-1.07936	-78.316	-0.32767	-53.2824	-0.78709	-88.89	0.325	-99.4923	0.05893	-79.8067	0.22068	-89.9502	0.06183	-99.9246	0.13708	-95.1282	-0.55398	-87.1753	-0.06148	-99.8153	-0.02242	-100.032	0.06024			-79.857	-0.096	-78.93	-0.163	-79.779	-0.093	-79.791	-0.09	-79.802	-0.081	-79.818	-0.08	-71.085	0.075	-66.918	0.74	-79.904	-0.008	-79.756	0.107	-79.777	-0.056	-82.621	0.898
-45.2446	-1.0814	-78.3129	-0.32759	-53.2766	-0.78753	-88.891	0.325	-99.4939	0.05767	-79.8081	0.2203	-89.9502	0.06013	-99.9253	0.13732	-95.1225	-0.5547	-87.1769	-0.06104	-99.8148	-0.02377	-100.033	0.06053			-79.857	-0.095	-78.932	-0.162	-79.78	-0.094	-79.792	-0.091	-79.803	-0.081	-79.819	-0.081	-71.088	0.075	-66.92	0.74	-79.904	-0.008	-79.757	0.106	-79.777	-0.056	-82.625	0.896
-45.2386	-1.08162	-78.3088	-0.32746	-53.2714	-0.78815	-88.894	0.325	-99.4956	0.05842	-79.8086	0.21971	-89.9509	0.06005	-99.9268	0.13692	-95.117	-0.55415	-87.1793	-0.0614	-99.8153	-0.02322	-100.033	0.06091			-79.858	-0.096	-78.934	-0.162	-79.781	-0.094	-79.792	-0.09	-79.803	-0.082	-79.82	-0.08	-71.092	0.075	-66.923	0.74	-79.905	-0.009	-79.758	0.106	-79.777	-0.056	-82.629	0.895
-45.2328	-1.08161	-78.3059	-0.32635	-53.2655	-0.78719	-88.896	0.323	-99.4968	0.05835	-79.8104	0.21892	-89.9509	0.06063	-99.9279	0.13727	-95.1107	-0.5557	-87.1801	-0.0616	-99.816	-0.02336	-100.035	0.06062			-79.859	-0.097	-78.936	-0.161	-79.781	-0.092	-79.793	-0.091	-79.804	-0.08	-79.821	-0.08	-71.095	0.075	-66.926	0.741	-79.906	-0.009	-79.759	0.105	-79.778	-0.056	-82.633	0.894
-45.2264	-1.08149	-78.3026	-0.32626	-53.2587	-0.78815	-88.898	0.323	-99.4983	0.05793	-79.8108	0.21892	-89.9509	0.05902	-99.9288	0.13746	-95.1059	-0.55599	-87.1819	-0.06245	-99.8158	-0.0242	-100.035	0.0608			-79.86	-0.096	-78.938	-0.16	-79.782	-0.094	-79.793	-0.091	-79.805	-0.08	-79.822	-0.08	-71.099	0.074	-66.929	0.741	-79.906	-0.008	-79.759	0.105	-79.78	-0.056	-82.636	0.892
-45.2201	-1.08298	-78.2993	-0.3258	-53.2534	-0.78922	-88.9	0.322	-99.4988	0.05774	-79.8126	0.21924	-89.9511	0.058	-99.9303	0.13732	-95.1001	-0.55721	-87.1836	-0.06267	-99.8167	-0.02453	-100.036	0.06224			-79.86	-0.096	-78.94	-0.161	-79.782	-0.092	-79.794	-0.091	-79.805	-0.08	-79.822	-0.08	-71.102	0.075	-66.932	0.74	-79.907	-0.008	-79.76	0.105	-79.779	-0.056	-82.64	0.891
-45.2136	-1.08209	-78.296	-0.32589	-53.2475	-0.78901	-88.902	0.321	-99.5001	0.05738	-79.8129	0.2204	-89.952	0.0594	-99.9319	0.13702	-95.0945	-0.55673	-87.1852	-0.06107	-99.8167	-0.02531	-100.037	0.06198			-79.861	-0.096	-78.942	-0.161	-79.784	-0.092	-79.795	-0.091	-79.807	-0.081	-79.823	-0.08	-71.105	0.075	-66.935	0.739	-79.907	-0.008	-79.76	0.105	-79.78	-0.056	-82.644	0.89
-45.2073	-1.08255	-78.2929	-0.32505	-53.2418	-0.78874	-88.904	0.32	-99.5015	0.05688	-79.814	0.21998	-89.9512	0.05808	-99.9327	0.1367	-95.0888	-0.55816	-87.1868	-0.06059	-99.8174	-0.02516	-100.038	0.06181			-79.862	-0.096	-78.944	-0.16	-79.784	-0.093	-79.795	-0.091	-79.807	-0.081	-79.824	-0.08	-71.108	0.076	-66.938	0.739	-79.908	-0.008	-79.762	0.104	-79.78	-0.057	-82.647	0.889
-45.2012	-1.08239	-78.2898	-0.3245	-53.236	-0.78949	-88.906	0.318	-99.5028	0.05708	-79.8151	0.21898	-89.9524	0.05831	-99.9341	0.13747	-95.0826	-0.55802	-87.1882	-0.06095	-99.8177	-0.02476	-100.038	0.0623			-79.862	-0.095	-78.947	-0.16	-79.785	-0.092	-79.797	-0.091	-79.808	-0.081	-79.824	-0.08	-71.112	0.075	-66.941	0.74	-79.908	-0.008	-79.761	0.104	-79.782	-0.057	-82.65	0.888
-45.1946	-1.08394	-78.2867	-0.32431	-53.2302	-0.78929	-88.909	0.319	-99.5044	0.057	-79.8166	0.21944	-89.9522	0.05825	-99.9347	0.13619	-95.0779	-0.55928	-87.1899	-0.06335	-99.8179	-0.02494	-100.039	0.06395			-79.863	-0.096	-78.947	-0.16	-79.785	-0.092	-79.797	-0.09	-79.809	-0.082	-79.824	-0.079	-71.115	0.075	-66.944	0.739	-79.909	-0.008	-79.762	0.105	-79.782	-0.057	-82.655	0.886
-45.1886	-1.08456	-78.2828	-0.32359	-53.2247	-0.78895	-88.911	0.318	-99.5056	0.05552	-79.8173	0.21989	-89.9527	0.05829	-99.9365	0.13686	-95.0724	-0.55883	-87.1912	-0.06156	-99.8178	-0.02512	-100.04	0.06293			-79.864	-0.096	-78.95	-0.16	-79.786	-0.092	-79.798	-0.09	-79.809	-0.081	-79.826	-0.08	-71.118	0.076	-66.947	0.739	-79.91	-0.008	-79.763	0.104	-79.782	-0.057	-82.659	0.886
-45.1826	-1.08489	-78.2794	-0.32277	-53.2191	-0.78855	-88.913	0.317	-99.5061	0.05588	-79.8183	0.22044	-89.9525	0.0585	-99.937	0.13627	-95.0667	-0.55925	-87.1928	-0.06091	-99.8188	-0.02553	-100.041	0.06412			-79.864	-0.097	-78.951	-0.159	-79.786	-0.092	-79.799	-0.09	-79.81	-0.081	-79.826	-0.079	-71.121	0.075	-66.95	0.738	-79.91	-0.008	-79.763	0.104	-79.783	-0.057	-82.663	0.886
-45.1764	-1.08508	-78.2761	-0.32263	-53.2132	-0.78934	-88.915	0.315	-99.5075	0.05605	-79.8197	0.22003	-89.9531	0.05709	-99.9385	0.13776	-95.0609	-0.56011	-87.1945	-0.06195	-99.8183	-0.02553	-100.042	0.06247			-79.865	-0.095	-78.954	-0.159	-79.787	-0.092	-79.799	-0.09	-79.811	-0.081	-79.828	-0.081	-71.125	0.076	-66.953	0.738	-79.911	-0.008	-79.764	0.104	-79.785	-0.057	-82.666	0.883
-45.1705	-1.08559	-78.2729	-0.32194	-53.2072	-0.78993	-88.917	0.316	-99.5091	0.05561	-79.8209	0.21991	-89.9528	0.05645	-99.9395	0.13629	-95.0553	-0.56107	-87.1959	-0.06065	-99.819	-0.02659	-100.043	0.06445			-79.866	-0.096	-78.956	-0.159	-79.787	-0.093	-79.8	-0.09	-79.811	-0.081	-79.828	-0.081	-71.128	0.075	-66.956	0.739	-79.912	-0.008	-79.765	0.103	-79.784	-0.057	-82.671	0.881
-45.1639	-1.0855	-78.2692	-0.32259	-53.2018	-0.78967	-88.919	0.315	-99.5104	0.05598	-79.8218	0.2201	-89.9533	0.05577	-99.9411	0.13648	-95.0497	-0.56055	-87.1981	-0.06149	-99.8196	-0.02691	-100.043	0.06434			-79.866	-0.096	-78.958	-0.159	-79.788	-0.093	-79.8	-0.09	-79.812	-0.081	-79.829	-0.081	-71.131	0.075	-66.958	0.738	-79.912	-0.008	-79.765	0.102	-79.785	-0.057	-82.674	0.88
-45.1578	-1.08587	-78.2655	-0.32046	-53.1952	-0.79002	-88.922	0.313	-99.5112	0.05577	-79.8229	0.21933	-89.9537	0.05768	-99.942	0.13642	-95.0439	-0.5612	-87.1993	-0.06261	-99.8199	-0.02636	-100.044	0.06312			-79.868	-0.096	-78.96	-0.159	-79.789	-0.093	-79.801	-0.09	-79.812	-0.081	-79.829	-0.079	-71.135	0.075	-66.962	0.738	-79.913	-0.007	-79.765	0.102	-79.786	-0.057	-82.677	0.879
-45.1514	-1.08703	-78.2625	-0.3208	-53.19	-0.79022	-88.924	0.314	-99.5122	0.05572	-79.8238	0.21995	-89.9539	0.05636	-99.9435	0.13585	-95.038	-0.56111	-87.2006	-0.06278	-99.8191	-0.02671	-100.045	0.06366			-79.868	-0.096	-78.962	-0.158	-79.79	-0.093	-79.802	-0.09	-79.813	-0.081	-79.83	-0.079	-71.138	0.075	-66.965	0.738	-79.913	-0.008	-79.767	0.102	-79.786	-0.057	-82.681	0.878
-45.1452	-1.08716	-78.259	-0.32031	-53.184	-0.78933	-88.926	0.314	-99.5138	0.0555	-79.8246	0.21874	-89.9535	0.05616	-99.944	0.13555	-95.0324	-0.56177	-87.2028	-0.0616	-99.8206	-0.02721	-100.046	0.0638			-79.868	-0.096	-78.963	-0.159	-79.79	-0.092	-79.803	-0.089	-79.814	-0.08	-79.83	-0.08	-71.141	0.075	-66.967	0.738	-79.914	-0.008	-79.767	0.102	-79.787	-0.057	-82.685	0.877
-45.1384	-1.08715	-78.2557	-0.32047	-53.1782	-0.79101	-88.928	0.313	-99.5149	0.05605	-79.8258	0.21873	-89.9542	0.05629	-99.9457	0.13696	-95.0268	-0.56278	-87.2046	-0.06278	-99.8206	-0.02782	-100.047	0.06431			-79.869	-0.096	-78.965	-0.159	-79.791	-0.092	-79.803	-0.091	-79.815	-0.082	-79.831	-0.079	-71.144	0.075	-66.97	0.738	-79.915	-0.008	-79.768	0.102	-79.787	-0.057	-82.688	0.875
-45.1322	-1.08693	-78.2521	-0.31915	-53.1729	-0.79136	-88.93	0.313	-99.5155	0.05506	-79.8267	0.22	-89.9544	0.05679	-99.9469	0.13585	-95.021	-0.56294	-87.2056	-0.06194	-99.8208	-0.028	-100.047	0.06477			-79.87	-0.095	-78.967	-0.159	-79.791	-0.092	-79.804	-0.09	-79.815	-0.081	-79.832	-0.079	-71.148	0.075	-66.973	0.738	-79.915	-0.008	-79.768	0.102	-79.788	-0.056	-82.692	0.875
-45.1258	-1.08788	-78.2486	-0.31887	-53.167	-0.79138	-88.932	0.312	-99.5166	0.05458	-79.8271	0.219	-89.9545	0.05738	-99.9485	0.13501	-95.0153	-0.56375	-87.207	-0.06169	-99.8205	-0.0273	-100.048	0.0645			-79.87	-0.095	-78.969	-0.159	-79.792	-0.092	-79.805	-0.091	-79.815	-0.082	-79.832	-0.079	-71.152	0.074	-66.976	0.737	-79.916	-0.007	-79.769	0.101	-79.789	-0.056	-82.696	0.873
-45.12	-1.08785	-78.2452	-0.31857	-53.1609	-0.79132	-88.934	0.31	-99.5181	0.05594	-79.8286	0.21793	-89.9546	0.05575	-99.9488	0.13538	-95.01	-0.5652	-87.2088	-0.0606	-99.8211	-0.02858	-100.049	0.06383			-79.871	-0.095	-78.971	-0.158	-79.793	-0.093	-79.806	-0.09	-79.817	-0.082	-79.833	-0.079	-71.155	0.075	-66.979	0.738	-79.917	-0.008	-79.77	0.101	-79.789	-0.056	-82.7	0.872
-45.1135	-1.08895	-78.2421	-0.31864	-53.1554	-0.7919	-88.936	0.309	-99.5197	0.05535	-79.83	0.21701	-89.9552	0.05547	-99.9503	0.13588	-95.0035	-0.56554	-87.211	-0.06064	-99.8212	-0.02789	-100.05	0.06268			-79.872	-0.095	-78.973	-0.158	-79.794	-0.092	-79.806	-0.09	-79.817	-0.081	-79.834	-0.078	-71.158	0.074	-66.982	0.737	-79.917	-0.009	-79.77	0.1	-79.79	-0.057	-82.703	0.87
-45.1078	-1.08863	-78.2385	-0.31819	-53.1497	-0.79264	-88.939	0.309	-99.5206	0.05425	-79.8305	0.21856	-89.9548	0.05627	-99.9512	0.13665	-94.998	-0.56686	-87.2126	-0.06109	-99.8219	-0.02877	-100.051	0.0632			-79.873	-0.096	-78.975	-0.158	-79.795	-0.092	-79.807	-0.09	-79.818	-0.081	-79.834	-0.079	-71.162	0.074	-66.985	0.737	-79.917	-0.008	-79.771	0.1	-79.79	-0.057	-82.707	0.87
-45.1009	-1.08891	-78.235	-0.31731	-53.1438	-0.79263	-88.941	0.308	-99.5218	0.05497	-79.8322	0.21781	-89.955	0.05646	-99.9523	0.13515	-94.9923	-0.56745	-87.2136	-0.06125	-99.8218	-0.02778	-100.052	0.06402			-79.874	-0.094	-78.977	-0.156	-79.795	-0.092	-79.808	-0.089	-79.819	-0.081	-79.835	-0.079	-71.165	0.075	-66.988	0.737	-79.918	-0.008	-79.772	0.1	-79.792	-0.056	-82.711	0.867
-45.0951	-1.09008	-78.2314	-0.31765	-53.138	-0.79306	-88.943	0.308	-99.5226	0.05455	-79.8328	0.21781	-89.9554	0.05582	-99.9542	0.13538	-94.9868	-0.56785	-87.2155	-0.06039	-99.8221	-0.02924	-100.052	0.06365			-79.873	-0.095	-78.978	-0.158	-79.796	-0.092	-79.808	-0.09	-79.82	-0.082	-79.836	-0.079	-71.169	0.075	-66.991	0.737	-79.919	-0.008	-79.772	0.1	-79.792	-0.057	-82.715	0.868
-45.0887	-1.09039	-78.2284	-0.31591	-53.1319	-0.79369	-88.945	0.307	-99.5242	0.05437	-79.8347	0.21775	-89.9556	0.05621	-99.955	0.1367	-94.9808	-0.56968	-87.2169	-0.06097	-99.8227	-0.02999	-100.053	0.06314			-79.875	-0.094	-78.981	-0.156	-79.797	-0.091	-79.809	-0.09	-79.82	-0.081	-79.836	-0.079	-71.171	0.074	-66.994	0.737	-79.919	-0.008	-79.774	0.099	-79.792	-0.057	-82.718	0.865
-45.0824	-1.091	-78.2245	-0.3162	-53.1259	-0.79413	-88.947	0.307	-99.5254	0.05479	-79.8347	0.2171	-89.9556	0.05604	-99.9563	0.13541	-94.9753	-0.56861	-87.2188	-0.06108	-99.8224	-0.03015	-100.054	0.06307			-79.876	-0.095	-78.982	-0.156	-79.797	-0.092	-79.81	-0.09	-79.821	-0.08	-79.837	-0.079	-71.174	0.074	-66.997	0.736	-79.919	-0.009	-79.773	0.099	-79.793	-0.056	-82.722	0.863
-45.0761	-1.09157	-78.2207	-0.31523	-53.1206	-0.79413	-88.949	0.305	-99.5265	0.05351	-79.8362	0.21696	-89.9561	0.05557	-99.9571	0.13609	-94.9692	-0.57027	-87.22	-0.06171	-99.8231	-0.02996	-100.055	0.06272			-79.876	-0.094	-78.985	-0.158	-79.797	-0.091	-79.81	-0.09	-79.821	-0.08	-79.838	-0.079	-71.178	0.074	-66.999	0.737	-79.92	-0.008	-79.774	0.099	-79.794	-0.056	-82.725	0.863
-45.07	-1.09182	-78.2172	-0.31499	-53.1144	-0.79369	-88.951	0.305	-99.5276	0.05473	-79.8375	0.21672	-89.9563	0.05451	-99.9587	0.13645	-94.9633	-0.56883	-87.2218	-0.06092	-99.8232	-0.031	-100.055	0.0619			-79.877	-0.094	-78.986	-0.157	-79.799	-0.092	-79.811	-0.09	-79.822	-0.08	-79.838	-0.078	-71.182	0.074	-67.002	0.737	-79.921	-0.009	-79.775	0.098	-79.794	-0.056	-82.73	0.862
-45.0628	-1.09202	-78.2141	-0.31464	-53.1093	-0.79383	-88.953	0.305	-99.5291	0.05504	-79.8383	0.21731	-89.9561	0.05503	-99.9599	0.13751	-94.9577	-0.57087	-87.223	-0.06073	-99.8237	-0.03078	-100.056	0.06321			-79.878	-0.094	-78.988	-0.156	-79.799	-0.091	-79.811	-0.091	-79.822	-0.08	-79.839	-0.077	-71.185	0.074	-67.005	0.736	-79.922	-0.009	-79.775	0.098	-79.795	-0.057	-82.733	0.861
-45.0571	-1.09333	-78.2105	-0.31333	-53.1034	-0.79455	-88.955	0.304	-99.5303	0.05493	-79.8387	0.21597	-89.9564	0.0551	-99.9608	0.13607	-94.9518	-0.57226	-87.225	-0.06144	-99.8239	-0.03089	-100.057	0.06281			-79.879	-0.095	-78.991	-0.156	-79.799	-0.091	-79.812	-0.091	-79.823	-0.081	-79.84	-0.078	-71.188	0.074	-67.008	0.736	-79.922	-0.009	-79.776	0.098	-79.796	-0.057	-82.737	0.859
-45.051	-1.0927	-78.2067	-0.313	-53.0973	-0.79515	-88.957	0.303	-99.5311	0.0534	-79.84	0.21661	-89.957	0.0539	-99.962	0.13658	-94.9459	-0.57209	-87.2265	-0.06233	-99.8239	-0.03081	-100.058	0.06249			-79.879	-0.093	-78.993	-0.156	-79.8	-0.091	-79.813	-0.09	-79.824	-0.08	-79.841	-0.077	-71.192	0.074	-67.011	0.735	-79.923	-0.009	-79.777	0.097	-79.797	-0.056	-82.74	0.86
-45.0444	-1.09306	-78.2035	-0.31351	-53.0917	-0.79489	-88.959	0.302	-99.5321	0.0544	-79.8412	0.21621	-89.9566	0.0541	-99.9631	0.13738	-94.9402	-0.57272	-87.2284	-0.06177	-99.8243	-0.03171	-100.058	0.06181			-79.88	-0.093	-78.994	-0.156	-79.801	-0.091	-79.814	-0.09	-79.824	-0.081	-79.841	-0.078	-71.195	0.075	-67.014	0.736	-79.923	-0.008	-79.777	0.098	-79.797	-0.056	-82.744	0.858
-45.0378	-1.09369	-78.2	-0.31321	-53.0853	-0.79457	-88.962	0.302	-99.5338	0.05431	-79.8416	0.21575	-89.957	0.05469	-99.9639	0.13605	-94.9344	-0.57501	-87.2294	-0.0607	-99.8244	-0.03292	-100.06	0.06312			-79.88	-0.094	-78.996	-0.155	-79.801	-0.092	-79.814	-0.091	-79.825	-0.079	-79.842	-0.078	-71.198	0.074	-67.017	0.735	-79.924	-0.01	-79.778	0.097	-79.797	-0.056	-82.748	0.856
-45.0317	-1.09337	-78.1962	-0.31189	-53.0799	-0.79433	-88.964	0.302	-99.5344	0.05354	-79.843	0.21672	-89.9571	0.054	-99.9654	0.13656	-94.9287	-0.57479	-87.2314	-0.06238	-99.8251	-0.03143	-100.06	0.06167			-79.881	-0.094	-78.998	-0.155	-79.802	-0.091	-79.816	-0.091	-79.826	-0.079	-79.843	-0.077	-71.202	0.075	-67.02	0.735	-79.924	-0.009	-79.778	0.096	-79.798	-0.056	-82.751	0.855
-45.0251	-1.09513	-78.1927	-0.31243	-53.0735	-0.79474	-88.965	0.301	-99.5358	0.05381	-79.8443	0.21536	-89.957	0.05307	-99.9662	0.13812	-94.923	-0.57584	-87.2329	-0.06143	-99.8253	-0.03255	-100.061	0.06277			-79.882	-0.094	-79	-0.155	-79.803	-0.092	-79.816	-0.09	-79.826	-0.079	-79.843	-0.078	-71.205	0.074	-67.023	0.736	-79.925	-0.009	-79.779	0.096	-79.799	-0.056	-82.755	0.855
-45.0188	-1.09534	-78.189	-0.31065	-53.0683	-0.79413	-88.967	0.299	-99.5368	0.054	-79.845	0.21697	-89.9574	0.05394	-99.9677	0.13614	-94.9162	-0.57629	-87.2345	-0.06255	-99.8256	-0.03279	-100.061	0.06212			-79.883	-0.094	-79.002	-0.154	-79.804	-0.091	-79.816	-0.09	-79.827	-0.08	-79.844	-0.078	-71.207	0.074	-67.025	0.735	-79.926	-0.008	-79.779	0.097	-79.799	-0.056	-82.759	0.853
-45.0129	-1.09501	-78.1856	-0.31138	-53.0623	-0.79561	-88.97	0.299	-99.5378	0.05381	-79.8457	0.2153	-89.9576	0.05415	-99.9691	0.13621	-94.9105	-0.57671	-87.236	-0.06086	-99.8261	-0.03191	-100.062	0.06276			-79.883	-0.094	-79.004	-0.154	-79.804	-0.091	-79.817	-0.09	-79.828	-0.079	-79.845	-0.077	-71.211	0.075	-67.028	0.734	-79.926	-0.008	-79.78	0.097	-79.8	-0.056	-82.762	0.851
-45.0066	-1.0959	-78.1817	-0.31001	-53.0568	-0.79623	-88.972	0.298	-99.5393	0.0541	-79.8471	0.21467	-89.9582	0.05361	-99.9701	0.13573	-94.9051	-0.57669	-87.2377	-0.06179	-99.8262	-0.03144	-100.063	0.06296			-79.883	-0.094	-79.005	-0.154	-79.805	-0.091	-79.817	-0.089	-79.828	-0.078	-79.845	-0.078	-71.215	0.074	-67.032	0.733	-79.926	-0.008	-79.781	0.095	-79.801	-0.057	-82.766	0.851
-44.9998	-1.0957	-78.1787	-0.30948	-53.0506	-0.79532	-88.973	0.298	-99.5404	0.05496	-79.8478	0.21496	-89.9577	0.0534	-99.9713	0.13562	-94.8995	-0.57882	-87.24	-0.06244	-99.8266	-0.03249	-100.064	0.06294			-79.884	-0.092	-79.007	-0.154	-79.805	-0.091	-79.818	-0.089	-79.829	-0.079	-79.845	-0.078	-71.218	0.074	-67.034	0.734	-79.927	-0.008	-79.781	0.095	-79.802	-0.056	-82.769	0.85
-44.9937	-1.09747	-78.1752	-0.30957	-53.045	-0.79538	-88.976	0.296	-99.5414	0.0543	-79.8487	0.21464	-89.9581	0.05256	-99.9721	0.13654	-94.8936	-0.57995	-87.2412	-0.06174	-99.8267	-0.03332	-100.065	0.06351			-79.885	-0.093	-79.009	-0.153	-79.806	-0.091	-79.819	-0.089	-79.83	-0.08	-79.847	-0.079	-71.221	0.075	-67.037	0.734	-79.927	-0.008	-79.782	0.094	-79.801	-0.057	-82.773	0.848
-44.987	-1.09722	-78.1709	-0.31	-53.0391	-0.79653	-88.978	0.297	-99.5429	0.054	-79.8497	0.21422	-89.9583	0.05296	-99.9729	0.13472	-94.8874	-0.5808	-87.2432	-0.06146	-99.8269	-0.03227	-100.065	0.06326			-79.886	-0.093	-79.011	-0.154	-79.806	-0.092	-79.82	-0.09	-79.83	-0.079	-79.847	-0.079	-71.224	0.073	-67.04	0.733	-79.928	-0.008	-79.783	0.094	-79.802	-0.058	-82.776	0.847
-44.9812	-1.0971	-78.1674	-0.30816	-53.0335	-0.79691	-88.98	0.295	-99.5439	0.05328	-79.8507	0.21379	-89.9581	0.05346	-99.9743	0.13459	-94.8816	-0.58173	-87.2442	-0.06141	-99.8273	-0.03319	-100.065	0.0635			-79.886	-0.093	-79.013	-0.153	-79.807	-0.091	-79.82	-0.089	-79.831	-0.079	-79.847	-0.08	-71.228	0.074	-67.043	0.734	-79.929	-0.008	-79.783	0.095	-79.803	-0.056	-82.78	0.846
-44.9748	-1.09827	-78.1638	-0.3084	-53.0275	-0.79757	-88.982	0.295	-99.5451	0.0538	-79.8515	0.21345	-89.9588	0.05266	-99.9756	0.13542	-94.8761	-0.58196	-87.2459	-0.0627	-99.8273	-0.03426	-100.067	0.06357			-79.887	-0.093	-79.015	-0.154	-79.808	-0.09	-79.82	-0.089	-79.832	-0.08	-79.849	-0.078	-71.231	0.074	-67.046	0.733	-79.929	-0.007	-79.784	0.093	-79.804	-0.056	-82.783	0.844
-44.9684	-1.09811	-78.1604	-0.30801	-53.0218	-0.79715	-88.984	0.294	-99.5462	0.0536	-79.8525	0.21366	-89.9591	0.05395	-99.9769	0.13584	-94.8699	-0.58206	-87.248	-0.06237	-99.8273	-0.03457	-100.068	0.06328			-79.888	-0.094	-79.016	-0.152	-79.809	-0.091	-79.822	-0.089	-79.832	-0.079	-79.849	-0.078	-71.234	0.073	-67.049	0.734	-79.929	-0.008	-79.784	0.095	-79.804	-0.056	-82.787	0.842
-44.9611	-1.09831	-78.1568	-0.30751	-53.0154	-0.79734	-88.985	0.293	-99.5474	0.05313	-79.8536	0.21343	-89.9592	0.05211	-99.9775	0.13506	-94.8638	-0.58379	-87.2489	-0.06141	-99.8274	-0.03636	-100.069	0.064			-79.888	-0.093	-79.019	-0.153	-79.809	-0.09	-79.822	-0.09	-79.833	-0.079	-79.85	-0.078	-71.238	0.073	-67.052	0.734	-79.93	-0.008	-79.785	0.094	-79.804	-0.056	-82.791	0.842
-44.9552	-1.09908	-78.153	-0.30602	-53.0094	-0.79767	-88.988	0.293	-99.5486	0.05398	-79.8541	0.21286	-89.9593	0.05304	-99.9792	0.13475	-94.858	-0.58236	-87.2511	-0.06081	-99.8277	-0.03509	-100.07	0.06463			-79.889	-0.093	-79.02	-0.153	-79.81	-0.09	-79.823	-0.09	-79.834	-0.08	-79.85	-0.078	-71.241	0.073	-67.055	0.733	-79.93	-0.008	-79.785	0.094	-79.805	-0.056	-82.794	0.841
-44.949	-1.09892	-78.1492	-0.30585	-53.0041	-0.7986	-88.989	0.293	-99.5494	0.05279	-79.8554	0.21258	-89.9592	0.05261	-99.9797	0.13359	-94.8518	-0.58241	-87.2525	-0.06206	-99.8283	-0.03641	-100.07	0.064			-79.89	-0.094	-79.022	-0.152	-79.811	-0.09	-79.823	-0.09	-79.834	-0.08	-79.851	-0.078	-71.244	0.073	-67.058	0.732	-79.931	-0.008	-79.786	0.093	-79.805	-0.056	-82.798	0.84
-44.9429	-1.10017	-78.1459	-0.30441	-52.9982	-0.79924	-88.992	0.292	-99.5504	0.05363	-79.8568	0.21202	-89.9591	0.0522	-99.9811	0.13441	-94.8464	-0.58386	-87.2545	-0.06175	-99.8282	-0.03596	-100.07	0.0643			-79.891	-0.094	-79.024	-0.151	-79.811	-0.091	-79.824	-0.089	-79.835	-0.079	-79.851	-0.078	-71.248	0.072	-67.06	0.733	-79.932	-0.008	-79.787	0.093	-79.807	-0.055	-82.801	0.839
-44.9368	-1.09944	-78.1419	-0.30437	-52.9925	-0.79798	-88.993	0.291	-99.5519	0.05323	-79.8575	0.2112	-89.9596	0.05264	-99.9829	0.1353	-94.8406	-0.58469	-87.2553	-0.06144	-99.8291	-0.03622	-100.072	0.06344			-79.891	-0.093	-79.026	-0.152	-79.812	-0.09	-79.825	-0.09	-79.835	-0.079	-79.852	-0.078	-71.251	0.073	-67.064	0.733	-79.933	-0.008	-79.787	0.093	-79.808	-0.055	-82.805	0.837
-44.9297	-1.10046	-78.1386	-0.30384	-52.9863	-0.79976	-88.996	0.29	-99.552	0.05233	-79.8584	0.21164	-89.9597	0.05085	-99.9833	0.13396	-94.8346	-0.58367	-87.2576	-0.06177	-99.8291	-0.03634	-100.072	0.06323			-79.892	-0.093	-79.028	-0.152	-79.813	-0.091	-79.825	-0.089	-79.836	-0.08	-79.852	-0.077	-71.254	0.073	-67.066	0.733	-79.933	-0.009	-79.788	0.092	-79.807	-0.055	-82.808	0.836
-44.9235	-1.10003	-78.1347	-0.30339	-52.9808	-0.79903	-88.998	0.29	-99.5549	0.05316	-79.8592	0.21199	-89.96	0.05173	-99.9852	0.13373	-94.8285	-0.58468	-87.2596	-0.06106	-99.8292	-0.03715	-100.073	0.06172			-79.892	-0.093	-79.029	-0.152	-79.813	-0.091	-79.826	-0.089	-79.836	-0.08	-79.854	-0.078	-71.258	0.073	-67.07	0.732	-79.933	-0.008	-79.789	0.092	-79.808	-0.056	-82.812	0.836
-44.9175	-1.10152	-78.1316	-0.30288	-52.9752	-0.80002	-89	0.289	-99.556	0.05236	-79.8602	0.21185	-89.9604	0.05146	-99.9857	0.13396	-94.8224	-0.58433	-87.2606	-0.06176	-99.8297	-0.03602	-100.074	0.0615			-79.893	-0.093	-79.032	-0.152	-79.814	-0.089	-79.827	-0.09	-79.837	-0.08	-79.854	-0.077	-71.262	0.073	-67.072	0.732	-79.934	-0.009	-79.789	0.091	-79.808	-0.054	-82.816	0.835
-44.9107	-1.10149	-78.1271	-0.30231	-52.9691	-0.80019	-89.002	0.289	-99.5563	0.05209	-79.8616	0.21133	-89.9607	0.05237	-99.9868	0.13436	-94.8166	-0.58513	-87.2618	-0.06122	-99.8298	-0.03696	-100.075	0.0629			-79.894	-0.093	-79.033	-0.151	-79.815	-0.09	-79.827	-0.089	-79.838	-0.08	-79.855	-0.078	-71.264	0.073	-67.075	0.732	-79.935	-0.009	-79.79	0.092	-79.81	-0.056	-82.819	0.833
-44.9047	-1.10239	-78.1238	-0.30157	-52.9635	-0.80019	-89.004	0.287	-99.5576	0.05147	-79.8625	0.21198	-89.9601	0.05163	-99.988	0.13435	-94.8104	-0.5853	-87.2635	-0.06162	-99.8294	-0.03786	-100.075	0.06252			-79.894	-0.093	-79.035	-0.151	-79.815	-0.09	-79.827	-0.089	-79.839	-0.08	-79.856	-0.077	-71.268	0.073	-67.078	0.733	-79.935	-0.008	-79.791	0.091	-79.81	-0.056	-82.822	0.832
-44.8985	-1.10226	-78.1195	-0.30138	-52.9576	-0.79987	-89.006	0.288	-99.5589	0.05138	-79.8634	0.21121	-89.961	0.05204	-99.9887	0.13463	-94.8041	-0.58765	-87.2653	-0.06107	-99.8298	-0.03749	-100.076	0.06226			-79.894	-0.094	-79.038	-0.15	-79.815	-0.089	-79.828	-0.089	-79.839	-0.08	-79.856	-0.078	-71.271	0.073	-67.081	0.733	-79.936	-0.01	-79.791	0.091	-79.81	-0.054	-82.826	0.83
-44.8915	-1.10261	-78.1162	-0.30105	-52.9512	-0.79991	-89.007	0.286	-99.5598	0.05147	-79.8644	0.21093	-89.961	0.05134	-99.9901	0.13564	-94.7987	-0.58547	-87.2672	-0.06155	-99.8301	-0.03861	-100.077	0.06275			-79.895	-0.093	-79.038	-0.151	-79.816	-0.09	-79.829	-0.088	-79.84	-0.08	-79.856	-0.077	-71.274	0.073	-67.084	0.732	-79.936	-0.008	-79.792	0.09	-79.811	-0.054	-82.83	0.829
-44.885	-1.10251	-78.1123	-0.30057	-52.946	-0.80067	-89.01	0.286	-99.5611	0.05267	-79.8653	0.20955	-89.9606	0.05104	-99.9913	0.13401	-94.7931	-0.58539	-87.2679	-0.06044	-99.8309	-0.03748	-100.077	0.06176			-79.896	-0.094	-79.04	-0.15	-79.816	-0.089	-79.83	-0.089	-79.841	-0.08	-79.858	-0.077	-71.278	0.073	-67.087	0.731	-79.937	-0.009	-79.792	0.091	-79.811	-0.055	-82.833	0.829
-44.8792	-1.10329	-78.1086	-0.30058	-52.9402	-0.80051	-89.012	0.286	-99.562	0.05206	-79.867	0.20988	-89.9613	0.05107	-99.9919	0.13531	-94.7864	-0.58666	-87.2698	-0.06229	-99.831	-0.03717	-100.078	0.06289			-79.896	-0.093	-79.042	-0.15	-79.818	-0.09	-79.831	-0.088	-79.841	-0.079	-79.857	-0.078	-71.281	0.073	-67.089	0.732	-79.937	-0.008	-79.793	0.091	-79.812	-0.055	-82.837	0.827
-44.8729	-1.10382	-78.1047	-0.29927	-52.9329	-0.80057	-89.013	0.285	-99.5631	0.05176	-79.8668	0.20973	-89.9617	0.05181	-99.9934	0.13442	-94.7807	-0.58722	-87.2715	-0.06107	-99.831	-0.03792	-100.079	0.06249			-79.897	-0.093	-79.044	-0.148	-79.818	-0.09	-79.831	-0.088	-79.842	-0.08	-79.859	-0.077	-71.284	0.073	-67.092	0.732	-79.938	-0.009	-79.793	0.09	-79.813	-0.056	-82.84	0.826
-44.8658	-1.10413	-78.1013	-0.29925	-52.9277	-0.80081	-89.016	0.286	-99.5641	0.05187	-79.8677	0.21018	-89.9615	0.05121	-99.9945	0.13521	-94.7748	-0.58764	-87.2735	-0.06277	-99.8315	-0.03855	-100.08	0.06234			-79.898	-0.093	-79.046	-0.149	-79.819	-0.089	-79.832	-0.088	-79.843	-0.08	-79.859	-0.077	-71.288	0.072	-67.095	0.732	-79.938	-0.009	-79.794	0.09	-79.814	-0.055	-82.844	0.826
-44.8595	-1.10453	-78.0969	-0.29895	-52.9222	-0.80055	-89.017	0.284	-99.5655	0.05154	-79.869	0.20919	-89.9619	0.04927	-99.9954	0.13485	-94.7687	-0.58804	-87.2747	-0.06211	-99.8316	-0.03898	-100.08	0.06152			-79.899	-0.093	-79.047	-0.149	-79.819	-0.089	-79.833	-0.087	-79.843	-0.08	-79.86	-0.077	-71.291	0.073	-67.098	0.731	-79.938	-0.009	-79.795	0.09	-79.814	-0.055	-82.848	0.824
-44.8532	-1.10478	-78.0931	-0.29901	-52.9159	-0.80223	-89.019	0.283	-99.5664	0.05216	-79.8706	0.20898	-89.9619	0.05059	-99.9966	0.1337	-94.7626	-0.58842	-87.2765	-0.06177	-99.8318	-0.03994	-100.081	0.06102			-79.899	-0.093	-79.049	-0.15	-79.82	-0.089	-79.833	-0.088	-79.844	-0.08	-79.861	-0.078	-71.295	0.073	-67.101	0.731	-79.939	-0.009	-79.795	0.09	-79.814	-0.055	-82.851	0.823
-44.8465	-1.10575	-78.0894	-0.29869	-52.9102	-0.80185	-89.021	0.283	-99.5683	0.05215	-79.8713	0.20777	-89.962	0.05031	-99.9978	0.13511	-94.7564	-0.58901	-87.2775	-0.06188	-99.832	-0.03883	-100.082	0.06078			-79.9	-0.093	-79.051	-0.148	-79.821	-0.089	-79.834	-0.088	-79.845	-0.079	-79.861	-0.077	-71.297	0.072	-67.104	0.73	-79.94	-0.009	-79.796	0.089	-79.815	-0.056	-82.855	0.82
-44.8403	-1.10563	-78.0853	-0.29724	-52.9044	-0.80161	-89.023	0.282	-99.5689	0.05186	-79.8723	0.20865	-89.9622	0.04918	-99.9986	0.1344	-94.7504	-0.58902	-87.2787	-0.0621	-99.8324	-0.0387	-100.083	0.06048			-79.9	-0.093	-79.053	-0.149	-79.821	-0.089	-79.834	-0.088	-79.846	-0.079	-79.862	-0.078	-71.301	0.072	-67.107	0.731	-79.94	-0.01	-79.796	0.089	-79.816	-0.054	-82.858	0.82
-44.834	-1.10507	-78.0821	-0.29715	-52.8985	-0.80213	-89.025	0.282	-99.57	0.05224	-79.8732	0.20838	-89.9627	0.05001	-99.9996	0.13432	-94.7439	-0.58957	-87.281	-0.06191	-99.8329	-0.0398	-100.083	0.06036			-79.901	-0.093	-79.056	-0.148	-79.822	-0.089	-79.835	-0.087	-79.846	-0.078	-79.862	-0.077	-71.304	0.073	-67.109	0.731	-79.941	-0.009	-79.797	0.089	-79.816	-0.056	-82.862	0.818
-44.8278	-1.10593	-78.078	-0.29607	-52.8921	-0.8021	-89.028	0.282	-99.5707	0.05086	-79.8738	0.20829	-89.9623	0.04926	-100.001	0.13317	-94.7384	-0.58994	-87.2826	-0.06165	-99.8328	-0.03959	-100.084	0.05955			-79.902	-0.094	-79.057	-0.149	-79.822	-0.089	-79.835	-0.088	-79.847	-0.079	-79.863	-0.077	-71.308	0.073	-67.113	0.73	-79.942	-0.009	-79.797	0.089	-79.817	-0.055	-82.865	0.817
-44.8208	-1.10567	-78.0747	-0.29659	-52.8866	-0.8017	-89.029	0.28	-99.5714	0.05172	-79.875	0.20905	-89.9626	0.04867	-100.002	0.13404	-94.7322	-0.58933	-87.2844	-0.06185	-99.8326	-0.04054	-100.085	0.06002			-79.903	-0.093	-79.058	-0.148	-79.823	-0.089	-79.836	-0.087	-79.847	-0.078	-79.864	-0.077	-71.311	0.073	-67.115	0.731	-79.942	-0.011	-79.798	0.088	-79.817	-0.054	-82.869	0.816
-44.8147	-1.10722	-78.0708	-0.29624	-52.8807	-0.80174	-89.031	0.279	-99.5729	0.05089	-79.8756	0.20748	-89.9633	0.04896	-100.003	0.13301	-94.7265	-0.59032	-87.2858	-0.06145	-99.8331	-0.04146	-100.086	0.05982			-79.904	-0.093	-79.061	-0.148	-79.823	-0.089	-79.836	-0.088	-79.848	-0.08	-79.864	-0.076	-71.314	0.073	-67.118	0.731	-79.942	-0.01	-79.799	0.088	-79.818	-0.055	-82.872	0.814
-44.8083	-1.10701	-78.0671	-0.29462	-52.8744	-0.80254	-89.033	0.279	-99.574	0.05042	-79.8768	0.20884	-89.9632	0.04932	-100.004	0.13377	-94.7205	-0.59075	-87.2876	-0.06306	-99.8334	-0.04088	-100.087	0.05902			-79.904	-0.092	-79.062	-0.147	-79.824	-0.089	-79.837	-0.087	-79.848	-0.078	-79.865	-0.077	-71.317	0.074	-67.121	0.73	-79.943	-0.009	-79.8	0.088	-79.818	-0.056	-82.876	0.814
-44.8021	-1.10767	-78.0629	-0.29496	-52.8691	-0.80327	-89.035	0.278	-99.5751	0.05088	-79.8774	0.2087	-89.9631	0.04838	-100.006	0.13448	-94.7137	-0.59035	-87.2891	-0.06282	-99.8337	-0.04086	-100.087	0.06011			-79.904	-0.092	-79.063	-0.147	-79.825	-0.089	-79.838	-0.087	-79.849	-0.078	-79.865	-0.077	-71.32	0.072	-67.124	0.73	-79.943	-0.01	-79.8	0.088	-79.819	-0.055	-82.879	0.813
-44.7956	-1.108	-78.0587	-0.29399	-52.8627	-0.80333	-89.037	0.278	-99.576	0.05203	-79.8785	0.20743	-89.9631	0.04691	-100.006	0.13451	-94.7085	-0.59123	-87.2908	-0.06252	-99.8337	-0.04181	-100.088	0.05898			-79.905	-0.092	-79.065	-0.148	-79.825	-0.089	-79.839	-0.089	-79.85	-0.078	-79.866	-0.077	-71.324	0.073	-67.127	0.73	-79.943	-0.009	-79.8	0.087	-79.819	-0.055	-82.882	0.811
-44.789	-1.10739	-78.0551	-0.29337	-52.8575	-0.80412	-89.039	0.277	-99.5767	0.05057	-79.88	0.20598	-89.9633	0.04826	-100.007	0.13352	-94.7019	-0.59167	-87.2926	-0.06276	-99.8344	-0.04233	-100.089	0.0594			-79.906	-0.092	-79.067	-0.147	-79.826	-0.089	-79.839	-0.088	-79.851	-0.079	-79.867	-0.077	-71.327	0.073	-67.13	0.73	-79.944	-0.01	-79.8	0.087	-79.82	-0.056	-82.886	0.81
-44.7824	-1.10929	-78.051	-0.29348	-52.8513	-0.80316	-89.041	0.277	-99.5782	0.05059	-79.8798	0.20643	-89.9633	0.04787	-100.009	0.13418	-94.6963	-0.59381	-87.2942	-0.0614	-99.8339	-0.04115	-100.089	0.05976			-79.907	-0.092	-79.069	-0.147	-79.827	-0.089	-79.84	-0.088	-79.851	-0.078	-79.867	-0.076	-71.331	0.073	-67.133	0.73	-79.945	-0.01	-79.802	0.086	-79.821	-0.055	-82.889	0.809
-44.7758	-1.10868	-78.0474	-0.29197	-52.8455	-0.80449	-89.043	0.277	-99.5798	0.05129	-79.8812	0.20677	-89.9638	0.04848	-100.01	0.13512	-94.6896	-0.59324	-87.2957	-0.06215	-99.8343	-0.04322	-100.09	0.05968			-79.907	-0.093	-79.071	-0.148	-79.827	-0.09	-79.84	-0.087	-79.851	-0.079	-79.868	-0.077	-71.333	0.073	-67.136	0.729	-79.946	-0.01	-79.802	0.087	-79.822	-0.056	-82.893	0.807
-44.7695	-1.10999	-78.0434	-0.29255	-52.8399	-0.80439	-89.045	0.276	-99.5806	0.05071	-79.8818	0.20616	-89.9641	0.04848	-100.011	0.13391	-94.6837	-0.59555	-87.2969	-0.06272	-99.8348	-0.04179	-100.09	0.0581			-79.908	-0.092	-79.073	-0.146	-79.829	-0.089	-79.841	-0.087	-79.852	-0.078	-79.869	-0.077	-71.337	0.072	-67.138	0.729	-79.946	-0.01	-79.803	0.086	-79.822	-0.056	-82.896	0.808
-44.7634	-1.10946	-78.0394	-0.29186	-52.8337	-0.80415	-89.047	0.275	-99.5816	0.05105	-79.8832	0.20545	-89.964	0.04737	-100.011	0.13377	-94.6773	-0.5949	-87.2985	-0.06233	-99.8355	-0.04311	-100.091	0.05907			-79.908	-0.092	-79.075	-0.146	-79.828	-0.09	-79.842	-0.087	-79.852	-0.078	-79.87	-0.077	-71.341	0.072	-67.141	0.73	-79.946	-0.01	-79.802	0.086	-79.822	-0.056	-82.9	0.807
-44.7564	-1.10983	-78.0359	-0.29115	-52.8275	-0.80398	-89.049	0.275	-99.5828	0.05121	-79.884	0.20544	-89.9641	0.04736	-100.013	0.13424	-94.6718	-0.59552	-87.3003	-0.06236	-99.8348	-0.04257	-100.093	0.05893			-79.909	-0.093	-79.076	-0.146	-79.829	-0.089	-79.842	-0.087	-79.853	-0.078	-79.869	-0.075	-71.343	0.073	-67.144	0.729	-79.947	-0.01	-79.804	0.085	-79.823	-0.056	-82.903	0.805
-44.7502	-1.11076	-78.0318	-0.29169	-52.8222	-0.80411	-89.051	0.273	-99.5841	0.05051	-79.8849	0.20536	-89.9641	0.04662	-100.014	0.13321	-94.6655	-0.59512	-87.3017	-0.06188	-99.8347	-0.04397	-100.093	0.05914			-79.909	-0.092	-79.078	-0.146	-79.83	-0.09	-79.843	-0.088	-79.854	-0.077	-79.87	-0.076	-71.347	0.072	-67.147	0.728	-79.948	-0.01	-79.804	0.085	-79.823	-0.056	-82.906	0.804
-44.7442	-1.11194	-78.0278	-0.28964	-52.8161	-0.80414	-89.052	0.272	-99.5845	0.05035	-79.8857	0.20506	-89.9648	0.04722	-100.015	0.13416	-94.6589	-0.59608	-87.3038	-0.06205	-99.8355	-0.04337	-100.094	0.05889			-79.91	-0.092	-79.079	-0.145	-79.83	-0.089	-79.843	-0.087	-79.855	-0.077	-79.871	-0.076	-71.35	0.072	-67.15	0.729	-79.948	-0.01	-79.805	0.085	-79.824	-0.056	-82.91	0.802
-44.7372	-1.11048	-78.0243	-0.28991	-52.8103	-0.80445	-89.054	0.272	-99.5853	0.05005	-79.8867	0.20419	-89.9646	0.04633	-100.016	0.13349	-94.6529	-0.59705	-87.3049	-0.06192	-99.8358	-0.04419	-100.094	0.05829			-79.911	-0.092	-79.082	-0.145	-79.831	-0.088	-79.845	-0.087	-79.855	-0.077	-79.871	-0.077	-71.353	0.072	-67.153	0.728	-79.949	-0.009	-79.806	0.086	-79.824	-0.056	-82.913	0.802
-44.7304	-1.11197	-78.0204	-0.29024	-52.804	-0.8046	-89.056	0.272	-99.5867	0.04997	-79.8878	0.20332	-89.965	0.04621	-100.017	0.13396	-94.6467	-0.59663	-87.3071	-0.06165	-99.8354	-0.04522	-100.094	0.05832			-79.912	-0.092	-79.083	-0.145	-79.832	-0.089	-79.845	-0.088	-79.856	-0.077	-79.873	-0.076	-71.357	0.073	-67.156	0.729	-79.949	-0.009	-79.806	0.085	-79.825	-0.056	-82.917	0.8
-44.7245	-1.11124	-78.0163	-0.29001	-52.7982	-0.8055	-89.058	0.271	-99.588	0.04989	-79.889	0.20283	-89.9647	0.04693	-100.018	0.13408	-94.6405	-0.59483	-87.3084	-0.06232	-99.8362	-0.0442	-100.096	0.05919			-79.913	-0.091	-79.085	-0.144	-79.832	-0.088	-79.845	-0.086	-79.856	-0.077	-79.873	-0.077	-71.361	0.072	-67.159	0.728	-79.95	-0.01	-79.807	0.084	-79.825	-0.055	-82.92	0.798
-44.7179	-1.11153	-78.012	-0.28935	-52.7919	-0.80617	-89.06	0.271	-99.5895	0.04953	-79.8894	0.20213	-89.9641	0.04647	-100.019	0.13324	-94.6344	-0.59585	-87.3101	-0.06235	-99.8369	-0.04457	-100.097	0.05869			-79.912	-0.091	-79.086	-0.144	-79.833	-0.09	-79.846	-0.087	-79.857	-0.077	-79.874	-0.077	-71.364	0.072	-67.162	0.727	-79.95	-0.009	-79.807	0.084	-79.826	-0.055	-82.924	0.798
-44.7114	-1.11374	-78.0082	-0.28936	-52.7867	-0.80606	-89.062	0.27	-99.5895	0.04903	-79.8899	0.20175	-89.9651	0.04657	-100.02	0.13248	-94.6279	-0.59632	-87.3111	-0.06269	-99.8371	-0.04487	-100.097	0.05858			-79.913	-0.091	-79.088	-0.144	-79.833	-0.089	-79.846	-0.087	-79.857	-0.076	-79.874	-0.076	-71.366	0.073	-67.164	0.727	-79.951	-0.01	-79.807	0.083	-79.827	-0.056	-82.928	0.796
-44.7051	-1.1127	-78.004	-0.28808	-52.7806	-0.80581	-89.064	0.268	-99.5914	0.0497	-79.8914	0.20233	-89.965	0.04645	-100.021	0.13262	-94.6217	-0.59556	-87.3133	-0.06153	-99.8365	-0.04638	-100.098	0.0574			-79.914	-0.092	-79.09	-0.144	-79.834	-0.089	-79.847	-0.088	-79.858	-0.077	-79.875	-0.077	-71.369	0.072	-67.168	0.727	-79.951	-0.011	-79.808	0.084	-79.827	-0.056	-82.931	0.795
-44.6984	-1.11268	-78	-0.28764	-52.7747	-0.80457	-89.066	0.269	-99.5924	0.05027	-79.8924	0.20203	-89.9651	0.04549	-100.022	0.13306	-94.6158	-0.59519	-87.3144	-0.06166	-99.8373	-0.04498	-100.099	0.05835			-79.915	-0.09	-79.092	-0.144	-79.834	-0.089	-79.848	-0.087	-79.859	-0.077	-79.875	-0.077	-71.373	0.072	-67.17	0.728	-79.951	-0.01	-79.809	0.083	-79.828	-0.056	-82.934	0.794
-44.6922	-1.1133	-77.9965	-0.28653	-52.7689	-0.8054	-89.068	0.268	-99.5934	0.04949	-79.8933	0.20164	-89.9655	0.04633	-100.023	0.13127	-94.6097	-0.59497	-87.3164	-0.06136	-99.837	-0.04625	-100.099	0.05712			-79.915	-0.09	-79.094	-0.144	-79.835	-0.09	-79.848	-0.087	-79.859	-0.078	-79.876	-0.076	-71.376	0.072	-67.173	0.727	-79.952	-0.011	-79.809	0.084	-79.828	-0.055	-82.937	0.792
-44.6851	-1.1134	-77.9922	-0.28723	-52.7628	-0.80755	-89.069	0.267	-99.5941	0.04956	-79.8937	0.20144	-89.9657	0.04474	-100.024	0.13296	-94.6037	-0.59516	-87.3182	-0.06244	-99.8375	-0.04652	-100.1	0.05776			-79.916	-0.091	-79.095	-0.144	-79.836	-0.089	-79.849	-0.088	-79.86	-0.077	-79.876	-0.076	-71.38	0.071	-67.176	0.727	-79.953	-0.01	-79.809	0.084	-79.829	-0.056	-82.94	0.791
-44.6784	-1.11484	-77.9887	-0.287	-52.757	-0.80623	-89.071	0.267	-99.5952	0.04881	-79.895	0.20121	-89.9658	0.04527	-100.025	0.13269	-94.5975	-0.59477	-87.3194	-0.06285	-99.8374	-0.04712	-100.1	0.05682			-79.917	-0.091	-79.097	-0.143	-79.836	-0.088	-79.85	-0.087	-79.86	-0.077	-79.877	-0.076	-71.383	0.073	-67.179	0.726	-79.954	-0.011	-79.81	0.082	-79.83	-0.056	-82.944	0.791
-44.6728	-1.11383	-77.9843	-0.28657	-52.751	-0.80616	-89.073	0.267	-99.5961	0.04756	-79.896	0.19963	-89.9661	0.04462	-100.026	0.13294	-94.5912	-0.5935	-87.3204	-0.06221	-99.8377	-0.04654	-100.101	0.05666			-79.917	-0.09	-79.098	-0.143	-79.837	-0.089	-79.851	-0.087	-79.861	-0.076	-79.878	-0.076	-71.387	0.071	-67.182	0.727	-79.954	-0.011	-79.811	0.082	-79.83	-0.056	-82.947	0.79
-44.6663	-1.11537	-77.9805	-0.28534	-52.7451	-0.80676	-89.075	0.265	-99.5972	0.0482	-79.8963	0.20006	-89.9661	0.04352	-100.027	0.13232	-94.5849	-0.59413	-87.3227	-0.06229	-99.8383	-0.04709	-100.103	0.05732			-79.917	-0.09	-79.1	-0.143	-79.838	-0.089	-79.85	-0.088	-79.862	-0.077	-79.878	-0.076	-71.389	0.071	-67.185	0.726	-79.954	-0.01	-79.812	0.082	-79.831	-0.056	-82.951	0.788
-44.659	-1.1157	-77.9762	-0.28423	-52.7394	-0.80663	-89.077	0.266	-99.5988	0.04821	-79.8971	0.19979	-89.9664	0.04481	-100.028	0.13298	-94.5786	-0.59467	-87.3236	-0.06288	-99.8389	-0.04844	-100.103	0.0574			-79.919	-0.09	-79.102	-0.143	-79.838	-0.09	-79.851	-0.088	-79.862	-0.077	-79.879	-0.076	-71.393	0.072	-67.188	0.726	-79.955	-0.011	-79.812	0.082	-79.831	-0.055	-82.954	0.787
-44.6525	-1.1151	-77.9724	-0.2847	-52.7334	-0.80683	-89.078	0.264	-99.5988	0.0475	-79.8979	0.19948	-89.9666	0.04298	-100.029	0.1328	-94.5725	-0.59406	-87.3258	-0.06201	-99.8388	-0.04739	-100.103	0.0564			-79.919	-0.091	-79.104	-0.142	-79.839	-0.089	-79.852	-0.088	-79.863	-0.077	-79.879	-0.076	-71.396	0.072	-67.191	0.726	-79.956	-0.011	-79.813	0.082	-79.832	-0.055	-82.957	0.786
-44.6463	-1.11612	-77.9688	-0.28557	-52.7273	-0.80622	-89.081	0.263	-99.6001	0.04713	-79.9	0.20002	-89.9659	0.04312	-100.03	0.13335	-94.5661	-0.59449	-87.3275	-0.06166	-99.8384	-0.04884	-100.104	0.05651			-79.919	-0.09	-79.105	-0.142	-79.839	-0.089	-79.852	-0.088	-79.864	-0.077	-79.881	-0.076	-71.4	0.072	-67.193	0.725	-79.956	-0.01	-79.813	0.081	-79.832	-0.055	-82.961	0.784
-44.6397	-1.11529	-77.9635	-0.2841	-52.7219	-0.80777	-89.082	0.264	-99.6014	0.04719	-79.9004	0.19899	-89.9667	0.04312	-100.032	0.13258	-94.5602	-0.59452	-87.329	-0.06136	-99.8386	-0.04868	-100.104	0.05571			-79.92	-0.09	-79.106	-0.142	-79.84	-0.088	-79.853	-0.088	-79.864	-0.077	-79.881	-0.076	-71.402	0.072	-67.196	0.727	-79.956	-0.011	-79.814	0.081	-79.833	-0.055	-82.965	0.784
-44.6334	-1.11719	-77.96	-0.28272	-52.7159	-0.80869	-89.084	0.264	-99.603	0.04677	-79.9008	0.19925	-89.967	0.04404	-100.032	0.13246	-94.5536	-0.59447	-87.3309	-0.0614	-99.8387	-0.04859	-100.105	0.0551			-79.92	-0.089	-79.109	-0.142	-79.841	-0.088	-79.854	-0.088	-79.864	-0.077	-79.882	-0.076	-71.406	0.072	-67.199	0.726	-79.957	-0.011	-79.814	0.081	-79.833	-0.056	-82.968	0.782
-44.6268	-1.11648	-77.9557	-0.28222	-52.7099	-0.80805	-89.087	0.262	-99.604	0.04662	-79.9018	0.19893	-89.9669	0.04359	-100.033	0.13319	-94.5474	-0.59605	-87.3321	-0.06201	-99.8389	-0.04948	-100.106	0.05486			-79.921	-0.089	-79.111	-0.141	-79.841	-0.088	-79.854	-0.087	-79.866	-0.076	-79.882	-0.076	-71.409	0.072	-67.201	0.726	-79.957	-0.011	-79.815	0.081	-79.834	-0.056	-82.971	0.781
-44.6201	-1.11742	-77.9523	-0.28271	-52.7037	-0.80877	-89.088	0.261	-99.6046	0.0463	-79.9025	0.19966	-89.9672	0.04208	-100.034	0.13248	-94.5411	-0.59696	-87.3336	-0.06234	-99.8394	-0.04997	-100.107	0.05621			-79.922	-0.089	-79.113	-0.141	-79.842	-0.09	-79.855	-0.087	-79.866	-0.078	-79.882	-0.076	-71.413	0.072	-67.205	0.726	-79.958	-0.012	-79.815	0.081	-79.835	-0.055	-82.975	0.781
-44.6139	-1.11847	-77.9481	-0.28198	-52.698	-0.80771	-89.09	0.262	-99.606	0.047	-79.9041	0.19821	-89.9673	0.04208	-100.035	0.1337	-94.5347	-0.59727	-87.3352	-0.0616	-99.8393	-0.04943	-100.108	0.05593			-79.923	-0.09	-79.114	-0.142	-79.842	-0.089	-79.855	-0.088	-79.867	-0.077	-79.883	-0.076	-71.416	0.072	-67.207	0.726	-79.958	-0.011	-79.816	0.08	-79.835	-0.056	-82.977	0.78
-44.6073	-1.11866	-77.9434	-0.28212	-52.6923	-0.80791	-89.091	0.262	-99.6067	0.04532	-79.9049	0.19901	-89.9673	0.04256	-100.037	0.13302	-94.5284	-0.59762	-87.337	-0.06351	-99.8397	-0.05006	-100.108	0.05538			-79.923	-0.09	-79.115	-0.142	-79.842	-0.088	-79.856	-0.087	-79.867	-0.077	-79.883	-0.075	-71.419	0.072	-67.21	0.725	-79.958	-0.011	-79.816	0.08	-79.835	-0.055	-82.981	0.779
-44.6003	-1.11805	-77.9404	-0.28026	-52.6863	-0.80829	-89.093	0.261	-99.6083	0.0451	-79.9058	0.19831	-89.9675	0.04241	-100.037	0.13276	-94.522	-0.59761	-87.3386	-0.06217	-99.8399	-0.05032	-100.109	0.05583			-79.924	-0.09	-79.117	-0.141	-79.844	-0.089	-79.857	-0.086	-79.867	-0.076	-79.884	-0.077	-71.423	0.073	-67.213	0.726	-79.959	-0.011	-79.817	0.079	-79.836	-0.056	-82.985	0.777
-44.594	-1.11896	-77.9356	-0.28039	-52.6796	-0.80798	-89.095	0.26	-99.6088	0.04561	-79.9064	0.19873	-89.968	0.04269	-100.038	0.13365	-94.5162	-0.59841	-87.3404	-0.06169	-99.8405	-0.05	-100.11	0.05616			-79.924	-0.09	-79.119	-0.142	-79.843	-0.088	-79.857	-0.087	-79.868	-0.077	-79.885	-0.076	-71.426	0.073	-67.216	0.724	-79.96	-0.011	-79.817	0.08	-79.837	-0.056	-82.988	0.776
-44.5877	-1.11946	-77.9315	-0.28029	-52.6742	-0.80923	-89.097	0.259	-99.6098	0.04504	-79.9074	0.19807	-89.9679	0.04103	-100.04	0.13321	-94.51	-0.59906	-87.342	-0.06321	-99.8401	-0.05188	-100.11	0.05658			-79.925	-0.09	-79.12	-0.14	-79.845	-0.089	-79.858	-0.087	-79.869	-0.076	-79.886	-0.075	-71.429	0.072	-67.219	0.725	-79.96	-0.012	-79.818	0.08	-79.837	-0.056	-82.991	0.775
-44.5816	-1.11931	-77.9279	-0.27984	-52.668	-0.8092	-89.099	0.258	-99.6113	0.04525	-79.908	0.19886	-89.9679	0.04275	-100.04	0.13242	-94.503	-0.6007	-87.343	-0.06265	-99.8403	-0.05127	-100.111	0.05646			-79.925	-0.09	-79.122	-0.141	-79.846	-0.088	-79.858	-0.087	-79.87	-0.077	-79.886	-0.075	-71.434	0.072	-67.222	0.724	-79.961	-0.012	-79.818	0.079	-79.837	-0.055	-82.995	0.773
-44.5744	-1.11998	-77.9239	-0.279	-52.6623	-0.80931	-89.101	0.257	-99.6118	0.04522	-79.9092	0.19737	-89.968	0.04026	-100.041	0.13334	-94.4973	-0.60176	-87.3451	-0.06223	-99.8403	-0.05067	-100.111	0.05668			-79.926	-0.09	-79.124	-0.14	-79.845	-0.087	-79.859	-0.087	-79.87	-0.076	-79.886	-0.075	-71.436	0.072	-67.225	0.724	-79.961	-0.012	-79.82	0.079	-79.838	-0.056	-82.998	0.772
-44.5683	-1.12026	-77.9196	-0.27864	-52.6564	-0.809	-89.103	0.257	-99.6131	0.04491	-79.9102	0.19865	-89.9682	0.04153	-100.043	0.13333	-94.4905	-0.60054	-87.3464	-0.06125	-99.8409	-0.05209	-100.112	0.05783			-79.927	-0.09	-79.126	-0.141	-79.846	-0.087	-79.86	-0.087	-79.87	-0.076	-79.887	-0.075	-71.439	0.071	-67.228	0.723	-79.962	-0.012	-79.82	0.079	-79.838	-0.056	-83.001	0.77
-44.5612	-1.12098	-77.9154	-0.27782	-52.651	-0.80914	-89.104	0.256	-99.6143	0.04516	-79.9105	0.19737	-89.9681	0.04144	-100.044	0.13264	-94.4842	-0.60208	-87.3475	-0.06218	-99.8409	-0.05255	-100.113	0.05833			-79.927	-0.089	-79.128	-0.141	-79.847	-0.087	-79.86	-0.087	-79.871	-0.076	-79.888	-0.076	-71.442	0.072	-67.23	0.724	-79.962	-0.012	-79.82	0.079	-79.839	-0.056	-83.004	0.769
-44.5553	-1.12129	-77.9107	-0.27828	-52.6448	-0.80995	-89.106	0.256	-99.6144	0.04433	-79.9117	0.19735	-89.9682	0.04201	-100.044	0.13319	-94.4787	-0.60351	-87.3499	-0.06184	-99.8409	-0.0521	-100.114	0.05786			-79.928	-0.089	-79.129	-0.14	-79.848	-0.088	-79.861	-0.087	-79.872	-0.077	-79.889	-0.075	-71.446	0.072	-67.234	0.724	-79.962	-0.011	-79.821	0.078	-79.84	-0.056	-83.008	0.769
-44.5485	-1.12171	-77.9069	-0.2787	-52.6386	-0.81082	-89.108	0.256	-99.6155	0.04573	-79.9128	0.19704	-89.9684	0.04177	-100.046	0.13238	-94.4719	-0.60393	-87.3514	-0.06328	-99.8418	-0.05251	-100.114	0.05835			-79.928	-0.088	-79.131	-0.14	-79.848	-0.088	-79.861	-0.087	-79.872	-0.076	-79.889	-0.075	-71.449	0.072	-67.236	0.723	-79.963	-0.012	-79.821	0.079	-79.84	-0.057	-83.011	0.768
-44.5417	-1.12209	-77.903	-0.27857	-52.6329	-0.81079	-89.11	0.254	-99.6171	0.0443	-79.9139	0.19712	-89.9682	0.04142	-100.046	0.13318	-94.4652	-0.60458	-87.3531	-0.06176	-99.8415	-0.05346	-100.115	0.05878			-79.929	-0.088	-79.132	-0.139	-79.848	-0.088	-79.862	-0.087	-79.873	-0.076	-79.89	-0.076	-71.452	0.073	-67.239	0.724	-79.963	-0.012	-79.822	0.078	-79.84	-0.055	-83.015	0.766
-44.5357	-1.12237	-77.8994	-0.27796	-52.6267	-0.81065	-89.111	0.255	-99.6178	0.04356	-79.9139	0.19679	-89.9688	0.04093	-100.048	0.13237	-94.4595	-0.6061	-87.3548	-0.06275	-99.8421	-0.05237	-100.115	0.0589			-79.93	-0.089	-79.133	-0.139	-79.85	-0.087	-79.862	-0.087	-79.874	-0.076	-79.891	-0.076	-71.455	0.072	-67.242	0.723	-79.964	-0.012	-79.822	0.077	-79.842	-0.056	-83.018	0.765
-44.5286	-1.12224	-77.8941	-0.27821	-52.6207	-0.81087	-89.113	0.255	-99.619	0.04388	-79.9153	0.19637	-89.9689	0.04092	-100.049	0.13223	-94.4524	-0.60656	-87.3563	-0.06313	-99.842	-0.05306	-100.117	0.0587			-79.929	-0.089	-79.135	-0.138	-79.85	-0.087	-79.863	-0.086	-79.874	-0.077	-79.89	-0.075	-71.459	0.072	-67.245	0.723	-79.965	-0.012	-79.823	0.078	-79.842	-0.055	-83.021	0.766
-44.5221	-1.12289	-77.8903	-0.27675	-52.6149	-0.81088	-89.116	0.253	-99.6198	0.04383	-79.9162	0.19747	-89.9689	0.04033	-100.049	0.13326	-94.4466	-0.60773	-87.3572	-0.06174	-99.8419	-0.05295	-100.117	0.05945			-79.931	-0.089	-79.137	-0.139	-79.85	-0.087	-79.864	-0.087	-79.875	-0.075	-79.891	-0.076	-71.462	0.071	-67.248	0.723	-79.965	-0.012	-79.824	0.077	-79.843	-0.055	-83.024	0.764
-44.5151	-1.12237	-77.8862	-0.27646	-52.6087	-0.8114	-89.117	0.254	-99.6207	0.04272	-79.917	0.19681	-89.9697	0.04026	-100.05	0.13115	-94.44	-0.60728	-87.3592	-0.06362	-99.842	-0.05442	-100.118	0.05801			-79.931	-0.089	-79.139	-0.139	-79.851	-0.087	-79.865	-0.086	-79.875	-0.076	-79.892	-0.076	-71.465	0.072	-67.251	0.723	-79.965	-0.012	-79.824	0.077	-79.843	-0.056	-83.028	0.762
-44.5094	-1.1237	-77.8817	-0.27556	-52.603	-0.81191	-89.119	0.252	-99.6217	0.0431	-79.9176	0.19585	-89.9692	0.04072	-100.051	0.13087	-94.4337	-0.60797	-87.3607	-0.06309	-99.8423	-0.0534	-100.118	0.0597			-79.932	-0.089	-79.141	-0.138	-79.851	-0.087	-79.865	-0.086	-79.876	-0.076	-79.893	-0.076	-71.469	0.072	-67.254	0.723	-79.966	-0.012	-79.824	0.077	-79.844	-0.056	-83.031	0.761
-44.5027	-1.12398	-77.8777	-0.27604	-52.5964	-0.81103	-89.121	0.252	-99.6227	0.04389	-79.9185	0.19601	-89.9696	0.04033	-100.053	0.13082	-94.4269	-0.60897	-87.3624	-0.06285	-99.8423	-0.05371	-100.119	0.05959			-79.933	-0.088	-79.142	-0.139	-79.852	-0.087	-79.866	-0.087	-79.877	-0.076	-79.893	-0.076	-71.472	0.072	-67.256	0.723	-79.966	-0.012	-79.825	0.076	-79.843	-0.055	-83.034	0.76
-44.4955	-1.12372	-77.8736	-0.27525	-52.5911	-0.81132	-89.122	0.251	-99.6243	0.04287	-79.9195	0.19591	-89.9696	0.04067	-100.054	0.13044	-94.4204	-0.60869	-87.3644	-0.0629	-99.8429	-0.05483	-100.12	0.06019			-79.933	-0.089	-79.144	-0.139	-79.852	-0.087	-79.866	-0.086	-79.877	-0.076	-79.894	-0.075	-71.475	0.072	-67.259	0.722	-79.966	-0.012	-79.825	0.076	-79.844	-0.055	-83.038	0.759
-44.4891	-1.12368	-77.8698	-0.27534	-52.5849	-0.81047	-89.124	0.251	-99.6248	0.04227	-79.9206	0.19668	-89.9696	0.04049	-100.055	0.13082	-94.4147	-0.60908	-87.3658	-0.06354	-99.8422	-0.05458	-100.12	0.05956			-79.934	-0.088	-79.145	-0.137	-79.853	-0.087	-79.867	-0.086	-79.878	-0.077	-79.895	-0.075	-71.478	0.071	-67.262	0.723	-79.967	-0.012	-79.826	0.076	-79.845	-0.056	-83.041	0.758
-44.4825	-1.12434	-77.8649	-0.27407	-52.5791	-0.81171	-89.125	0.25	-99.6261	0.04268	-79.9214	0.19516	-89.9695	0.04045	-100.056	0.13042	-94.4077	-0.60912	-87.3679	-0.0616	-99.843	-0.05385	-100.121	0.05981			-79.934	-0.089	-79.147	-0.138	-79.853	-0.088	-79.868	-0.086	-79.878	-0.076	-79.895	-0.074	-71.482	0.071	-67.265	0.722	-79.968	-0.013	-79.826	0.076	-79.845	-0.055	-83.045	0.758
-44.4765	-1.12467	-77.8603	-0.27354	-52.5735	-0.81181	-89.127	0.249	-99.6267	0.04215	-79.9223	0.19504	-89.97	0.04051	-100.056	0.13088	-94.4014	-0.60934	-87.3691	-0.06274	-99.8428	-0.05665	-100.122	0.05944			-79.935	-0.088	-79.149	-0.139	-79.855	-0.087	-79.868	-0.086	-79.879	-0.077	-79.896	-0.075	-71.485	0.072	-67.268	0.722	-79.968	-0.012	-79.827	0.076	-79.846	-0.056	-83.047	0.756
-44.4699	-1.12548	-77.8569	-0.27361	-52.5673	-0.81261	-89.13	0.249	-99.6278	0.04414	-79.9232	0.19512	-89.97	0.04022	-100.058	0.13064	-94.3952	-0.61089	-87.3705	-0.06223	-99.8427	-0.05501	-100.122	0.06027			-79.936	-0.088	-79.15	-0.137	-79.855	-0.087	-79.868	-0.087	-79.879	-0.076	-79.896	-0.076	-71.488	0.071	-67.27	0.721	-79.968	-0.013	-79.827	0.075	-79.846	-0.055	-83.051	0.755
-44.4633	-1.12465	-77.8525	-0.27415	-52.5614	-0.81233	-89.131	0.248	-99.6292	0.04344	-79.9234	0.19499	-89.9702	0.04	-100.058	0.12959	-94.3885	-0.60976	-87.3723	-0.06232	-99.8433	-0.05623	-100.123	0.06039			-79.936	-0.088	-79.151	-0.138	-79.855	-0.086	-79.87	-0.086	-79.88	-0.076	-79.897	-0.075	-71.491	0.072	-67.273	0.722	-79.969	-0.012	-79.828	0.075	-79.847	-0.055	-83.053	0.753
-44.4564	-1.1251	-77.8483	-0.27315	-52.5549	-0.81218	-89.133	0.248	-99.6298	0.0429	-79.9246	0.19523	-89.9701	0.03924	-100.059	0.13015	-94.3821	-0.61017	-87.3738	-0.06142	-99.8438	-0.05698	-100.124	0.06051			-79.936	-0.088	-79.153	-0.137	-79.856	-0.087	-79.869	-0.086	-79.88	-0.077	-79.897	-0.074	-71.495	0.07	-67.277	0.722	-79.97	-0.013	-79.829	0.075	-79.847	-0.056	-83.057	0.754
-44.4499	-1.1263	-77.844	-0.27288	-52.5489	-0.813	-89.134	0.247	-99.631	0.04169	-79.9255	0.19403	-89.9707	0.03963	-100.061	0.13008	-94.3756	-0.61137	-87.3748	-0.06226	-99.8439	-0.05629	-100.124	0.06017			-79.937	-0.088	-79.155	-0.138	-79.856	-0.086	-79.87	-0.086	-79.881	-0.076	-79.898	-0.074	-71.498	0.071	-67.278	0.721	-79.97	-0.012	-79.829	0.074	-79.848	-0.056	-83.061	0.752
-44.4431	-1.127	-77.84	-0.27225	-52.5435	-0.81292	-89.135	0.247	-99.6316	0.0427	-79.9262	0.19388	-89.9705	0.03897	-100.061	0.12949	-94.3695	-0.61071	-87.3775	-0.06281	-99.8441	-0.05774	-100.125	0.06025			-79.938	-0.087	-79.157	-0.137	-79.857	-0.086	-79.871	-0.086	-79.882	-0.076	-79.898	-0.076	-71.501	0.071	-67.283	0.721	-79.971	-0.012	-79.829	0.074	-79.848	-0.056	-83.063	0.751
-44.4366	-1.12644	-77.8355	-0.2724	-52.5374	-0.81338	-89.138	0.246	-99.6326	0.04204	-79.9272	0.19336	-89.9705	0.03788	-100.063	0.13026	-94.3631	-0.61153	-87.3782	-0.06351	-99.8443	-0.05645	-100.126	0.06			-79.938	-0.088	-79.159	-0.137	-79.857	-0.087	-79.871	-0.086	-79.882	-0.076	-79.899	-0.075	-71.505	0.071	-67.285	0.72	-79.971	-0.012	-79.83	0.074	-79.849	-0.056	-83.067	0.75
-44.43	-1.12597	-77.831	-0.27231	-52.5314	-0.81366	-89.14	0.247	-99.634	0.04411	-79.9278	0.1927	-89.9707	0.03913	-100.064	0.13062	-94.3565	-0.61321	-87.38	-0.0624	-99.8445	-0.05816	-100.126	0.06125			-79.938	-0.087	-79.16	-0.137	-79.858	-0.087	-79.871	-0.086	-79.883	-0.076	-79.899	-0.074	-71.507	0.071	-67.288	0.721	-79.971	-0.013	-79.831	0.073	-79.85	-0.056	-83.07	0.749
-44.4235	-1.12742	-77.8268	-0.27096	-52.5251	-0.81344	-89.141	0.246	-99.6355	0.04271	-79.929	0.19138	-89.9711	0.03892	-100.064	0.13002	-94.3501	-0.612	-87.3822	-0.06286	-99.8439	-0.05732	-100.127	0.06116			-79.939	-0.088	-79.162	-0.136	-79.859	-0.086	-79.872	-0.087	-79.883	-0.076	-79.9	-0.074	-71.511	0.072	-67.291	0.722	-79.972	-0.013	-79.831	0.074	-79.85	-0.056	-83.073	0.748
-44.4167	-1.1273	-77.8223	-0.27105	-52.5187	-0.81342	-89.143	0.245	-99.6357	0.04263	-79.9295	0.19205	-89.9711	0.03874	-100.065	0.12906	-94.3435	-0.61229	-87.383	-0.0631	-99.8446	-0.05751	-100.128	0.06047			-79.94	-0.088	-79.163	-0.136	-79.859	-0.087	-79.872	-0.087	-79.884	-0.075	-79.901	-0.074	-71.515	0.07	-67.294	0.721	-79.973	-0.013	-79.832	0.074	-79.851	-0.056	-83.077	0.747
-44.4104	-1.12783	-77.8182	-0.27047	-52.5135	-0.81376	-89.145	0.245	-99.6371	0.04107	-79.9305	0.19125	-89.9715	0.03831	-100.066	0.13041	-94.3373	-0.6135	-87.3845	-0.06329	-99.8445	-0.05811	-100.129	0.06111			-79.941	-0.088	-79.165	-0.136	-79.859	-0.086	-79.874	-0.086	-79.884	-0.075	-79.901	-0.073	-71.518	0.071	-67.296	0.721	-79.973	-0.012	-79.832	0.074	-79.851	-0.056	-83.08	0.745
-44.4032	-1.12806	-77.814	-0.27028	-52.507	-0.81386	-89.147	0.244	-99.6381	0.04124	-79.9307	0.19084	-89.9711	0.03929	-100.067	0.1305	-94.3306	-0.61313	-87.3864	-0.06246	-99.845	-0.05918	-100.129	0.06087			-79.942	-0.088	-79.166	-0.136	-79.86	-0.086	-79.874	-0.086	-79.886	-0.076	-79.902	-0.074	-71.521	0.071	-67.299	0.721	-79.973	-0.012	-79.833	0.073	-79.852	-0.055	-83.083	0.744
-44.397	-1.12735	-77.8096	-0.27028	-52.5022	-0.81394	-89.148	0.244	-99.6383	0.04065	-79.9323	0.19067	-89.9714	0.03836	-100.068	0.13065	-94.3241	-0.61466	-87.3879	-0.06243	-99.8449	-0.05941	-100.129	0.06059			-79.942	-0.088	-79.168	-0.136	-79.861	-0.086	-79.875	-0.086	-79.886	-0.075	-79.902	-0.074	-71.524	0.071	-67.302	0.721	-79.974	-0.013	-79.833	0.073	-79.853	-0.055	-83.086	0.743
-44.3902	-1.12825	-77.8048	-0.27017	-52.495	-0.8141	-89.151	0.243	-99.6398	0.04111	-79.9328	0.18934	-89.9714	0.03804	-100.069	0.13148	-94.3173	-0.61367	-87.3891	-0.06288	-99.845	-0.05999	-100.13	0.05991			-79.943	-0.087	-79.17	-0.135	-79.861	-0.087	-79.875	-0.086	-79.886	-0.076	-79.903	-0.074	-71.527	0.071	-67.306	0.72	-79.974	-0.014	-79.834	0.072	-79.853	-0.056	-83.089	0.741
-44.384	-1.12871	-77.8008	-0.26912	-52.4902	-0.81524	-89.152	0.242	-99.6406	0.04115	-79.9338	0.18953	-89.9713	0.03785	-100.07	0.13142	-94.3104	-0.61499	-87.391	-0.06285	-99.8452	-0.05928	-100.131	0.06079			-79.943	-0.087	-79.172	-0.135	-79.862	-0.086	-79.876	-0.086	-79.887	-0.075	-79.903	-0.074	-71.531	0.071	-67.308	0.719	-79.975	-0.014	-79.834	0.073	-79.854	-0.056	-83.093	0.741
-44.3772	-1.12917	-77.7968	-0.26808	-52.4834	-0.81446	-89.154	0.241	-99.642	0.0408	-79.9347	0.18862	-89.9716	0.03743	-100.071	0.13153	-94.3047	-0.61519	-87.3925	-0.06329	-99.8455	-0.05898	-100.131	0.05958			-79.944	-0.087	-79.173	-0.135	-79.863	-0.086	-79.876	-0.085	-79.887	-0.075	-79.904	-0.074	-71.534	0.071	-67.311	0.72	-79.975	-0.013	-79.834	0.073	-79.854	-0.057	-83.096	0.74
-44.3705	-1.12873	-77.792	-0.26915	-52.4773	-0.81421	-89.156	0.24	-99.6425	0.04081	-79.9351	0.18849	-89.9717	0.03676	-100.072	0.13027	-94.2977	-0.61653	-87.3946	-0.06415	-99.8454	-0.05901	-100.132	0.06031			-79.944	-0.087	-79.175	-0.135	-79.863	-0.086	-79.877	-0.086	-79.888	-0.075	-79.904	-0.075	-71.538	0.07	-67.313	0.719	-79.975	-0.012	-79.835	0.073	-79.855	-0.056	-83.099	0.739
-44.3638	-1.12949	-77.7879	-0.26831	-52.4717	-0.81465	-89.157	0.24	-99.6432	0.04103	-79.936	0.189	-89.9722	0.03719	-100.073	0.13064	-94.2912	-0.61747	-87.396	-0.06322	-99.8454	-0.06038	-100.133	0.06049			-79.944	-0.088	-79.176	-0.135	-79.864	-0.086	-79.877	-0.086	-79.888	-0.075	-79.904	-0.074	-71.541	0.071	-67.316	0.72	-79.976	-0.013	-79.835	0.073	-79.855	-0.056	-83.102	0.739
-44.3567	-1.12964	-77.7836	-0.26915	-52.4654	-0.81576	-89.159	0.24	-99.6444	0.0418	-79.9367	0.18881	-89.9722	0.03729	-100.074	0.12881	-94.2853	-0.61725	-87.3978	-0.06309	-99.8456	-0.06009	-100.133	0.06128			-79.945	-0.087	-79.178	-0.135	-79.864	-0.087	-79.878	-0.086	-79.889	-0.075	-79.905	-0.074	-71.544	0.071	-67.319	0.719	-79.977	-0.013	-79.837	0.073	-79.856	-0.056	-83.105	0.737
-44.3505	-1.13041	-77.7793	-0.26696	-52.46	-0.81498	-89.16	0.239	-99.6449	0.04112	-79.9372	0.18892	-89.9714	0.03703	-100.075	0.12993	-94.2784	-0.61699	-87.3992	-0.06219	-99.8465	-0.0608	-100.134	0.06004			-79.945	-0.087	-79.18	-0.136	-79.865	-0.086	-79.879	-0.088	-79.889	-0.075	-79.906	-0.074	-71.547	0.071	-67.322	0.719	-79.977	-0.013	-79.837	0.072	-79.857	-0.055	-83.109	0.736
-44.3439	-1.13094	-77.7751	-0.26572	-52.4532	-0.81636	-89.163	0.237	-99.6465	0.03934	-79.9381	0.18848	-89.9725	0.03731	-100.076	0.12987	-94.272	-0.61683	-87.4005	-0.06346	-99.8461	-0.06156	-100.134	0.06075			-79.946	-0.088	-79.18	-0.134	-79.865	-0.087	-79.879	-0.087	-79.89	-0.075	-79.906	-0.075	-71.551	0.071	-67.325	0.718	-79.978	-0.013	-79.837	0.072	-79.856	-0.056	-83.112	0.735
-44.3371	-1.13053	-77.7706	-0.26632	-52.4475	-0.81526	-89.164	0.238	-99.6475	0.04063	-79.9396	0.18769	-89.9718	0.03786	-100.077	0.12963	-94.2653	-0.61736	-87.4025	-0.06311	-99.8466	-0.061	-100.136	0.06191			-79.947	-0.087	-79.183	-0.135	-79.866	-0.086	-79.879	-0.086	-79.89	-0.075	-79.907	-0.075	-71.554	0.071	-67.328	0.718	-79.978	-0.013	-79.838	0.072	-79.857	-0.056	-83.115	0.733
-44.3306	-1.13139	-77.766	-0.26654	-52.4421	-0.81587	-89.166	0.238	-99.648	0.03946	-79.9403	0.18863	-89.9722	0.03759	-100.078	0.12977	-94.2591	-0.61794	-87.4035	-0.06301	-99.8465	-0.06092	-100.136	0.06164			-79.948	-0.087	-79.184	-0.135	-79.866	-0.086	-79.88	-0.087	-79.891	-0.075	-79.908	-0.075	-71.557	0.071	-67.33	0.718	-79.978	-0.014	-79.838	0.072	-79.857	-0.057	-83.118	0.733
-44.3243	-1.13207	-77.7617	-0.26631	-52.4356	-0.8147	-89.167	0.237	-99.6489	0.03987	-79.941	0.18884	-89.9724	0.03821	-100.078	0.12707	-94.2521	-0.61779	-87.4057	-0.06325	-99.8463	-0.0628	-100.136	0.06218			-79.948	-0.087	-79.185	-0.136	-79.866	-0.087	-79.881	-0.086	-79.892	-0.076	-79.908	-0.075	-71.56	0.071	-67.334	0.718	-79.979	-0.013	-79.839	0.071	-79.858	-0.055	-83.121	0.732
-44.3178	-1.13265	-77.7575	-0.26559	-52.4295	-0.81569	-89.169	0.236	-99.6502	0.04036	-79.9419	0.188	-89.9725	0.038	-100.079	0.12928	-94.2455	-0.61741	-87.4071	-0.06262	-99.8467	-0.06135	-100.137	0.06211			-79.949	-0.087	-79.186	-0.135	-79.867	-0.086	-79.881	-0.086	-79.893	-0.075	-79.909	-0.075	-71.563	0.071	-67.337	0.718	-79.979	-0.013	-79.839	0.072	-79.858	-0.057	-83.124	0.73
-44.3107	-1.13318	-77.7533	-0.26603	-52.424	-0.81559	-89.171	0.236	-99.6512	0.03986	-79.9427	0.18733	-89.9729	0.03755	-100.08	0.128	-94.2397	-0.61905	-87.409	-0.06352	-99.8467	-0.06044	-100.137	0.06176			-79.949	-0.087	-79.189	-0.135	-79.867	-0.086	-79.882	-0.086	-79.893	-0.075	-79.909	-0.074	-71.567	0.07	-67.339	0.717	-79.98	-0.014	-79.839	0.071	-79.858	-0.056	-83.128	0.73
-44.3038	-1.13333	-77.7485	-0.26491	-52.4177	-0.81552	-89.173	0.235	-99.6527	0.04103	-79.9441	0.18744	-89.9728	0.03786	-100.081	0.12783	-94.2326	-0.61852	-87.4104	-0.06328	-99.8469	-0.0611	-100.139	0.06114			-79.949	-0.087	-79.19	-0.135	-79.868	-0.087	-79.882	-0.086	-79.893	-0.075	-79.91	-0.074	-71.57	0.07	-67.343	0.717	-79.98	-0.014	-79.84	0.071	-79.859	-0.057	-83.131	0.728
-44.2975	-1.13382	-77.7442	-0.26512	-52.4111	-0.81556	-89.174	0.235	-99.6533	0.04132	-79.9445	0.18625	-89.9731	0.0372	-100.082	0.1279	-94.2262	-0.62169	-87.412	-0.06377	-99.847	-0.06171	-100.139	0.06158			-79.95	-0.088	-79.192	-0.135	-79.869	-0.087	-79.883	-0.086	-79.894	-0.075	-79.91	-0.075	-71.573	0.07	-67.345	0.717	-79.981	-0.013	-79.841	0.069	-79.86	-0.056	-83.134	0.728
-44.2904	-1.13349	-77.74	-0.26393	-52.4057	-0.81636	-89.176	0.235	-99.6542	0.03964	-79.9448	0.18739	-89.9736	0.03697	-100.083	0.12785	-94.2198	-0.62088	-87.4131	-0.06422	-99.847	-0.06252	-100.14	0.0621			-79.952	-0.086	-79.194	-0.134	-79.87	-0.086	-79.883	-0.086	-79.894	-0.076	-79.911	-0.074	-71.577	0.07	-67.348	0.718	-79.981	-0.014	-79.841	0.07	-79.861	-0.057	-83.137	0.726
-44.2843	-1.13374	-77.7351	-0.26365	-52.3997	-0.81646	-89.178	0.233	-99.6554	0.04001	-79.9463	0.18698	-89.9731	0.03675	-100.084	0.12755	-94.2124	-0.62124	-87.4156	-0.06303	-99.8472	-0.06305	-100.141	0.06206			-79.952	-0.086	-79.194	-0.136	-79.87	-0.086	-79.884	-0.086	-79.895	-0.074	-79.912	-0.074	-71.58	0.07	-67.351	0.717	-79.982	-0.014	-79.842	0.068	-79.861	-0.056	-83.14	0.726
-44.2776	-1.13442	-77.7307	-0.26379	-52.3935	-0.81618	-89.18	0.234	-99.6555	0.03959	-79.9477	0.18683	-89.9729	0.03691	-100.085	0.12704	-94.2062	-0.62266	-87.4165	-0.06443	-99.8471	-0.06183	-100.141	0.06154			-79.952	-0.087	-79.196	-0.134	-79.871	-0.085	-79.885	-0.086	-79.896	-0.076	-79.912	-0.074	-71.584	0.07	-67.353	0.717	-79.982	-0.015	-79.842	0.069	-79.862	-0.057	-83.143	0.725
-44.2709	-1.13525	-77.7265	-0.26323	-52.3877	-0.81722	-89.181	0.233	-99.6572	0.0387	-79.9472	0.18633	-89.9733	0.03716	-100.086	0.12753	-94.1991	-0.62368	-87.4183	-0.06406	-99.8476	-0.0623	-100.142	0.06203			-79.953	-0.086	-79.198	-0.135	-79.871	-0.087	-79.886	-0.086	-79.896	-0.075	-79.912	-0.074	-71.587	0.07	-67.357	0.716	-79.982	-0.014	-79.843	0.07	-79.862	-0.056	-83.146	0.724
-44.264	-1.13542	-77.7218	-0.26243	-52.3813	-0.81772	-89.183	0.232	-99.6578	0.03953	-79.9483	0.1873	-89.9733	0.03667	-100.087	0.12701	-94.1928	-0.6255	-87.4196	-0.06394	-99.8478	-0.06358	-100.142	0.06233			-79.953	-0.087	-79.2	-0.134	-79.872	-0.086	-79.885	-0.086	-79.897	-0.075	-79.913	-0.074	-71.589	0.07	-67.359	0.717	-79.983	-0.014	-79.843	0.068	-79.862	-0.056	-83.149	0.722
-44.2582	-1.13637	-77.7177	-0.26148	-52.3758	-0.8172	-89.184	0.231	-99.6586	0.03978	-79.9493	0.1858	-89.9732	0.03665	-100.088	0.12674	-94.1864	-0.62473	-87.4214	-0.06411	-99.848	-0.06391	-100.142	0.06225			-79.954	-0.086	-79.201	-0.134	-79.872	-0.086	-79.886	-0.086	-79.897	-0.075	-79.914	-0.074	-71.593	0.072	-67.362	0.716	-79.983	-0.014	-79.844	0.068	-79.863	-0.056	-83.153	0.721
-44.2506	-1.13659	-77.7129	-0.26223	-52.3696	-0.81757	-89.186	0.231	-99.6599	0.04039	-79.9499	0.18665	-89.9742	0.03611	-100.089	0.1267	-94.1796	-0.62489	-87.423	-0.06413	-99.8474	-0.06438	-100.144	0.06307			-79.954	-0.087	-79.203	-0.134	-79.873	-0.086	-79.887	-0.086	-79.897	-0.075	-79.915	-0.073	-71.596	0.07	-67.365	0.717	-79.984	-0.014	-79.844	0.068	-79.863	-0.056	-83.156	0.719
-44.2441	-1.13704	-77.7086	-0.262	-52.3633	-0.81744	-89.187	0.232	-99.6612	0.03914	-79.9507	0.18572	-89.9739	0.03666	-100.089	0.12746	-94.1733	-0.62693	-87.4251	-0.06332	-99.8482	-0.06482	-100.144	0.06215			-79.955	-0.087	-79.204	-0.134	-79.873	-0.086	-79.887	-0.086	-79.898	-0.074	-79.915	-0.072	-71.599	0.07	-67.368	0.718	-79.984	-0.015	-79.845	0.069	-79.864	-0.056	-83.159	0.718
-44.237	-1.13737	-77.7039	-0.26122	-52.3574	-0.81778	-89.19	0.23	-99.6616	0.03772	-79.9516	0.18506	-89.9734	0.03634	-100.091	0.1278	-94.1668	-0.62632	-87.4259	-0.06325	-99.8485	-0.06475	-100.145	0.06182			-79.956	-0.087	-79.205	-0.132	-79.874	-0.086	-79.888	-0.086	-79.898	-0.074	-79.916	-0.073	-71.603	0.071	-67.371	0.717	-79.985	-0.014	-79.846	0.068	-79.864	-0.057	-83.162	0.718
-44.2311	-1.13751	-77.7004	-0.26039	-52.3514	-0.81904	-89.191	0.23	-99.6629	0.03799	-79.9523	0.18471	-89.9737	0.03735	-100.092	0.12735	-94.1597	-0.6273	-87.4275	-0.06311	-99.8482	-0.06392	-100.145	0.06209			-79.956	-0.086	-79.208	-0.134	-79.874	-0.086	-79.888	-0.085	-79.899	-0.074	-79.916	-0.073	-71.606	0.071	-67.374	0.716	-79.985	-0.015	-79.846	0.068	-79.864	-0.057	-83.165	0.717
-44.223	-1.13795	-77.6953	-0.26084	-52.3454	-0.81829	-89.193	0.229	-99.663	0.03853	-79.9533	0.1848	-89.9742	0.0361	-100.093	0.12734	-94.1537	-0.62775	-87.4292	-0.06368	-99.8488	-0.06451	-100.146	0.06121			-79.956	-0.085	-79.209	-0.133	-79.875	-0.086	-79.889	-0.086	-79.9	-0.075	-79.917	-0.073	-71.609	0.07	-67.376	0.716	-79.985	-0.015	-79.847	0.068	-79.865	-0.057	-83.168	0.714
-44.2172	-1.13753	-77.6906	-0.25947	-52.3396	-0.81865	-89.195	0.23	-99.6646	0.03868	-79.9539	0.18333	-89.9745	0.03596	-100.094	0.12641	-94.1468	-0.62915	-87.4311	-0.0633	-99.8485	-0.06513	-100.147	0.06084			-79.957	-0.085	-79.21	-0.134	-79.876	-0.086	-79.889	-0.084	-79.9	-0.075	-79.917	-0.073	-71.612	0.069	-67.379	0.716	-79.986	-0.015	-79.847	0.068	-79.865	-0.056	-83.171	0.714
-44.2105	-1.13699	-77.6864	-0.25998	-52.3333	-0.81831	-89.196	0.23	-99.6653	0.03712	-79.955	0.18389	-89.9743	0.03551	-100.095	0.12729	-94.1401	-0.62892	-87.4323	-0.06347	-99.8487	-0.06437	-100.147	0.06093			-79.958	-0.085	-79.212	-0.133	-79.876	-0.086	-79.89	-0.086	-79.901	-0.074	-79.917	-0.073	-71.615	0.07	-67.382	0.716	-79.987	-0.015	-79.847	0.068	-79.866	-0.057	-83.175	0.712
-44.2042	-1.13827	-77.6816	-0.25943	-52.3275	-0.8182	-89.198	0.228	-99.6661	0.03724	-79.9553	0.18297	-89.9741	0.03591	-100.095	0.12551	-94.1335	-0.62948	-87.4342	-0.06363	-99.8483	-0.06385	-100.147	0.06088			-79.958	-0.085	-79.213	-0.134	-79.877	-0.086	-79.89	-0.085	-79.902	-0.075	-79.918	-0.073	-71.619	0.07	-67.385	0.716	-79.986	-0.015	-79.848	0.068	-79.866	-0.056	-83.178	0.711
-44.1973	-1.13874	-77.6772	-0.25919	-52.3216	-0.8194	-89.199	0.228	-99.6672	0.03687	-79.9567	0.18168	-89.9744	0.03609	-100.096	0.12549	-94.1263	-0.63077	-87.4357	-0.06365	-99.8483	-0.06568	-100.149	0.06138			-79.959	-0.085	-79.215	-0.132	-79.877	-0.086	-79.891	-0.085	-79.902	-0.075	-79.919	-0.072	-71.622	0.07	-67.388	0.716	-79.987	-0.016	-79.849	0.067	-79.867	-0.057	-83.181	0.711
-44.1904	-1.13839	-77.673	-0.25963	-52.3146	-0.82066	-89.201	0.227	-99.6684	0.03679	-79.957	0.18148	-89.9743	0.03557	-100.097	0.12562	-94.12	-0.63151	-87.4377	-0.06308	-99.8489	-0.06572	-100.149	0.06092			-79.959	-0.085	-79.216	-0.133	-79.878	-0.086	-79.891	-0.086	-79.903	-0.074	-79.919	-0.073	-71.625	0.07	-67.39	0.714	-79.988	-0.015	-79.849	0.067	-79.867	-0.057	-83.184	0.71
-44.184	-1.13964	-77.6682	-0.25834	-52.3093	-0.82017	-89.203	0.227	-99.6693	0.03643	-79.9582	0.18159	-89.9745	0.03517	-100.098	0.12469	-94.1134	-0.63101	-87.4391	-0.06438	-99.8485	-0.06593	-100.15	0.06036			-79.96	-0.086	-79.218	-0.133	-79.878	-0.086	-79.892	-0.085	-79.903	-0.074	-79.919	-0.072	-71.629	0.07	-67.393	0.714	-79.988	-0.016	-79.849	0.067	-79.868	-0.056	-83.187	0.709
-44.1769	-1.13915	-77.6638	-0.25849	-52.3033	-0.81945	-89.204	0.225	-99.6699	0.03674	-79.9587	0.18098	-89.975	0.03552	-100.098	0.12568	-94.1064	-0.63139	-87.4405	-0.06505	-99.8488	-0.06653	-100.151	0.05912			-79.961	-0.085	-79.219	-0.132	-79.878	-0.086	-79.892	-0.085	-79.904	-0.074	-79.92	-0.072	-71.632	0.071	-67.396	0.715	-79.989	-0.017	-79.849	0.067	-79.869	-0.056	-83.19	0.708
-44.1709	-1.13964	-77.6587	-0.25706	-52.2971	-0.81982	-89.205	0.225	-99.6706	0.03808	-79.9598	0.18103	-89.9747	0.03522	-100.1	0.12504	-94.0999	-0.6317	-87.4424	-0.06419	-99.8491	-0.06553	-100.151	0.05975			-79.961	-0.085	-79.221	-0.132	-79.879	-0.086	-79.893	-0.085	-79.904	-0.074	-79.921	-0.073	-71.635	0.07	-67.399	0.714	-79.989	-0.016	-79.85	0.066	-79.869	-0.056	-83.193	0.707
-44.1632	-1.14066	-77.6545	-0.2589	-52.2911	-0.82012	-89.207	0.225	-99.6723	0.03676	-79.9599	0.1807	-89.9746	0.03579	-100.101	0.12476	-94.093	-0.63196	-87.4438	-0.06388	-99.8495	-0.06679	-100.151	0.06019			-79.962	-0.085	-79.222	-0.132	-79.879	-0.085	-79.894	-0.085	-79.904	-0.075	-79.921	-0.073	-71.638	0.07	-67.402	0.714	-79.99	-0.016	-79.85	0.067	-79.87	-0.056	-83.196	0.706
-44.1572	-1.14121	-77.6502	-0.25722	-52.2853	-0.82074	-89.209	0.224	-99.6728	0.03549	-79.9613	0.18076	-89.9754	0.03578	-100.102	0.12567	-94.0865	-0.63206	-87.445	-0.0643	-99.8495	-0.06739	-100.152	0.06032			-79.962	-0.085	-79.224	-0.131	-79.88	-0.086	-79.894	-0.084	-79.905	-0.074	-79.922	-0.073	-71.642	0.071	-67.405	0.714	-79.99	-0.017	-79.851	0.066	-79.87	-0.056	-83.199	0.705
-44.1502	-1.14073	-77.645	-0.25766	-52.2794	-0.82019	-89.211	0.223	-99.6735	0.03602	-79.9619	0.17966	-89.975	0.03581	-100.103	0.12559	-94.0799	-0.6338	-87.4472	-0.0637	-99.8492	-0.06704	-100.153	0.05995			-79.963	-0.085	-79.226	-0.131	-79.88	-0.086	-79.895	-0.085	-79.906	-0.073	-79.922	-0.072	-71.645	0.07	-67.407	0.714	-79.991	-0.017	-79.851	0.066	-79.871	-0.057	-83.202	0.704
-44.1436	-1.14029	-77.641	-0.25582	-52.2732	-0.82031	-89.213	0.222	-99.6741	0.03661	-79.9631	0.17929	-89.9755	0.03521	-100.103	0.12527	-94.073	-0.63314	-87.4484	-0.06326	-99.8498	-0.06736	-100.153	0.05927			-79.963	-0.085	-79.227	-0.132	-79.881	-0.086	-79.896	-0.084	-79.906	-0.073	-79.922	-0.071	-71.649	0.07	-67.41	0.714	-79.991	-0.017	-79.852	0.066	-79.871	-0.056	-83.205	0.702
-44.1369	-1.14132	-77.6362	-0.25657	-52.2673	-0.8199	-89.214	0.224	-99.6755	0.03637	-79.9631	0.17851	-89.9753	0.03475	-100.105	0.12552	-94.0664	-0.63385	-87.4501	-0.06353	-99.8493	-0.06638	-100.153	0.06017			-79.964	-0.084	-79.228	-0.132	-79.882	-0.086	-79.896	-0.085	-79.907	-0.074	-79.923	-0.071	-71.651	0.07	-67.413	0.714	-79.991	-0.017	-79.853	0.066	-79.871	-0.057	-83.208	0.701
-44.1299	-1.14276	-77.6317	-0.25523	-52.2606	-0.8207	-89.216	0.221	-99.6763	0.03694	-79.9643	0.17929	-89.9755	0.03431	-100.105	0.12629	-94.0594	-0.63422	-87.4513	-0.06404	-99.8498	-0.06861	-100.154	0.06007			-79.964	-0.085	-79.23	-0.131	-79.882	-0.087	-79.897	-0.084	-79.908	-0.074	-79.923	-0.071	-71.655	0.071	-67.416	0.713	-79.992	-0.018	-79.853	0.066	-79.872	-0.057	-83.211	0.7
-44.1238	-1.1431	-77.6272	-0.25581	-52.2552	-0.82149	-89.217	0.222	-99.6771	0.03544	-79.9648	0.17865	-89.9754	0.0334	-100.106	0.12606	-94.0528	-0.63505	-87.4531	-0.06378	-99.8498	-0.06889	-100.155	0.06065			-79.965	-0.084	-79.231	-0.131	-79.883	-0.085	-79.897	-0.084	-79.908	-0.073	-79.924	-0.072	-71.658	0.07	-67.418	0.714	-79.992	-0.017	-79.853	0.065	-79.872	-0.057	-83.215	0.699
-44.117	-1.14286	-77.6222	-0.25523	-52.2488	-0.82098	-89.219	0.222	-99.6783	0.03666	-79.9661	0.17965	-89.9755	0.03359	-100.107	0.12669	-94.0459	-0.63589	-87.4547	-0.06411	-99.8496	-0.06763	-100.156	0.05934			-79.965	-0.084	-79.233	-0.131	-79.883	-0.086	-79.898	-0.084	-79.909	-0.073	-79.925	-0.072	-71.661	0.07	-67.422	0.714	-79.992	-0.018	-79.854	0.066	-79.873	-0.056	-83.217	0.699
-44.1102	-1.1436	-77.6181	-0.25474	-52.2428	-0.82238	-89.22	0.22	-99.6792	0.03584	-79.9663	0.17796	-89.9757	0.03383	-100.108	0.1266	-94.0395	-0.63599	-87.4559	-0.06495	-99.8503	-0.06866	-100.156	0.06055			-79.966	-0.083	-79.234	-0.131	-79.883	-0.086	-79.898	-0.084	-79.909	-0.072	-79.925	-0.073	-71.665	0.07	-67.425	0.712	-79.993	-0.018	-79.855	0.065	-79.873	-0.058	-83.221	0.697
-44.1027	-1.14346	-77.6134	-0.25513	-52.2374	-0.82137	-89.222	0.221	-99.6799	0.03557	-79.9672	0.17921	-89.9756	0.03392	-100.109	0.12572	-94.0324	-0.63592	-87.4579	-0.0648	-99.8498	-0.06698	-100.157	0.06028			-79.966	-0.085	-79.235	-0.131	-79.884	-0.086	-79.898	-0.085	-79.91	-0.073	-79.926	-0.072	-71.668	0.069	-67.427	0.713	-79.993	-0.018	-79.855	0.065	-79.874	-0.057	-83.223	0.697
-44.0973	-1.14375	-77.6091	-0.25343	-52.2308	-0.82184	-89.224	0.22	-99.6803	0.03538	-79.9679	0.17781	-89.9761	0.03394	-100.11	0.12516	-94.0258	-0.63698	-87.4596	-0.0635	-99.8499	-0.06762	-100.158	0.06028			-79.967	-0.085	-79.237	-0.131	-79.885	-0.086	-79.899	-0.084	-79.91	-0.073	-79.926	-0.073	-71.671	0.07	-67.43	0.713	-79.994	-0.019	-79.855	0.065	-79.874	-0.057	-83.227	0.695
-44.0898	-1.14305	-77.604	-0.25401	-52.2248	-0.82246	-89.226	0.219	-99.6811	0.03513	-79.9692	0.17774	-89.9758	0.03302	-100.111	0.12652	-94.019	-0.63724	-87.4609	-0.06379	-99.8502	-0.06789	-100.158	0.06071			-79.967	-0.084	-79.238	-0.131	-79.885	-0.086	-79.9	-0.085	-79.911	-0.072	-79.927	-0.073	-71.675	0.07	-67.433	0.714	-79.994	-0.019	-79.857	0.064	-79.875	-0.057	-83.229	0.693
-44.083	-1.14384	-77.5996	-0.25476	-52.2186	-0.82286	-89.227	0.219	-99.6823	0.03449	-79.9694	0.17709	-89.9766	0.03334	-100.112	0.12652	-94.013	-0.63821	-87.4623	-0.06439	-99.8505	-0.06885	-100.158	0.06103			-79.968	-0.084	-79.24	-0.131	-79.886	-0.085	-79.9	-0.083	-79.912	-0.073	-79.928	-0.074	-71.677	0.07	-67.436	0.712	-79.994	-0.019	-79.857	0.064	-79.875	-0.056	-83.233	0.693
-44.0766	-1.14398	-77.5946	-0.25358	-52.2132	-0.8237	-89.228	0.218	-99.6835	0.03618	-79.97	0.17695	-89.9764	0.03215	-100.113	0.12591	-94.0054	-0.6392	-87.4648	-0.06397	-99.8506	-0.06846	-100.159	0.06004			-79.969	-0.084	-79.241	-0.131	-79.886	-0.085	-79.9	-0.084	-79.911	-0.074	-79.927	-0.073	-71.681	0.07	-67.439	0.713	-79.995	-0.019	-79.857	0.064	-79.875	-0.056	-83.235	0.691
-44.0692	-1.14453	-77.5905	-0.25293	-52.2069	-0.82259	-89.23	0.218	-99.6844	0.03504	-79.9709	0.177	-89.976	0.03356	-100.113	0.12572	-93.9992	-0.63976	-87.4657	-0.06451	-99.8508	-0.06838	-100.159	0.05965			-79.969	-0.084	-79.243	-0.13	-79.887	-0.086	-79.901	-0.083	-79.911	-0.073	-79.929	-0.072	-71.684	0.07	-67.441	0.713	-79.995	-0.018	-79.857	0.063	-79.876	-0.057	-83.239	0.69
-44.0629	-1.14381	-77.5855	-0.25272	-52.201	-0.82244	-89.231	0.216	-99.6855	0.03525	-79.9715	0.17657	-89.9763	0.03251	-100.114	0.12612	-93.9922	-0.63884	-87.4675	-0.06451	-99.8506	-0.06888	-100.161	0.05958			-79.969	-0.083	-79.245	-0.129	-79.887	-0.086	-79.902	-0.083	-79.913	-0.072	-79.929	-0.073	-71.687	0.07	-67.444	0.713	-79.996	-0.019	-79.857	0.064	-79.877	-0.057	-83.242	0.69
-44.0557	-1.14567	-77.5806	-0.25237	-52.1948	-0.82359	-89.233	0.217	-99.6855	0.03449	-79.9726	0.17638	-89.9765	0.03255	-100.115	0.12606	-93.9855	-0.64034	-87.4689	-0.06512	-99.8505	-0.07	-100.161	0.05982			-79.97	-0.083	-79.246	-0.13	-79.888	-0.086	-79.902	-0.083	-79.913	-0.073	-79.93	-0.075	-71.691	0.07	-67.447	0.712	-79.996	-0.019	-79.858	0.064	-79.877	-0.056	-83.245	0.688
-44.0494	-1.14513	-77.5761	-0.2513	-52.1884	-0.82243	-89.234	0.216	-99.6868	0.03445	-79.9733	0.17589	-89.9763	0.03295	-100.116	0.12561	-93.9787	-0.64074	-87.4706	-0.06381	-99.8512	-0.06995	-100.162	0.06066			-79.971	-0.084	-79.248	-0.13	-79.888	-0.085	-79.902	-0.083	-79.914	-0.073	-79.93	-0.073	-71.694	0.071	-67.45	0.713	-79.997	-0.019	-79.859	0.063	-79.877	-0.057	-83.248	0.687
-44.0433	-1.14534	-77.5718	-0.25122	-52.1826	-0.82273	-89.236	0.216	-99.6879	0.0341	-79.9739	0.17589	-89.9766	0.03318	-100.117	0.12619	-93.972	-0.64042	-87.4724	-0.06441	-99.8516	-0.07087	-100.162	0.06014			-79.971	-0.083	-79.249	-0.129	-79.888	-0.085	-79.904	-0.084	-79.914	-0.072	-79.93	-0.073	-71.697	0.07	-67.453	0.713	-79.996	-0.02	-79.86	0.064	-79.878	-0.057	-83.251	0.686
-44.0358	-1.14501	-77.5677	-0.25048	-52.1769	-0.82348	-89.238	0.215	-99.6888	0.0343	-79.9749	0.17547	-89.9764	0.03281	-100.118	0.12452	-93.9644	-0.64046	-87.4738	-0.06499	-99.8508	-0.07015	-100.163	0.06008			-79.972	-0.084	-79.25	-0.128	-79.89	-0.087	-79.903	-0.083	-79.915	-0.072	-79.931	-0.072	-71.7	0.069	-67.456	0.712	-79.998	-0.02	-79.86	0.064	-79.878	-0.056	-83.254	0.685
-44.0295	-1.14616	-77.5623	-0.25176	-52.1705	-0.82464	-89.24	0.214	-99.6898	0.03465	-79.9757	0.17504	-89.9765	0.03221	-100.118	0.12564	-93.9572	-0.64076	-87.4756	-0.06428	-99.8508	-0.07074	-100.163	0.05977			-79.972	-0.084	-79.252	-0.13	-79.89	-0.085	-79.904	-0.083	-79.915	-0.074	-79.932	-0.073	-71.704	0.07	-67.459	0.712	-79.997	-0.021	-79.86	0.063	-79.879	-0.056	-83.257	0.684
-44.0224	-1.14627	-77.5573	-0.25049	-52.1651	-0.82311	-89.241	0.213	-99.6906	0.03467	-79.9763	0.17501	-89.9766	0.03275	-100.119	0.12503	-93.9513	-0.64091	-87.477	-0.06425	-99.8518	-0.06979	-100.164	0.0603			-79.972	-0.085	-79.253	-0.13	-79.89	-0.085	-79.905	-0.084	-79.916	-0.074	-79.932	-0.072	-71.706	0.07	-67.461	0.712	-79.998	-0.02	-79.861	0.064	-79.879	-0.057	-83.26	0.683
-44.0155	-1.1465	-77.5532	-0.25022	-52.1586	-0.8234	-89.243	0.214	-99.6916	0.03513	-79.9767	0.17468	-89.9766	0.03329	-100.12	0.1251	-93.9447	-0.64082	-87.4784	-0.06437	-99.8515	-0.0692	-100.164	0.06113			-79.973	-0.084	-79.255	-0.129	-79.891	-0.086	-79.905	-0.083	-79.916	-0.073	-79.933	-0.072	-71.71	0.07	-67.464	0.712	-79.999	-0.02	-79.861	0.063	-79.879	-0.056	-83.263	0.682
-44.0088	-1.1464	-77.5485	-0.25071	-52.1526	-0.82433	-89.245	0.214	-99.6926	0.03468	-79.9779	0.17414	-89.9766	0.03305	-100.121	0.12441	-93.9377	-0.64179	-87.48	-0.06465	-99.8516	-0.07006	-100.165	0.06127			-79.974	-0.083	-79.257	-0.13	-79.891	-0.086	-79.906	-0.082	-79.917	-0.073	-79.933	-0.073	-71.714	0.07	-67.467	0.711	-79.999	-0.02	-79.862	0.063	-79.881	-0.056	-83.265	0.681
-44.0019	-1.14653	-77.5438	-0.24947	-52.1461	-0.82384	-89.246	0.214	-99.6937	0.03486	-79.9789	0.17426	-89.9767	0.03264	-100.122	0.12359	-93.9309	-0.64146	-87.4819	-0.0634	-99.8514	-0.07019	-100.166	0.06105			-79.975	-0.084	-79.257	-0.13	-79.892	-0.086	-79.906	-0.083	-79.917	-0.073	-79.934	-0.073	-71.716	0.07	-67.47	0.712	-80	-0.021	-79.863	0.063	-79.881	-0.056	-83.268	0.68
-43.9953	-1.14745	-77.5391	-0.24954	-52.1402	-0.8239	-89.247	0.213	-99.694	0.0344	-79.9793	0.175	-89.9766	0.03274	-100.123	0.12475	-93.924	-0.6421	-87.4836	-0.06382	-99.8517	-0.07065	-100.166	0.0613			-79.975	-0.084	-79.259	-0.129	-79.892	-0.084	-79.907	-0.083	-79.918	-0.073	-79.934	-0.073	-71.72	0.069	-67.473	0.712	-80	-0.02	-79.863	0.063	-79.882	-0.056	-83.272	0.679
-43.9885	-1.14688	-77.5344	-0.24917	-52.1343	-0.82396	-89.249	0.212	-99.6951	0.03429	-79.9803	0.17373	-89.9771	0.03251	-100.123	0.12195	-93.9171	-0.64216	-87.4856	-0.06397	-99.851	-0.07104	-100.167	0.06128			-79.975	-0.085	-79.26	-0.128	-79.892	-0.084	-79.907	-0.083	-79.918	-0.075	-79.935	-0.072	-71.723	0.069	-67.476	0.712	-80	-0.022	-79.863	0.064	-79.881	-0.056	-83.275	0.677
-43.9819	-1.14778	-77.5301	-0.24779	-52.128	-0.82468	-89.251	0.212	-99.6953	0.0353	-79.9805	0.17358	-89.9773	0.03169	-100.125	0.1228	-93.9105	-0.64262	-87.4868	-0.06505	-99.8515	-0.07136	-100.168	0.06059			-79.976	-0.083	-79.261	-0.128	-79.893	-0.086	-79.908	-0.083	-79.919	-0.073	-79.935	-0.073	-71.726	0.07	-67.479	0.711	-80.001	-0.021	-79.864	0.063	-79.883	-0.056	-83.277	0.676
-43.9749	-1.14811	-77.5251	-0.24738	-52.1219	-0.82426	-89.252	0.211	-99.6973	0.03519	-79.9811	0.17363	-89.9773	0.03307	-100.125	0.12382	-93.9034	-0.64423	-87.4883	-0.06471	-99.8521	-0.07178	-100.168	0.06034			-79.977	-0.084	-79.263	-0.129	-79.893	-0.086	-79.908	-0.083	-79.919	-0.072	-79.935	-0.073	-71.73	0.07	-67.481	0.711	-80.001	-0.021	-79.864	0.062	-79.883	-0.056	-83.28	0.676
-43.9682	-1.14861	-77.5195	-0.24779	-52.116	-0.8244	-89.254	0.21	-99.6976	0.03326	-79.9822	0.17317	-89.9778	0.03107	-100.126	0.12226	-93.8966	-0.64336	-87.4895	-0.06371	-99.8514	-0.07184	-100.168	0.06218			-79.977	-0.084	-79.264	-0.128	-79.894	-0.086	-79.909	-0.083	-79.92	-0.073	-79.937	-0.073	-71.733	0.07	-67.485	0.712	-80.002	-0.02	-79.865	0.062	-79.883	-0.056	-83.283	0.674
-43.9617	-1.14889	-77.5156	-0.24682	-52.1105	-0.82435	-89.255	0.21	-99.6981	0.03499	-79.983	0.17278	-89.9773	0.03159	-100.127	0.12235	-93.8896	-0.64452	-87.4911	-0.06451	-99.8524	-0.07101	-100.169	0.06181			-79.978	-0.085	-79.266	-0.129	-79.895	-0.085	-79.91	-0.082	-79.921	-0.073	-79.936	-0.073	-71.736	0.07	-67.487	0.71	-80.002	-0.022	-79.865	0.062	-79.883	-0.056	-83.287	0.673
-43.9547	-1.14911	-77.5106	-0.2459	-52.1033	-0.8243	-89.256	0.21	-99.6993	0.03496	-79.9837	0.17284	-89.9777	0.03267	-100.128	0.12192	-93.8823	-0.64498	-87.4927	-0.06406	-99.852	-0.07189	-100.169	0.0627			-79.978	-0.083	-79.267	-0.128	-79.895	-0.085	-79.91	-0.083	-79.92	-0.072	-79.937	-0.073	-71.74	0.07	-67.49	0.711	-80.002	-0.022	-79.866	0.062	-79.884	-0.057	-83.289	0.672
-43.9477	-1.14933	-77.5055	-0.24543	-52.098	-0.8247	-89.259	0.209	-99.7001	0.03482	-79.9843	0.17264	-89.9775	0.03176	-100.129	0.12152	-93.8758	-0.64496	-87.4944	-0.06386	-99.8518	-0.07279	-100.17	0.06303			-79.979	-0.083	-79.269	-0.128	-79.896	-0.086	-79.91	-0.083	-79.922	-0.073	-79.938	-0.072	-71.743	0.069	-67.492	0.709	-80.003	-0.022	-79.866	0.062	-79.884	-0.057	-83.292	0.671
-43.9409	-1.15012	-77.501	-0.24525	-52.0921	-0.82537	-89.26	0.209	-99.7011	0.03296	-79.9851	0.17271	-89.9778	0.03189	-100.129	0.12153	-93.8687	-0.64545	-87.4952	-0.06388	-99.8519	-0.07341	-100.171	0.06238			-79.979	-0.083	-79.271	-0.128	-79.896	-0.085	-79.911	-0.083	-79.922	-0.072	-79.938	-0.072	-71.746	0.069	-67.495	0.711	-80.003	-0.022	-79.867	0.061	-79.885	-0.058	-83.295	0.67
-43.9342	-1.15031	-77.4959	-0.24377	-52.0862	-0.82643	-89.261	0.209	-99.7022	0.03314	-79.9857	0.1725	-89.9775	0.03093	-100.13	0.12098	-93.862	-0.64672	-87.4977	-0.06375	-99.8526	-0.0724	-100.171	0.06231			-79.979	-0.082	-79.272	-0.128	-79.897	-0.085	-79.911	-0.082	-79.922	-0.072	-79.938	-0.072	-71.749	0.069	-67.498	0.71	-80.003	-0.022	-79.867	0.061	-79.885	-0.056	-83.298	0.67
-43.9276	-1.15021	-77.491	-0.24499	-52.08	-0.82583	-89.263	0.208	-99.7025	0.03406	-79.9866	0.17271	-89.9778	0.03114	-100.131	0.12034	-93.8555	-0.64633	-87.4991	-0.06454	-99.8524	-0.07434	-100.172	0.06314			-79.98	-0.083	-79.273	-0.128	-79.898	-0.085	-79.912	-0.082	-79.923	-0.072	-79.939	-0.072	-71.752	0.07	-67.501	0.709	-80.004	-0.022	-79.868	0.061	-79.886	-0.058	-83.301	0.668
-43.9209	-1.15049	-77.4873	-0.24541	-52.0738	-0.82648	-89.264	0.208	-99.7036	0.03345	-79.9876	0.17271	-89.9782	0.03061	-100.133	0.12058	-93.8483	-0.64664	-87.5005	-0.06374	-99.8524	-0.07427	-100.172	0.0628			-79.981	-0.083	-79.275	-0.129	-79.898	-0.085	-79.912	-0.083	-79.923	-0.073	-79.94	-0.072	-71.755	0.07	-67.504	0.709	-80.004	-0.022	-79.868	0.061	-79.886	-0.058	-83.305	0.667
-43.9142	-1.1502	-77.4821	-0.24432	-52.0678	-0.82713	-89.266	0.207	-99.7048	0.03284	-79.9881	0.17294	-89.9781	0.03087	-100.133	0.12038	-93.8413	-0.64809	-87.5022	-0.06358	-99.8524	-0.07494	-100.173	0.06309			-79.981	-0.082	-79.276	-0.127	-79.898	-0.085	-79.913	-0.082	-79.924	-0.072	-79.94	-0.073	-71.759	0.07	-67.507	0.709	-80.005	-0.022	-79.868	0.06	-79.887	-0.057	-83.307	0.666
-43.9071	-1.15037	-77.4771	-0.24412	-52.0617	-0.8256	-89.268	0.207	-99.7053	0.03323	-79.9887	0.1725	-89.9781	0.03104	-100.134	0.11945	-93.8344	-0.64865	-87.5043	-0.06408	-99.8527	-0.07532	-100.174	0.06305			-79.982	-0.083	-79.277	-0.127	-79.899	-0.084	-79.913	-0.082	-79.924	-0.072	-79.941	-0.073	-71.762	0.068	-67.509	0.71	-80.004	-0.021	-79.869	0.06	-79.887	-0.057	-83.31	0.665
-43.9006	-1.15087	-77.472	-0.24325	-52.055	-0.8255	-89.269	0.205	-99.7066	0.03364	-79.9896	0.17121	-89.978	0.03069	-100.135	0.11945	-93.8274	-0.64883	-87.5052	-0.06459	-99.8521	-0.07571	-100.174	0.06332			-79.982	-0.084	-79.279	-0.128	-79.899	-0.085	-79.914	-0.082	-79.925	-0.073	-79.941	-0.072	-71.766	0.07	-67.513	0.709	-80.005	-0.023	-79.868	0.06	-79.888	-0.058	-83.313	0.665
-43.8934	-1.15174	-77.4675	-0.24258	-52.0494	-0.82683	-89.271	0.206	-99.7069	0.03208	-79.9897	0.17081	-89.9788	0.03029	-100.136	0.11919	-93.821	-0.64916	-87.5072	-0.06468	-99.8531	-0.0768	-100.175	0.06518			-79.983	-0.082	-79.28	-0.127	-79.9	-0.085	-79.915	-0.081	-79.925	-0.072	-79.941	-0.073	-71.768	0.069	-67.515	0.709	-80.006	-0.023	-79.87	0.06	-79.888	-0.058	-83.316	0.663
-43.8867	-1.15157	-77.463	-0.24298	-52.0435	-0.8269	-89.272	0.205	-99.7079	0.03182	-79.9908	0.17091	-89.9777	0.02987	-100.137	0.11917	-93.8139	-0.65014	-87.5084	-0.06442	-99.8534	-0.07603	-100.175	0.06519			-79.983	-0.083	-79.282	-0.127	-79.901	-0.085	-79.915	-0.082	-79.927	-0.072	-79.942	-0.073	-71.772	0.069	-67.518	0.709	-80.006	-0.023	-79.87	0.06	-79.889	-0.057	-83.318	0.663
-43.88	-1.15177	-77.4582	-0.24283	-52.0376	-0.82745	-89.274	0.205	-99.7084	0.03188	-79.992	0.17067	-89.9781	0.0292	-100.137	0.11942	-93.807	-0.65029	-87.5103	-0.06425	-99.8529	-0.07505	-100.176	0.06415			-79.984	-0.082	-79.283	-0.127	-79.9	-0.084	-79.915	-0.082	-79.926	-0.072	-79.943	-0.073	-71.775	0.07	-67.521	0.709	-80.007	-0.023	-79.871	0.061	-79.889	-0.057	-83.321	0.661
-43.8728	-1.15168	-77.4533	-0.24276	-52.0312	-0.82801	-89.276	0.204	-99.7089	0.03224	-79.9926	0.1707	-89.9789	0.02998	-100.138	0.11875	-93.7997	-0.65123	-87.5119	-0.06396	-99.853	-0.0768	-100.177	0.06464			-79.984	-0.082	-79.285	-0.127	-79.901	-0.085	-79.916	-0.082	-79.927	-0.072	-79.943	-0.072	-71.778	0.069	-67.524	0.711	-80.007	-0.023	-79.871	0.06	-79.889	-0.056	-83.325	0.66
-43.8658	-1.15246	-77.4482	-0.24249	-52.0252	-0.82688	-89.277	0.203	-99.7106	0.03231	-79.9931	0.17082	-89.9786	0.03081	-100.139	0.11895	-93.7928	-0.65054	-87.5132	-0.06458	-99.8526	-0.07683	-100.177	0.06506			-79.985	-0.082	-79.286	-0.128	-79.902	-0.085	-79.916	-0.082	-79.927	-0.072	-79.943	-0.074	-71.781	0.069	-67.526	0.709	-80.007	-0.023	-79.872	0.06	-79.89	-0.057	-83.328	0.659
-43.86	-1.15089	-77.4438	-0.24172	-52.0196	-0.82656	-89.279	0.204	-99.7111	0.03271	-79.9931	0.17134	-89.9784	0.02992	-100.14	0.11924	-93.7863	-0.65104	-87.5152	-0.06465	-99.8531	-0.07817	-100.178	0.06398			-79.985	-0.082	-79.287	-0.127	-79.902	-0.084	-79.917	-0.081	-79.928	-0.072	-79.944	-0.073	-71.785	0.069	-67.529	0.71	-80.008	-0.024	-79.872	0.059	-79.89	-0.056	-83.33	0.659
-43.853	-1.15238	-77.4387	-0.24181	-52.0132	-0.8276	-89.279	0.203	-99.7121	0.0321	-79.9946	0.17088	-89.9784	0.0294	-100.141	0.11957	-93.7792	-0.65058	-87.5165	-0.06461	-99.8529	-0.07868	-100.178	0.06487			-79.986	-0.081	-79.289	-0.126	-79.903	-0.084	-79.917	-0.082	-79.928	-0.073	-79.945	-0.073	-71.787	0.069	-67.532	0.71	-80.008	-0.023	-79.872	0.06	-79.89	-0.055	-83.333	0.657
-43.846	-1.15266	-77.4348	-0.24047	-52.0067	-0.8273	-89.281	0.202	-99.7125	0.03132	-79.9954	0.17067	-89.9782	0.02968	-100.142	0.1208	-93.7724	-0.65043	-87.5184	-0.06528	-99.8532	-0.07913	-100.178	0.06494			-79.987	-0.082	-79.29	-0.126	-79.903	-0.084	-79.918	-0.081	-79.929	-0.072	-79.945	-0.072	-71.791	0.068	-67.535	0.71	-80.008	-0.023	-79.873	0.059	-79.891	-0.057	-83.335	0.656
-43.8386	-1.15309	-77.429	-0.24053	-52.0006	-0.82832	-89.283	0.201	-99.7139	0.03093	-79.9959	0.1703	-89.9796	0.0294	-100.142	0.11985	-93.7651	-0.65154	-87.5197	-0.06524	-99.853	-0.07774	-100.179	0.06567			-79.987	-0.082	-79.291	-0.125	-79.904	-0.084	-79.919	-0.081	-79.929	-0.071	-79.946	-0.073	-71.794	0.069	-67.538	0.71	-80.009	-0.024	-79.873	0.06	-79.891	-0.057	-83.339	0.655
-43.832	-1.15364	-77.4245	-0.24013	-51.9947	-0.82855	-89.285	0.201	-99.7148	0.03157	-79.9969	0.17028	-89.979	0.02857	-100.143	0.12024	-93.7583	-0.65127	-87.5216	-0.06512	-99.8537	-0.07763	-100.18	0.06564			-79.988	-0.082	-79.293	-0.126	-79.904	-0.084	-79.919	-0.081	-79.93	-0.072	-79.946	-0.072	-71.797	0.069	-67.541	0.71	-80.01	-0.024	-79.873	0.06	-79.892	-0.057	-83.342	0.653
-43.8251	-1.15259	-77.4196	-0.23978	-51.9883	-0.82754	-89.286	0.201	-99.7157	0.03129	-79.9973	0.17041	-89.9789	0.02914	-100.144	0.11887	-93.7512	-0.65035	-87.5233	-0.06432	-99.8532	-0.08008	-100.181	0.0655			-79.988	-0.082	-79.294	-0.126	-79.904	-0.085	-79.919	-0.082	-79.93	-0.071	-79.946	-0.072	-71.801	0.069	-67.544	0.71	-80.01	-0.024	-79.874	0.059	-79.893	-0.057	-83.344	0.652
-43.8186	-1.15384	-77.4143	-0.23936	-51.9821	-0.82824	-89.288	0.201	-99.716	0.03156	-79.9982	0.17074	-89.9793	0.02917	-100.145	0.11954	-93.7438	-0.6514	-87.5243	-0.06609	-99.8538	-0.07945	-100.181	0.06541			-79.988	-0.081	-79.296	-0.125	-79.905	-0.085	-79.92	-0.081	-79.93	-0.072	-79.947	-0.072	-71.804	0.069	-67.546	0.711	-80.01	-0.024	-79.875	0.059	-79.893	-0.058	-83.348	0.652
-43.8116	-1.1529	-77.4094	-0.24019	-51.9758	-0.82878	-89.289	0.2	-99.717	0.03122	-79.9993	0.16912	-89.9792	0.02909	-100.145	0.1185	-93.7368	-0.65187	-87.5261	-0.06594	-99.8532	-0.07887	-100.181	0.0655			-79.989	-0.081	-79.297	-0.125	-79.905	-0.085	-79.92	-0.082	-79.931	-0.071	-79.948	-0.071	-71.807	0.069	-67.549	0.71	-80.01	-0.025	-79.874	0.059	-79.894	-0.058	-83.35	0.651
-43.8045	-1.15557	-77.4048	-0.23952	-51.9708	-0.82826	-89.291	0.199	-99.718	0.0312	-80.0002	0.16964	-89.9786	0.02806	-100.147	0.11719	-93.7305	-0.65149	-87.5276	-0.06533	-99.8537	-0.08068	-100.182	0.06492			-79.99	-0.081	-79.298	-0.124	-79.906	-0.084	-79.921	-0.082	-79.932	-0.07	-79.948	-0.071	-71.81	0.069	-67.552	0.71	-80.011	-0.025	-79.875	0.059	-79.893	-0.057	-83.353	0.651
-43.798	-1.15488	-77.3995	-0.23806	-51.9643	-0.82967	-89.292	0.2	-99.7186	0.03052	-80.0002	0.17045	-89.9792	0.02887	-100.147	0.11718	-93.7232	-0.6512	-87.5295	-0.06599	-99.8537	-0.0799	-100.183	0.06439			-79.99	-0.081	-79.299	-0.125	-79.907	-0.084	-79.921	-0.082	-79.932	-0.071	-79.949	-0.071	-71.814	0.068	-67.555	0.71	-80.011	-0.025	-79.876	0.059	-79.895	-0.057	-83.356	0.649
-43.7906	-1.15442	-77.3946	-0.2388	-51.9579	-0.82976	-89.293	0.199	-99.7195	0.03048	-80.0009	0.17114	-89.979	0.02691	-100.148	0.11617	-93.7158	-0.65187	-87.5303	-0.06604	-99.854	-0.07995	-100.183	0.06462			-79.99	-0.081	-79.301	-0.126	-79.907	-0.084	-79.922	-0.081	-79.933	-0.071	-79.949	-0.071	-71.816	0.07	-67.557	0.711	-80.012	-0.025	-79.876	0.06	-79.894	-0.056	-83.359	0.648
-43.7843	-1.15483	-77.3901	-0.23754	-51.9517	-0.8291	-89.295	0.199	-99.7206	0.0319	-80.0013	0.17095	-89.9792	0.0281	-100.149	0.11693	-93.709	-0.65158	-87.532	-0.06537	-99.8538	-0.0807	-100.183	0.06454			-79.991	-0.082	-79.302	-0.126	-79.907	-0.083	-79.922	-0.081	-79.934	-0.071	-79.949	-0.071	-71.82	0.068	-67.56	0.71	-80.012	-0.025	-79.877	0.058	-79.895	-0.057	-83.362	0.647
-43.7772	-1.15535	-77.3852	-0.23623	-51.9458	-0.82999	-89.296	0.198	-99.7211	0.03088	-80.0018	0.17089	-89.9792	0.02734	-100.15	0.11584	-93.7027	-0.65174	-87.5337	-0.06609	-99.854	-0.08068	-100.184	0.06357			-79.992	-0.081	-79.303	-0.124	-79.908	-0.083	-79.923	-0.081	-79.933	-0.072	-79.95	-0.071	-71.823	0.069	-67.563	0.71	-80.012	-0.026	-79.877	0.059	-79.895	-0.056	-83.365	0.646
-43.7707	-1.15531	-77.3805	-0.23641	-51.9399	-0.82968	-89.298	0.197	-99.722	0.03096	-80.003	0.17008	-89.9798	0.02697	-100.151	0.11701	-93.6958	-0.6508	-87.5358	-0.06601	-99.8534	-0.08033	-100.185	0.06323			-79.992	-0.081	-79.305	-0.124	-79.908	-0.083	-79.923	-0.081	-79.934	-0.071	-79.95	-0.072	-71.826	0.068	-67.566	0.711	-80.013	-0.025	-79.877	0.058	-79.896	-0.056	-83.368	0.645
-43.7632	-1.15568	-77.3752	-0.23637	-51.9336	-0.83012	-89.3	0.197	-99.7231	0.03054	-80.0033	0.17134	-89.9793	0.02682	-100.151	0.11537	-93.6882	-0.651	-87.5375	-0.06461	-99.8533	-0.08047	-100.186	0.0634			-79.993	-0.081	-79.306	-0.125	-79.909	-0.084	-79.924	-0.081	-79.934	-0.071	-79.951	-0.071	-71.83	0.069	-67.569	0.711	-80.013	-0.026	-79.878	0.058	-79.896	-0.057	-83.37	0.645
-43.7566	-1.1564	-77.3701	-0.23595	-51.9278	-0.8312	-89.301	0.196	-99.7233	0.03088	-80.0044	0.17044	-89.9799	0.02595	-100.152	0.11468	-93.6814	-0.65078	-87.539	-0.06492	-99.8542	-0.0807	-100.186	0.0638			-79.993	-0.08	-79.308	-0.125	-79.909	-0.083	-79.924	-0.081	-79.935	-0.071	-79.951	-0.071	-71.833	0.067	-67.572	0.71	-80.014	-0.026	-79.879	0.058	-79.897	-0.056	-83.373	0.644
-43.7496	-1.15654	-77.3659	-0.23462	-51.9217	-0.83046	-89.302	0.195	-99.7247	0.02986	-80.005	0.17078	-89.9794	0.02711	-100.153	0.11439	-93.6742	-0.65188	-87.54	-0.06674	-99.8535	-0.0805	-100.187	0.06442			-79.994	-0.08	-79.309	-0.124	-79.91	-0.082	-79.924	-0.081	-79.935	-0.072	-79.952	-0.071	-71.836	0.069	-67.575	0.71	-80.014	-0.026	-79.879	0.058	-79.897	-0.056	-83.376	0.642
-43.7431	-1.15666	-77.3607	-0.23488	-51.9154	-0.83029	-89.304	0.194	-99.7252	0.02967	-80.0057	0.17	-89.98	0.02612	-100.153	0.11345	-93.6672	-0.65182	-87.5423	-0.06539	-99.854	-0.08101	-100.187	0.06276			-79.994	-0.08	-79.31	-0.125	-79.91	-0.083	-79.925	-0.081	-79.936	-0.072	-79.952	-0.071	-71.84	0.068	-67.577	0.71	-80.014	-0.026	-79.88	0.057	-79.898	-0.057	-83.379	0.642
-43.7363	-1.15736	-77.3556	-0.23449	-51.9091	-0.83078	-89.305	0.194	-99.7265	0.03032	-80.0064	0.17153	-89.9796	0.026	-100.154	0.1143	-93.6603	-0.65176	-87.5438	-0.06621	-99.8541	-0.08112	-100.187	0.06208			-79.994	-0.08	-79.312	-0.125	-79.911	-0.082	-79.926	-0.081	-79.936	-0.072	-79.953	-0.071	-71.842	0.068	-67.58	0.711	-80.015	-0.027	-79.88	0.057	-79.898	-0.056	-83.382	0.64
-43.7292	-1.15774	-77.3508	-0.23454	-51.9034	-0.83059	-89.307	0.195	-99.7266	0.03007	-80.0071	0.17078	-89.9795	0.02595	-100.155	0.11385	-93.6531	-0.651	-87.545	-0.06658	-99.8545	-0.08154	-100.188	0.06354			-79.995	-0.081	-79.313	-0.124	-79.911	-0.083	-79.926	-0.081	-79.937	-0.072	-79.953	-0.071	-71.846	0.069	-67.583	0.71	-80.015	-0.026	-79.881	0.057	-79.898	-0.057	-83.385	0.639
-43.7224	-1.15745	-77.3454	-0.23281	-51.8971	-0.83072	-89.308	0.195	-99.7274	0.03001	-80.008	0.17033	-89.9799	0.02606	-100.156	0.11317	-93.6468	-0.65235	-87.5463	-0.06573	-99.8541	-0.08291	-100.188	0.06067			-79.996	-0.081	-79.314	-0.124	-79.912	-0.083	-79.926	-0.081	-79.937	-0.073	-79.954	-0.07	-71.849	0.068	-67.586	0.711	-80.015	-0.026	-79.881	0.057	-79.898	-0.057	-83.387	0.639
-43.7154	-1.15819	-77.3409	-0.23331	-51.8909	-0.83128	-89.31	0.193	-99.7279	0.02936	-80.0086	0.17034	-89.9793	0.02663	-100.157	0.11254	-93.6397	-0.65404	-87.5482	-0.06454	-99.8541	-0.08298	-100.189	0.06121			-79.996	-0.08	-79.316	-0.124	-79.912	-0.082	-79.927	-0.081	-79.938	-0.072	-79.954	-0.071	-71.852	0.069	-67.588	0.711	-80.016	-0.027	-79.881	0.056	-79.899	-0.057	-83.39	0.637
-43.7088	-1.15874	-77.3356	-0.23287	-51.885	-0.82975	-89.311	0.193	-99.7288	0.02867	-80.009	0.17052	-89.9797	0.02551	-100.158	0.1131	-93.632	-0.65405	-87.5495	-0.06615	-99.8541	-0.08414	-100.19	0.06178			-79.996	-0.081	-79.317	-0.124	-79.912	-0.082	-79.928	-0.081	-79.938	-0.071	-79.955	-0.07	-71.855	0.069	-67.591	0.712	-80.016	-0.028	-79.882	0.057	-79.9	-0.057	-83.393	0.636
-43.7018	-1.15759	-77.3308	-0.23228	-51.8791	-0.83061	-89.312	0.194	-99.7302	0.02933	-80.0098	0.17111	-89.9801	0.02604	-100.159	0.11258	-93.6247	-0.65445	-87.5515	-0.06629	-99.8542	-0.08423	-100.191	0.0605			-79.996	-0.08	-79.318	-0.123	-79.913	-0.082	-79.928	-0.08	-79.939	-0.07	-79.956	-0.072	-71.858	0.069	-67.594	0.712	-80.017	-0.027	-79.882	0.056	-79.901	-0.056	-83.396	0.635
-43.6953	-1.15817	-77.3257	-0.2315	-51.8722	-0.83001	-89.314	0.192	-99.7309	0.02883	-80.0107	0.17102	-89.9802	0.02579	-100.159	0.11351	-93.6181	-0.65496	-87.5535	-0.06629	-99.8538	-0.08417	-100.191	0.0599			-79.997	-0.08	-79.32	-0.124	-79.914	-0.083	-79.929	-0.08	-79.939	-0.071	-79.956	-0.072	-71.862	0.069	-67.597	0.71	-80.017	-0.027	-79.882	0.056	-79.901	-0.057	-83.399	0.634
-43.6881	-1.15892	-77.3208	-0.23112	-51.8663	-0.83167	-89.315	0.191	-99.7316	0.02902	-80.0116	0.17029	-89.9802	0.02523	-100.16	0.11262	-93.6108	-0.65483	-87.5547	-0.06631	-99.8541	-0.08361	-100.191	0.05996			-79.998	-0.081	-79.321	-0.124	-79.914	-0.082	-79.929	-0.08	-79.939	-0.071	-79.956	-0.072	-71.865	0.07	-67.599	0.713	-80.017	-0.028	-79.882	0.056	-79.901	-0.057	-83.402	0.634
-43.6812	-1.15843	-77.3161	-0.23111	-51.8603	-0.83121	-89.317	0.192	-99.7324	0.02886	-80.0123	0.16972	-89.9798	0.02516	-100.161	0.11255	-93.604	-0.65646	-87.5564	-0.06616	-99.8539	-0.08383	-100.192	0.06083			-79.999	-0.08	-79.323	-0.124	-79.915	-0.082	-79.929	-0.081	-79.94	-0.072	-79.957	-0.071	-71.868	0.069	-67.603	0.711	-80.017	-0.028	-79.883	0.056	-79.901	-0.057	-83.404	0.631
-43.6743	-1.15854	-77.311	-0.2312	-51.8543	-0.83075	-89.318	0.19	-99.7335	0.02761	-80.0125	0.16993	-89.9802	0.02571	-100.162	0.11246	-93.5965	-0.65804	-87.5577	-0.06641	-99.8543	-0.08402	-100.192	0.06113			-79.998	-0.08	-79.324	-0.123	-79.915	-0.084	-79.93	-0.081	-79.941	-0.071	-79.958	-0.072	-71.871	0.068	-67.605	0.712	-80.018	-0.028	-79.884	0.055	-79.902	-0.057	-83.407	0.631
-43.6672	-1.15938	-77.3059	-0.23181	-51.8482	-0.8317	-89.32	0.19	-99.7339	0.0282	-80.0135	0.16986	-89.9799	0.02535	-100.162	0.11231	-93.5891	-0.65787	-87.5594	-0.06733	-99.854	-0.08393	-100.193	0.06106			-79.999	-0.08	-79.325	-0.123	-79.915	-0.082	-79.93	-0.081	-79.941	-0.071	-79.958	-0.07	-71.874	0.069	-67.608	0.711	-80.018	-0.028	-79.884	0.055	-79.902	-0.058	-83.411	0.629
-43.66	-1.15894	-77.3012	-0.2319	-51.8415	-0.83132	-89.321	0.192	-99.7348	0.02909	-80.0142	0.16969	-89.9801	0.02494	-100.164	0.1121	-93.5824	-0.65783	-87.5608	-0.06665	-99.854	-0.0838	-100.193	0.06126			-80	-0.078	-79.326	-0.123	-79.915	-0.082	-79.93	-0.081	-79.942	-0.071	-79.958	-0.07	-71.878	0.068	-67.611	0.713	-80.018	-0.028	-79.884	0.056	-79.903	-0.058	-83.413	0.629
-43.6535	-1.15899	-77.2957	-0.23018	-51.8352	-0.83146	-89.323	0.191	-99.7357	0.02872	-80.0152	0.17033	-89.9803	0.02659	-100.165	0.11237	-93.5757	-0.65743	-87.5621	-0.06643	-99.8543	-0.08452	-100.194	0.06237			-80	-0.08	-79.328	-0.121	-79.917	-0.083	-79.932	-0.08	-79.942	-0.072	-79.958	-0.071	-71.881	0.068	-67.614	0.713	-80.019	-0.03	-79.885	0.055	-79.903	-0.057	-83.416	0.628
-43.6469	-1.16008	-77.2911	-0.23125	-51.8298	-0.8316	-89.324	0.19	-99.7365	0.02857	-80.0148	0.16889	-89.9802	0.02568	-100.165	0.11192	-93.5684	-0.65758	-87.564	-0.06702	-99.8541	-0.0847	-100.194	0.06147			-80.001	-0.08	-79.329	-0.122	-79.917	-0.084	-79.932	-0.08	-79.942	-0.071	-79.96	-0.07	-71.885	0.067	-67.616	0.713	-80.019	-0.029	-79.886	0.055	-79.904	-0.058	-83.418	0.627
-43.6399	-1.16073	-77.2861	-0.2309	-51.8236	-0.83081	-89.325	0.188	-99.7372	0.02857	-80.0164	0.16953	-89.9801	0.02485	-100.165	0.11201	-93.5614	-0.65793	-87.5656	-0.0666	-99.8545	-0.08315	-100.195	0.06223			-80.001	-0.08	-79.33	-0.123	-79.917	-0.083	-79.932	-0.08	-79.943	-0.07	-79.96	-0.072	-71.887	0.069	-67.619	0.714	-80.019	-0.029	-79.886	0.056	-79.904	-0.058	-83.421	0.626
-43.6329	-1.16088	-77.2807	-0.2311	-51.8178	-0.83143	-89.326	0.188	-99.7381	0.0277	-80.0173	0.16964	-89.9806	0.02548	-100.166	0.11183	-93.5544	-0.65692	-87.5669	-0.06657	-99.8543	-0.08582	-100.196	0.06244			-80.002	-0.081	-79.332	-0.123	-79.917	-0.082	-79.933	-0.081	-79.944	-0.07	-79.96	-0.071	-71.891	0.068	-67.622	0.713	-80.02	-0.029	-79.886	0.054	-79.904	-0.057	-83.424	0.625
-43.6266	-1.16036	-77.2761	-0.23054	-51.8113	-0.83166	-89.328	0.188	-99.739	0.02866	-80.0174	0.16805	-89.9804	0.02456	-100.167	0.11261	-93.5466	-0.65748	-87.5685	-0.06698	-99.8541	-0.08589	-100.197	0.06377			-80.003	-0.08	-79.333	-0.123	-79.918	-0.082	-79.932	-0.08	-79.944	-0.071	-79.96	-0.071	-71.895	0.068	-67.625	0.714	-80.02	-0.03	-79.887	0.055	-79.905	-0.058	-83.427	0.624
-43.6193	-1.16053	-77.2704	-0.23001	-51.8051	-0.83171	-89.33	0.186	-99.7401	0.02796	-80.0179	0.16798	-89.9803	0.02511	-100.168	0.11227	-93.5404	-0.65843	-87.5707	-0.0663	-99.854	-0.08549	-100.197	0.06274			-80.002	-0.08	-79.334	-0.123	-79.919	-0.082	-79.933	-0.081	-79.944	-0.07	-79.961	-0.071	-71.897	0.068	-67.628	0.714	-80.02	-0.031	-79.887	0.054	-79.905	-0.058	-83.429	0.624
-43.6126	-1.16131	-77.2655	-0.22928	-51.7993	-0.83276	-89.331	0.187	-99.7404	0.02736	-80.0187	0.16812	-89.9806	0.02393	-100.169	0.11215	-93.5323	-0.65943	-87.5717	-0.06565	-99.8542	-0.08659	-100.198	0.06118			-80.003	-0.08	-79.335	-0.123	-79.92	-0.082	-79.934	-0.08	-79.944	-0.07	-79.961	-0.071	-71.901	0.068	-67.63	0.715	-80.021	-0.029	-79.888	0.054	-79.906	-0.059	-83.432	0.622
-43.6054	-1.16097	-77.2609	-0.22849	-51.7935	-0.83208	-89.333	0.187	-99.7416	0.02825	-80.0196	0.16802	-89.9809	0.02526	-100.17	0.11231	-93.5256	-0.65917	-87.5731	-0.06649	-99.8546	-0.08535	-100.198	0.0611			-80.004	-0.08	-79.337	-0.121	-79.919	-0.082	-79.934	-0.08	-79.945	-0.07	-79.962	-0.072	-71.904	0.069	-67.634	0.713	-80.022	-0.029	-79.888	0.054	-79.906	-0.058	-83.434	0.621
-43.598	-1.16172	-77.2561	-0.23021	-51.7871	-0.83171	-89.334	0.186	-99.7418	0.02945	-80.0204	0.16651	-89.9807	0.02468	-100.171	0.11169	-93.5183	-0.65987	-87.5753	-0.06604	-99.8539	-0.08645	-100.199	0.06186			-80.004	-0.08	-79.338	-0.121	-79.92	-0.082	-79.935	-0.081	-79.946	-0.07	-79.962	-0.071	-71.907	0.068	-67.636	0.714	-80.022	-0.03	-79.888	0.053	-79.907	-0.057	-83.438	0.619
-43.5916	-1.1618	-77.2505	-0.22808	-51.7804	-0.83308	-89.335	0.185	-99.7425	0.02884	-80.0206	0.16704	-89.9813	0.0248	-100.171	0.11215	-93.5113	-0.66091	-87.5764	-0.06676	-99.8543	-0.08726	-100.199	0.06303			-80.004	-0.08	-79.34	-0.122	-79.921	-0.082	-79.935	-0.081	-79.946	-0.07	-79.963	-0.071	-71.91	0.068	-67.639	0.714	-80.022	-0.03	-79.889	0.053	-79.907	-0.057	-83.44	0.619
-43.5845	-1.16144	-77.2451	-0.22814	-51.7748	-0.83345	-89.337	0.185	-99.7437	0.02937	-80.0212	0.16764	-89.981	0.02446	-100.172	0.11379	-93.5041	-0.66126	-87.5781	-0.06602	-99.8541	-0.08736	-100.199	0.06307			-80.005	-0.08	-79.341	-0.123	-79.921	-0.082	-79.936	-0.081	-79.947	-0.071	-79.964	-0.072	-71.913	0.068	-67.642	0.714	-80.022	-0.031	-79.889	0.052	-79.907	-0.057	-83.443	0.618
-43.5778	-1.16193	-77.2405	-0.22807	-51.7684	-0.83317	-89.339	0.184	-99.7445	0.02757	-80.0218	0.167	-89.9815	0.02441	-100.173	0.11442	-93.4969	-0.66225	-87.5802	-0.06693	-99.8545	-0.08774	-100.2	0.06247			-80.006	-0.081	-79.342	-0.122	-79.921	-0.082	-79.936	-0.08	-79.948	-0.07	-79.964	-0.072	-71.917	0.069	-67.645	0.715	-80.023	-0.03	-79.89	0.053	-79.908	-0.057	-83.445	0.617
-43.5708	-1.16186	-77.2352	-0.22876	-51.763	-0.83295	-89.34	0.185	-99.7446	0.02809	-80.0227	0.16595	-89.9807	0.02396	-100.173	0.11452	-93.4901	-0.66252	-87.581	-0.06639	-99.8543	-0.08886	-100.2	0.06215			-80.006	-0.08	-79.344	-0.121	-79.921	-0.082	-79.937	-0.081	-79.947	-0.07	-79.964	-0.071	-71.92	0.068	-67.647	0.715	-80.023	-0.031	-79.89	0.051	-79.908	-0.057	-83.449	0.616
-43.5639	-1.16315	-77.2299	-0.22844	-51.7564	-0.83301	-89.342	0.184	-99.746	0.02879	-80.0239	0.16556	-89.981	0.02455	-100.175	0.11482	-93.4823	-0.66344	-87.583	-0.06699	-99.855	-0.08862	-100.201	0.06369			-80.006	-0.081	-79.345	-0.121	-79.923	-0.083	-79.937	-0.08	-79.948	-0.071	-79.965	-0.072	-71.923	0.069	-67.65	0.715	-80.024	-0.031	-79.891	0.052	-79.909	-0.058	-83.451	0.615
-43.5569	-1.16285	-77.2253	-0.22747	-51.7503	-0.83423	-89.343	0.184	-99.7464	0.02839	-80.024	0.16623	-89.9814	0.02435	-100.175	0.11374	-93.4756	-0.66461	-87.5848	-0.06647	-99.8547	-0.08812	-100.201	0.06459			-80.007	-0.081	-79.346	-0.121	-79.922	-0.081	-79.938	-0.08	-79.949	-0.07	-79.965	-0.071	-71.926	0.069	-67.653	0.715	-80.023	-0.032	-79.891	0.052	-79.909	-0.058	-83.454	0.615
-43.5503	-1.16313	-77.22	-0.22748	-51.7438	-0.83367	-89.344	0.182	-99.7475	0.02861	-80.0249	0.1649	-89.9813	0.02433	-100.176	0.11448	-93.4685	-0.66438	-87.5862	-0.0658	-99.8544	-0.09091	-100.202	0.06406			-80.008	-0.081	-79.347	-0.12	-79.923	-0.082	-79.939	-0.08	-79.949	-0.071	-79.966	-0.07	-71.929	0.069	-67.656	0.715	-80.024	-0.032	-79.892	0.051	-79.909	-0.058	-83.456	0.614
-43.5431	-1.16246	-77.2152	-0.22672	-51.7383	-0.83479	-89.346	0.183	-99.7486	0.02788	-80.0253	0.1641	-89.9814	0.02459	-100.177	0.11283	-93.461	-0.66237	-87.5876	-0.06538	-99.8544	-0.08896	-100.202	0.06492			-80.008	-0.08	-79.349	-0.12	-79.924	-0.082	-79.939	-0.08	-79.95	-0.07	-79.966	-0.071	-71.933	0.068	-67.659	0.716	-80.025	-0.031	-79.892	0.051	-79.909	-0.057	-83.459	0.613
-43.5367	-1.16397	-77.2099	-0.22713	-51.7315	-0.83431	-89.347	0.182	-99.7492	0.02715	-80.0265	0.16447	-89.9813	0.0244	-100.177	0.11396	-93.4542	-0.66349	-87.5891	-0.06598	-99.8541	-0.089	-100.204	0.06493			-80.009	-0.081	-79.35	-0.121	-79.924	-0.082	-79.939	-0.081	-79.95	-0.07	-79.967	-0.07	-71.936	0.068	-67.662	0.716	-80.025	-0.031	-79.891	0.051	-79.911	-0.057	-83.463	0.612
-43.5301	-1.16416	-77.2047	-0.22752	-51.726	-0.83411	-89.348	0.181	-99.7501	0.02726	-80.0267	0.16495	-89.9811	0.02402	-100.178	0.11449	-93.4468	-0.66402	-87.5907	-0.06625	-99.855	-0.08916	-100.204	0.06628			-80.009	-0.078	-79.351	-0.121	-79.924	-0.082	-79.939	-0.081	-79.95	-0.07	-79.967	-0.07	-71.939	0.069	-67.665	0.716	-80.026	-0.032	-79.892	0.05	-79.91	-0.058	-83.465	0.611
-43.5229	-1.16448	-77.1994	-0.22742	-51.7199	-0.83373	-89.35	0.182	-99.7508	0.02742	-80.0275	0.16387	-89.9813	0.02448	-100.179	0.11396	-93.4392	-0.66537	-87.5923	-0.06502	-99.8541	-0.08975	-100.204	0.06597			-80.01	-0.08	-79.352	-0.121	-79.925	-0.083	-79.94	-0.08	-79.951	-0.07	-79.967	-0.07	-71.942	0.07	-67.667	0.716	-80.026	-0.032	-79.893	0.051	-79.911	-0.057	-83.467	0.61
-43.516	-1.16576	-77.1942	-0.22697	-51.7129	-0.83432	-89.351	0.181	-99.7511	0.02778	-80.0283	0.16388	-89.9814	0.02494	-100.18	0.11347	-93.4327	-0.66588	-87.5939	-0.06556	-99.8542	-0.09082	-100.205	0.06514			-80.01	-0.08	-79.354	-0.12	-79.925	-0.082	-79.941	-0.081	-79.951	-0.069	-79.968	-0.071	-71.946	0.07	-67.67	0.717	-80.026	-0.032	-79.893	0.052	-79.911	-0.057	-83.471	0.609
-43.5085	-1.16649	-77.1894	-0.2261	-51.7067	-0.83364	-89.352	0.18	-99.752	0.02644	-80.0279	0.16484	-89.9815	0.0238	-100.18	0.11482	-93.4247	-0.66697	-87.5957	-0.06719	-99.8541	-0.09011	-100.205	0.06541			-80.01	-0.079	-79.355	-0.12	-79.926	-0.082	-79.941	-0.08	-79.952	-0.069	-79.968	-0.071	-71.949	0.07	-67.673	0.717	-80.026	-0.032	-79.893	0.051	-79.912	-0.057	-83.473	0.608
-43.5012	-1.1665	-77.1846	-0.22568	-51.7012	-0.8355	-89.354	0.18	-99.7525	0.02609	-80.0294	0.16322	-89.9813	0.02409	-100.181	0.11246	-93.4178	-0.66764	-87.597	-0.06653	-99.8544	-0.09084	-100.205	0.06573			-80.011	-0.08	-79.356	-0.12	-79.926	-0.083	-79.941	-0.08	-79.952	-0.068	-79.969	-0.07	-71.952	0.07	-67.676	0.717	-80.026	-0.033	-79.894	0.05	-79.912	-0.057	-83.476	0.607
-43.4945	-1.16665	-77.1789	-0.22537	-51.6944	-0.83497	-89.355	0.18	-99.7534	0.02649	-80.0305	0.16354	-89.9814	0.02354	-100.182	0.11313	-93.4107	-0.66614	-87.5986	-0.06674	-99.8542	-0.09102	-100.206	0.06533			-80.011	-0.08	-79.357	-0.12	-79.927	-0.083	-79.942	-0.08	-79.953	-0.068	-79.969	-0.07	-71.955	0.07	-67.679	0.719	-80.026	-0.032	-79.895	0.05	-79.913	-0.058	-83.478	0.605
-43.4879	-1.16629	-77.1743	-0.22524	-51.6895	-0.83398	-89.356	0.179	-99.7544	0.02636	-80.0303	0.16337	-89.9813	0.02299	-100.183	0.11354	-93.403	-0.66723	-87.6003	-0.06658	-99.854	-0.09147	-100.207	0.06476			-80.012	-0.079	-79.359	-0.121	-79.927	-0.082	-79.942	-0.08	-79.953	-0.069	-79.97	-0.07	-71.958	0.07	-67.681	0.719	-80.027	-0.033	-79.895	0.051	-79.913	-0.058	-83.481	0.605
-43.4809	-1.16607	-77.1689	-0.22491	-51.6829	-0.83482	-89.359	0.179	-99.7554	0.02681	-80.0317	0.1631	-89.9815	0.02257	-100.184	0.1136	-93.3964	-0.66681	-87.6016	-0.0661	-99.8543	-0.09095	-100.208	0.06589			-80.012	-0.08	-79.36	-0.12	-79.928	-0.083	-79.943	-0.08	-79.954	-0.068	-79.97	-0.069	-71.961	0.07	-67.685	0.72	-80.027	-0.033	-79.895	0.05	-79.913	-0.057	-83.484	0.605
-43.4737	-1.16648	-77.1637	-0.2246	-51.6771	-0.83491	-89.359	0.179	-99.7558	0.02556	-80.0323	0.16362	-89.9815	0.02383	-100.185	0.11308	-93.3888	-0.66652	-87.6032	-0.06574	-99.8546	-0.09208	-100.208	0.06474			-80.013	-0.079	-79.361	-0.12	-79.928	-0.082	-79.943	-0.08	-79.954	-0.069	-79.971	-0.069	-71.965	0.07	-67.687	0.719	-80.028	-0.034	-79.895	0.05	-79.914	-0.057	-83.486	0.603
-43.4669	-1.1674	-77.1586	-0.22485	-51.6702	-0.83565	-89.36	0.177	-99.7571	0.02639	-80.0328	0.16327	-89.9817	0.02269	-100.185	0.11359	-93.3812	-0.66849	-87.6049	-0.06606	-99.854	-0.09143	-100.208	0.06627			-80.013	-0.08	-79.362	-0.12	-79.929	-0.083	-79.944	-0.081	-79.955	-0.069	-79.971	-0.07	-71.968	0.07	-67.69	0.719	-80.028	-0.034	-79.896	0.05	-79.914	-0.057	-83.489	0.603
-43.4601	-1.16717	-77.1531	-0.22455	-51.6646	-0.83577	-89.362	0.177	-99.7574	0.02605	-80.0334	0.16194	-89.9816	0.0239	-100.186	0.11347	-93.3743	-0.66839	-87.6065	-0.06694	-99.8538	-0.09165	-100.209	0.06693			-80.014	-0.079	-79.364	-0.119	-79.93	-0.082	-79.944	-0.08	-79.955	-0.07	-79.972	-0.069	-71.971	0.071	-67.693	0.72	-80.029	-0.034	-79.896	0.049	-79.914	-0.057	-83.492	0.602
-43.4532	-1.16771	-77.1487	-0.2242	-51.6583	-0.83473	-89.363	0.177	-99.7579	0.02653	-80.0341	0.16203	-89.9823	0.02209	-100.187	0.11406	-93.3672	-0.6685	-87.6081	-0.06704	-99.8542	-0.09129	-100.209	0.06533			-80.014	-0.079	-79.365	-0.119	-79.929	-0.082	-79.946	-0.079	-79.955	-0.069	-79.973	-0.071	-71.974	0.07	-67.696	0.721	-80.029	-0.034	-79.897	0.049	-79.915	-0.057	-83.495	0.6
-43.446	-1.16819	-77.1431	-0.22342	-51.6522	-0.83604	-89.365	0.177	-99.7592	0.02572	-80.035	0.1628	-89.9817	0.02262	-100.188	0.11357	-93.3601	-0.66857	-87.6098	-0.06595	-99.8545	-0.09354	-100.21	0.0645			-80.015	-0.079	-79.366	-0.119	-79.929	-0.082	-79.945	-0.079	-79.956	-0.069	-79.973	-0.069	-71.978	0.07	-67.699	0.719	-80.029	-0.033	-79.897	0.049	-79.915	-0.057	-83.498	0.6
-43.4388	-1.16785	-77.1382	-0.22222	-51.6462	-0.83535	-89.366	0.176	-99.76	0.02566	-80.0355	0.16148	-89.9822	0.02276	-100.189	0.11296	-93.3524	-0.66898	-87.6117	-0.06513	-99.8546	-0.09486	-100.21	0.06478			-80.015	-0.079	-79.367	-0.12	-79.93	-0.082	-79.946	-0.08	-79.956	-0.069	-79.973	-0.07	-71.981	0.07	-67.702	0.72	-80.03	-0.034	-79.897	0.049	-79.916	-0.057	-83.5	0.599
-43.4318	-1.16871	-77.1329	-0.22341	-51.6397	-0.8357	-89.367	0.175	-99.761	0.02583	-80.0356	0.16083	-89.9815	0.02167	-100.189	0.11318	-93.3458	-0.67081	-87.6128	-0.06562	-99.8543	-0.09347	-100.21	0.06609			-80.016	-0.079	-79.369	-0.119	-79.931	-0.081	-79.946	-0.079	-79.957	-0.068	-79.973	-0.07	-71.984	0.07	-67.704	0.721	-80.03	-0.034	-79.898	0.048	-79.916	-0.057	-83.503	0.598
-43.4251	-1.16867	-77.1277	-0.2232	-51.6335	-0.83595	-89.369	0.176	-99.7616	0.02564	-80.0366	0.16019	-89.9821	0.02267	-100.19	0.11342	-93.338	-0.67169	-87.615	-0.06581	-99.8543	-0.09421	-100.211	0.06638			-80.016	-0.08	-79.37	-0.119	-79.932	-0.082	-79.946	-0.08	-79.957	-0.069	-79.974	-0.069	-71.987	0.07	-67.708	0.721	-80.031	-0.034	-79.898	0.049	-79.916	-0.057	-83.505	0.596
-43.4183	-1.1692	-77.1226	-0.22175	-51.6274	-0.83622	-89.37	0.175	-99.7622	0.02635	-80.0375	0.16022	-89.9818	0.02186	-100.19	0.11219	-93.3312	-0.67258	-87.616	-0.06604	-99.8543	-0.09466	-100.212	0.06548			-80.016	-0.079	-79.371	-0.119	-79.932	-0.082	-79.947	-0.08	-79.958	-0.069	-79.974	-0.069	-71.991	0.072	-67.71	0.722	-80.031	-0.033	-79.899	0.048	-79.917	-0.058	-83.508	0.596
-43.4112	-1.16943	-77.1172	-0.22211	-51.6214	-0.83577	-89.371	0.175	-99.7625	0.02623	-80.0377	0.15832	-89.9823	0.02339	-100.191	0.1116	-93.3236	-0.67184	-87.6175	-0.06544	-99.854	-0.09551	-100.213	0.06603			-80.017	-0.079	-79.372	-0.12	-79.932	-0.082	-79.947	-0.079	-79.958	-0.07	-79.975	-0.07	-71.994	0.071	-67.713	0.721	-80.031	-0.034	-79.899	0.048	-79.918	-0.056	-83.51	0.596
-43.4043	-1.16916	-77.1115	-0.22117	-51.6148	-0.83618	-89.373	0.174	-99.7636	0.02584	-80.0383	0.15826	-89.9817	0.02337	-100.192	0.11064	-93.3161	-0.67381	-87.6191	-0.06593	-99.8539	-0.09622	-100.212	0.0658			-80.018	-0.079	-79.374	-0.119	-79.933	-0.082	-79.947	-0.081	-79.959	-0.07	-79.975	-0.07	-71.997	0.071	-67.715	0.722	-80.032	-0.036	-79.9	0.048	-79.918	-0.056	-83.513	0.594
-43.3972	-1.1704	-77.1068	-0.22107	-51.6089	-0.83581	-89.374	0.174	-99.7644	0.02552	-80.0398	0.15622	-89.9815	0.02393	-100.193	0.11162	-93.3094	-0.6743	-87.6206	-0.06704	-99.8543	-0.09528	-100.213	0.06502			-80.018	-0.079	-79.375	-0.119	-79.932	-0.082	-79.948	-0.079	-79.959	-0.069	-79.976	-0.07	-72	0.072	-67.719	0.722	-80.032	-0.035	-79.9	0.048	-79.919	-0.056	-83.516	0.593
-43.391	-1.17067	-77.1014	-0.2221	-51.6026	-0.83554	-89.376	0.172	-99.7649	0.02554	-80.0397	0.15515	-89.9824	0.02342	-100.194	0.11112	-93.302	-0.67485	-87.6228	-0.06606	-99.8545	-0.09554	-100.214	0.06659			-80.018	-0.079	-79.377	-0.119	-79.933	-0.082	-79.949	-0.08	-79.96	-0.068	-79.976	-0.069	-72.003	0.072	-67.721	0.724	-80.032	-0.035	-79.9	0.049	-79.919	-0.057	-83.519	0.593
-43.3838	-1.16925	-77.096	-0.22156	-51.5967	-0.83649	-89.377	0.172	-99.7658	0.02602	-80.0404	0.15326	-89.9815	0.02378	-100.194	0.11138	-93.295	-0.67424	-87.6234	-0.06611	-99.8538	-0.09537	-100.214	0.0662			-80.018	-0.079	-79.377	-0.118	-79.933	-0.082	-79.949	-0.079	-79.96	-0.069	-79.977	-0.069	-72.007	0.072	-67.724	0.722	-80.033	-0.035	-79.9	0.047	-79.918	-0.057	-83.521	0.59
-43.3761	-1.17087	-77.0911	-0.22166	-51.5902	-0.8369	-89.378	0.173	-99.7659	0.0264	-80.041	0.15213	-89.982	0.02369	-100.195	0.11098	-93.2874	-0.67638	-87.6256	-0.06716	-99.8541	-0.09725	-100.215	0.06473			-80.02	-0.078	-79.378	-0.119	-79.934	-0.082	-79.949	-0.079	-79.96	-0.069	-79.976	-0.069	-72.009	0.072	-67.726	0.723	-80.033	-0.035	-79.901	0.048	-79.919	-0.058	-83.524	0.59
-43.3696	-1.1708	-77.0859	-0.22038	-51.5847	-0.83639	-89.38	0.172	-99.767	0.02481	-80.0414	0.14954	-89.9825	0.02276	-100.196	0.11279	-93.2801	-0.6776	-87.6268	-0.06774	-99.8539	-0.09608	-100.215	0.06543			-80.019	-0.079	-79.38	-0.118	-79.934	-0.082	-79.95	-0.079	-79.961	-0.07	-79.977	-0.07	-72.013	0.073	-67.73	0.722	-80.033	-0.036	-79.902	0.046	-79.92	-0.057	-83.526	0.59
-43.3624	-1.17086	-77.0808	-0.22	-51.5784	-0.83659	-89.381	0.172	-99.7684	0.02595	-80.0423	0.14914	-89.9824	0.02272	-100.196	0.11255	-93.2723	-0.67812	-87.6285	-0.06713	-99.8535	-0.09669	-100.215	0.06671			-80.02	-0.078	-79.381	-0.118	-79.935	-0.082	-79.95	-0.08	-79.961	-0.069	-79.978	-0.07	-72.016	0.073	-67.732	0.723	-80.033	-0.035	-79.902	0.047	-79.92	-0.057	-83.529	0.589
-43.3557	-1.1722	-77.0757	-0.22063	-51.5716	-0.83681	-89.382	0.17	-99.7686	0.02628	-80.0427	0.14647	-89.982	0.02364	-100.197	0.11159	-93.2656	-0.67834	-87.6307	-0.06655	-99.8536	-0.0968	-100.216	0.06525			-80.021	-0.079	-79.383	-0.119	-79.935	-0.083	-79.951	-0.079	-79.962	-0.069	-79.978	-0.069	-72.019	0.074	-67.735	0.724	-80.034	-0.036	-79.902	0.047	-79.921	-0.057	-83.532	0.588
-43.3484	-1.17132	-77.0698	-0.2205	-51.5656	-0.83698	-89.383	0.171	-99.7693	0.02533	-80.0434	0.14322	-89.9822	0.02289	-100.198	0.11153	-93.2582	-0.67831	-87.6318	-0.0655	-99.8542	-0.09656	-100.216	0.06632			-80.021	-0.079	-79.384	-0.119	-79.935	-0.082	-79.951	-0.08	-79.962	-0.069	-79.979	-0.07	-72.022	0.074	-67.738	0.725	-80.034	-0.036	-79.902	0.048	-79.921	-0.057	-83.534	0.587
-43.3416	-1.172	-77.0646	-0.21829	-51.5595	-0.83671	-89.385	0.171	-99.7705	0.0258	-80.044	0.14058	-89.9822	0.02303	-100.198	0.11192	-93.2508	-0.67945	-87.6332	-0.06615	-99.8538	-0.09721	-100.217	0.06657			-80.021	-0.078	-79.384	-0.118	-79.936	-0.082	-79.952	-0.08	-79.962	-0.069	-79.979	-0.069	-72.026	0.074	-67.741	0.725	-80.035	-0.036	-79.903	0.047	-79.922	-0.057	-83.536	0.586
-43.3347	-1.17109	-77.0594	-0.21958	-51.5532	-0.83705	-89.386	0.169	-99.7712	0.0252	-80.0445	0.13744	-89.9823	0.02288	-100.199	0.11189	-93.243	-0.67916	-87.6348	-0.0661	-99.854	-0.09715	-100.218	0.06666			-80.022	-0.078	-79.386	-0.118	-79.937	-0.081	-79.952	-0.08	-79.963	-0.069	-79.98	-0.069	-72.029	0.074	-67.744	0.727	-80.035	-0.037	-79.904	0.048	-79.922	-0.058	-83.539	0.584
-43.3276	-1.17226	-77.0547	-0.21839	-51.5473	-0.83785	-89.387	0.17	-99.7714	0.02542	-80.0448	0.13502	-89.9822	0.02222	-100.2	0.11229	-93.2364	-0.67998	-87.6367	-0.06617	-99.854	-0.09719	-100.218	0.06682			-80.023	-0.079	-79.387	-0.118	-79.937	-0.082	-79.953	-0.08	-79.963	-0.07	-79.98	-0.068	-72.032	0.074	-67.747	0.725	-80.035	-0.035	-79.904	0.046	-79.922	-0.057	-83.542	0.583
-43.3207	-1.17104	-77.049	-0.21854	-51.5414	-0.83799	-89.389	0.168	-99.772	0.0243	-80.0454	0.13176	-89.9822	0.0223	-100.201	0.11128	-93.2284	-0.68003	-87.6379	-0.06613	-99.8539	-0.0986	-100.219	0.06675			-80.022	-0.078	-79.389	-0.117	-79.937	-0.082	-79.953	-0.08	-79.963	-0.068	-79.98	-0.069	-72.035	0.076	-67.75	0.726	-80.035	-0.037	-79.904	0.047	-79.922	-0.057	-83.545	0.582
-43.3132	-1.17197	-77.0436	-0.21895	-51.535	-0.83712	-89.39	0.168	-99.7729	0.02519	-80.0461	0.12891	-89.9824	0.02345	-100.201	0.1111	-93.2206	-0.68129	-87.6396	-0.06506	-99.8541	-0.09814	-100.218	0.06663			-80.023	-0.079	-79.389	-0.118	-79.938	-0.083	-79.953	-0.081	-79.964	-0.069	-79.981	-0.069	-72.038	0.075	-67.752	0.727	-80.036	-0.036	-79.905	0.046	-79.923	-0.057	-83.547	0.581
-43.3068	-1.17344	-77.0386	-0.21827	-51.5286	-0.83802	-89.392	0.168	-99.774	0.02416	-80.0469	0.12583	-89.9822	0.02333	-100.202	0.10964	-93.2135	-0.68235	-87.6412	-0.06561	-99.8536	-0.09949	-100.219	0.06657			-80.023	-0.079	-79.391	-0.117	-79.939	-0.081	-79.954	-0.081	-79.964	-0.068	-79.982	-0.068	-72.042	0.076	-67.755	0.727	-80.036	-0.036	-79.904	0.046	-79.923	-0.057	-83.55	0.581
-43.2997	-1.1733	-77.033	-0.2177	-51.5225	-0.83783	-89.393	0.167	-99.7747	0.02537	-80.0475	0.12081	-89.9822	0.02372	-100.203	0.10983	-93.2064	-0.68108	-87.6425	-0.06518	-99.8533	-0.09921	-100.22	0.06586			-80.024	-0.079	-79.392	-0.117	-79.939	-0.082	-79.955	-0.08	-79.965	-0.068	-79.982	-0.069	-72.045	0.076	-67.758	0.728	-80.036	-0.036	-79.906	0.046	-79.923	-0.057	-83.553	0.58
-43.2931	-1.17259	-77.0273	-0.21832	-51.516	-0.83845	-89.394	0.168	-99.7752	0.02324	-80.0473	0.11837	-89.9824	0.0233	-100.204	0.10911	-93.1992	-0.6821	-87.6439	-0.0668	-99.8538	-0.09883	-100.22	0.06599			-80.025	-0.078	-79.393	-0.118	-79.939	-0.081	-79.954	-0.08	-79.965	-0.068	-79.982	-0.069	-72.048	0.077	-67.761	0.728	-80.036	-0.036	-79.906	0.046	-79.923	-0.057	-83.555	0.579
-43.2859	-1.17254	-77.0229	-0.21784	-51.5103	-0.83887	-89.396	0.167	-99.7761	0.02462	-80.0482	0.11331	-89.9825	0.02284	-100.204	0.11017	-93.1918	-0.68169	-87.6461	-0.06691	-99.8529	-0.09917	-100.221	0.06657			-80.025	-0.077	-79.394	-0.117	-79.94	-0.082	-79.955	-0.079	-79.966	-0.068	-79.983	-0.069	-72.051	0.077	-67.765	0.728	-80.037	-0.037	-79.906	0.046	-79.924	-0.056	-83.558	0.578
-43.2786	-1.17451	-77.017	-0.21708	-51.504	-0.83868	-89.397	0.167	-99.7769	0.02325	-80.049	0.11025	-89.9823	0.0236	-100.205	0.10991	-93.1842	-0.6833	-87.6477	-0.06628	-99.8532	-0.10104	-100.221	0.06647			-80.026	-0.078	-79.396	-0.118	-79.941	-0.083	-79.956	-0.08	-79.967	-0.068	-79.983	-0.068	-72.055	0.077	-67.767	0.729	-80.037	-0.036	-79.907	0.045	-79.924	-0.056	-83.56	0.577
-43.2718	-1.17428	-77.0118	-0.21606	-51.4978	-0.83823	-89.398	0.166	-99.7775	0.02403	-80.0493	0.10695	-89.9824	0.02267	-100.206	0.10965	-93.1769	-0.68177	-87.6489	-0.06643	-99.8531	-0.10129	-100.222	0.06555			-80.026	-0.079	-79.397	-0.117	-79.941	-0.082	-79.956	-0.08	-79.967	-0.07	-79.983	-0.069	-72.058	0.077	-67.77	0.729	-80.037	-0.036	-79.907	0.044	-79.925	-0.056	-83.563	0.576
-43.2647	-1.17367	-77.0065	-0.21701	-51.4912	-0.83851	-89.4	0.165	-99.7777	0.02321	-80.0497	0.10164	-89.9828	0.02215	-100.207	0.10994	-93.1696	-0.68199	-87.651	-0.06524	-99.853	-0.10232	-100.222	0.06434			-80.026	-0.078	-79.398	-0.117	-79.942	-0.082	-79.956	-0.081	-79.967	-0.067	-79.984	-0.07	-72.061	0.077	-67.773	0.73	-80.039	-0.037	-79.907	0.045	-79.926	-0.057	-83.566	0.576
-43.2578	-1.17377	-77.001	-0.21768	-51.4854	-0.83819	-89.4	0.166	-99.7787	0.02414	-80.0498	0.09864	-89.9826	0.02284	-100.207	0.10934	-93.1625	-0.68227	-87.6521	-0.0659	-99.8532	-0.10163	-100.222	0.06398			-80.027	-0.078	-79.399	-0.117	-79.941	-0.083	-79.956	-0.081	-79.968	-0.067	-79.984	-0.069	-72.064	0.078	-67.776	0.73	-80.038	-0.037	-79.908	0.044	-79.926	-0.057	-83.568	0.574
-43.2501	-1.17389	-76.9959	-0.21704	-51.4791	-0.83935	-89.402	0.165	-99.7791	0.02364	-80.0509	0.09351	-89.9826	0.02188	-100.208	0.10754	-93.1556	-0.68229	-87.6533	-0.06735	-99.8528	-0.1032	-100.223	0.06589			-80.028	-0.077	-79.4	-0.116	-79.942	-0.082	-79.957	-0.079	-79.968	-0.067	-79.984	-0.069	-72.067	0.079	-67.779	0.73	-80.038	-0.037	-79.908	0.044	-79.926	-0.057	-83.571	0.573
-43.2437	-1.17476	-76.9899	-0.21692	-51.4731	-0.83931	-89.403	0.165	-99.7803	0.02382	-80.0509	0.09021	-89.9826	0.02123	-100.209	0.10955	-93.1476	-0.68309	-87.6553	-0.06538	-99.8528	-0.10274	-100.224	0.06513			-80.028	-0.077	-79.401	-0.117	-79.942	-0.082	-79.958	-0.08	-79.969	-0.067	-79.985	-0.07	-72.071	0.079	-67.781	0.73	-80.039	-0.038	-79.908	0.044	-79.927	-0.057	-83.573	0.573
-43.237	-1.17458	-76.9852	-0.21534	-51.4669	-0.83893	-89.404	0.164	-99.7806	0.02268	-80.0512	0.08729	-89.9829	0.02162	-100.21	0.1081	-93.1402	-0.68213	-87.6569	-0.06555	-99.853	-0.10238	-100.224	0.06617			-80.028	-0.078	-79.403	-0.117	-79.942	-0.081	-79.958	-0.08	-79.969	-0.067	-79.985	-0.069	-72.074	0.079	-67.785	0.731	-80.039	-0.038	-79.909	0.044	-79.927	-0.056	-83.576	0.573
-43.2297	-1.1751	-76.9796	-0.21643	-51.4608	-0.83952	-89.406	0.164	-99.7813	0.02295	-80.0518	0.08303	-89.9828	0.02246	-100.21	0.10829	-93.1331	-0.68175	-87.6586	-0.06566	-99.8531	-0.10327	-100.225	0.06521			-80.029	-0.078	-79.404	-0.116	-79.943	-0.081	-79.959	-0.08	-79.969	-0.068	-79.986	-0.069	-72.077	0.079	-67.787	0.732	-80.04	-0.037	-79.909	0.044	-79.927	-0.056	-83.578	0.57
-43.2227	-1.17564	-76.9744	-0.21655	-51.4546	-0.84009	-89.407	0.163	-99.7823	0.02372	-80.0521	0.07677	-89.9825	0.02184	-100.211	0.10756	-93.1254	-0.682	-87.6601	-0.06651	-99.8527	-0.10357	-100.225	0.06647			-80.029	-0.077	-79.405	-0.116	-79.944	-0.081	-79.959	-0.079	-79.971	-0.067	-79.986	-0.068	-72.08	0.08	-67.79	0.732	-80.04	-0.037	-79.909	0.042	-79.927	-0.057	-83.581	0.569
-43.2158	-1.17584	-76.9694	-0.2152	-51.4485	-0.8399	-89.408	0.164	-99.783	0.02381	-80.0526	0.07234	-89.9828	0.02236	-100.212	0.10751	-93.1176	-0.68159	-87.6615	-0.06523	-99.8528	-0.10359	-100.226	0.06632			-80.03	-0.078	-79.407	-0.116	-79.944	-0.081	-79.96	-0.079	-79.971	-0.067	-79.987	-0.069	-72.083	0.08	-67.793	0.733	-80.041	-0.038	-79.91	0.043	-79.928	-0.057	-83.584	0.569
-43.2084	-1.17568	-76.9631	-0.21585	-51.4425	-0.83956	-89.41	0.163	-99.7836	0.02187	-80.053	0.06869	-89.9834	0.02185	-100.212	0.10861	-93.1099	-0.68171	-87.6628	-0.06687	-99.8525	-0.10382	-100.226	0.06554			-80.03	-0.077	-79.407	-0.116	-79.944	-0.081	-79.96	-0.079	-79.971	-0.069	-79.987	-0.068	-72.086	0.08	-67.796	0.733	-80.041	-0.037	-79.91	0.043	-79.928	-0.057	-83.586	0.567
-43.2015	-1.1759	-76.9587	-0.21489	-51.4361	-0.8391	-89.411	0.161	-99.7841	0.02224	-80.0533	0.06348	-89.9829	0.0215	-100.213	0.10776	-93.1026	-0.68223	-87.665	-0.06651	-99.8527	-0.10417	-100.226	0.0662			-80.03	-0.077	-79.408	-0.116	-79.945	-0.081	-79.96	-0.079	-79.971	-0.068	-79.987	-0.068	-72.09	0.082	-67.799	0.735	-80.041	-0.038	-79.911	0.043	-79.928	-0.057	-83.589	0.567
-43.1945	-1.17663	-76.9525	-0.21429	-51.4299	-0.83966	-89.412	0.161	-99.7852	0.02314	-80.0536	0.05976	-89.9824	0.0216	-100.214	0.10665	-93.0957	-0.68175	-87.6663	-0.06518	-99.8527	-0.10426	-100.227	0.06578			-80.031	-0.077	-79.41	-0.115	-79.946	-0.081	-79.961	-0.079	-79.971	-0.068	-79.988	-0.069	-72.093	0.082	-67.801	0.735	-80.041	-0.038	-79.911	0.044	-79.929	-0.056	-83.591	0.565
-43.1875	-1.17684	-76.9476	-0.2141	-51.4234	-0.83982	-89.414	0.162	-99.786	0.0233	-80.0541	0.05559	-89.983	0.021	-100.214	0.1077	-93.0881	-0.6817	-87.6682	-0.06451	-99.852	-0.10419	-100.228	0.0671			-80.031	-0.077	-79.411	-0.114	-79.946	-0.081	-79.962	-0.079	-79.972	-0.067	-79.988	-0.068	-72.096	0.082	-67.804	0.734	-80.042	-0.039	-79.911	0.042	-79.93	-0.057	-83.594	0.565
-43.1801	-1.17595	-76.9427	-0.21412	-51.4175	-0.84011	-89.415	0.162	-99.7867	0.02235	-80.0541	0.05089	-89.9831	0.02176	-100.215	0.10838	-93.0807	-0.68222	-87.6695	-0.06663	-99.8524	-0.10588	-100.228	0.06623			-80.031	-0.076	-79.412	-0.115	-79.946	-0.081	-79.961	-0.08	-79.972	-0.067	-79.989	-0.068	-72.099	0.082	-67.807	0.736	-80.042	-0.039	-79.912	0.041	-79.93	-0.057	-83.596	0.564
-43.1732	-1.17765	-76.9367	-0.21525	-51.4112	-0.84055	-89.416	0.162	-99.7871	0.02083	-80.0545	0.04617	-89.9829	0.02078	-100.216	0.10754	-93.0732	-0.68231	-87.6709	-0.06617	-99.8519	-0.10562	-100.229	0.06707			-80.032	-0.077	-79.414	-0.115	-79.946	-0.08	-79.962	-0.079	-79.973	-0.067	-79.989	-0.069	-72.102	0.083	-67.811	0.737	-80.042	-0.04	-79.912	0.041	-79.93	-0.057	-83.599	0.562
-43.1665	-1.17767	-76.9312	-0.21313	-51.4053	-0.8402	-89.417	0.162	-99.7883	0.0228	-80.055	0.04178	-89.9825	0.02033	-100.217	0.10797	-93.0656	-0.68274	-87.6726	-0.06663	-99.8518	-0.10593	-100.229	0.06742			-80.033	-0.077	-79.414	-0.115	-79.946	-0.081	-79.962	-0.08	-79.973	-0.068	-79.99	-0.068	-72.106	0.083	-67.813	0.737	-80.043	-0.039	-79.913	0.042	-79.93	-0.057	-83.601	0.562
-43.1591	-1.17774	-76.9261	-0.21295	-51.3991	-0.83904	-89.419	0.159	-99.7887	0.02209	-80.0556	0.03612	-89.9831	0.02143	-100.217	0.1082	-93.0587	-0.68394	-87.6743	-0.06598	-99.8521	-0.10626	-100.229	0.06642			-80.033	-0.077	-79.416	-0.115	-79.947	-0.082	-79.963	-0.079	-79.973	-0.067	-79.99	-0.068	-72.109	0.084	-67.816	0.737	-80.043	-0.04	-79.913	0.042	-79.931	-0.057	-83.603	0.561
-43.1522	-1.17799	-76.9209	-0.21289	-51.3922	-0.84023	-89.42	0.16	-99.7892	0.02112	-80.0559	0.03143	-89.9827	0.02023	-100.218	0.1092	-93.0509	-0.68322	-87.676	-0.06533	-99.8516	-0.10727	-100.23	0.06752			-80.033	-0.076	-79.417	-0.115	-79.948	-0.081	-79.963	-0.079	-79.974	-0.067	-79.99	-0.069	-72.112	0.083	-67.819	0.738	-80.044	-0.039	-79.913	0.042	-79.931	-0.056	-83.606	0.559
-43.1449	-1.17849	-76.915	-0.2126	-51.3864	-0.84006	-89.421	0.159	-99.79	0.02058	-80.0555	0.02815	-89.9829	0.02018	-100.219	0.10869	-93.0435	-0.68386	-87.6773	-0.06589	-99.8519	-0.10688	-100.23	0.06692			-80.034	-0.076	-79.418	-0.115	-79.948	-0.081	-79.963	-0.079	-79.975	-0.068	-79.99	-0.068	-72.115	0.085	-67.822	0.739	-80.043	-0.04	-79.914	0.042	-79.931	-0.057	-83.609	0.559
-43.138	-1.17825	-76.9102	-0.21234	-51.3806	-0.83993	-89.423	0.159	-99.7909	0.02308	-80.0559	0.02293	-89.983	0.02032	-100.219	0.10808	-93.0356	-0.68387	-87.6787	-0.0664	-99.8517	-0.10778	-100.23	0.06729			-80.034	-0.077	-79.419	-0.114	-79.948	-0.08	-79.964	-0.079	-79.975	-0.067	-79.992	-0.068	-72.118	0.086	-67.825	0.739	-80.044	-0.039	-79.914	0.043	-79.933	-0.057	-83.611	0.559
-43.1311	-1.17814	-76.9049	-0.21362	-51.3739	-0.84048	-89.424	0.158	-99.7912	0.02131	-80.0559	0.01914	-89.9828	0.02085	-100.22	0.10864	-93.0289	-0.68489	-87.6807	-0.06653	-99.8519	-0.1081	-100.231	0.06734			-80.035	-0.076	-79.421	-0.114	-79.949	-0.081	-79.965	-0.079	-79.976	-0.067	-79.992	-0.068	-72.122	0.086	-67.828	0.74	-80.045	-0.038	-79.915	0.042	-79.932	-0.056	-83.614	0.558
-43.124	-1.17816	-76.8988	-0.2122	-51.3683	-0.84049	-89.425	0.158	-99.7918	0.02099	-80.0565	0.0129	-89.9834	0.02154	-100.221	0.10769	-93.0214	-0.68445	-87.6818	-0.06733	-99.8515	-0.1086	-100.232	0.0661			-80.035	-0.076	-79.422	-0.115	-79.949	-0.081	-79.965	-0.079	-79.976	-0.068	-79.992	-0.068	-72.124	0.087	-67.831	0.74	-80.045	-0.04	-79.915	0.041	-79.933	-0.056	-83.616	0.557
-43.1165	-1.1799	-76.8939	-0.2127	-51.3619	-0.84114	-89.426	0.158	-99.7928	0.02043	-80.0561	0.01002	-89.983	0.01984	-100.221	0.10935	-93.0137	-0.68468	-87.6839	-0.06723	-99.8512	-0.10905	-100.232	0.06608			-80.035	-0.077	-79.423	-0.115	-79.95	-0.081	-79.965	-0.079	-79.976	-0.068	-79.993	-0.069	-72.128	0.088	-67.834	0.741	-80.045	-0.041	-79.915	0.041	-79.934	-0.056	-83.619	0.557
-43.1094	-1.17912	-76.888	-0.21271	-51.3561	-0.84086	-89.427	0.158	-99.7933	0.02067	-80.0566	0.00525	-89.9827	0.02026	-100.222	0.10882	-93.0063	-0.6853	-87.6852	-0.06767	-99.8513	-0.11011	-100.232	0.06633			-80.036	-0.076	-79.423	-0.114	-79.95	-0.081	-79.966	-0.079	-79.977	-0.068	-79.993	-0.067	-72.131	0.088	-67.837	0.742	-80.046	-0.039	-79.916	0.04	-79.933	-0.056	-83.621	0.555
-43.1026	-1.17963	-76.8825	-0.21175	-51.3494	-0.84089	-89.429	0.157	-99.7938	0.01944	-80.0567	0.000787	-89.9832	0.02124	-100.223	0.10894	-92.9987	-0.68693	-87.6864	-0.06703	-99.8518	-0.10979	-100.233	0.06765			-80.036	-0.076	-79.425	-0.114	-79.951	-0.081	-79.967	-0.079	-79.977	-0.068	-79.993	-0.068	-72.135	0.088	-67.839	0.741	-80.045	-0.04	-79.916	0.041	-79.934	-0.056	-83.624	0.553
-43.0959	-1.17901	-76.8771	-0.21211	-51.3433	-0.84185	-89.43	0.157	-99.7948	0.01934	-80.0569	-0.0044	-89.9829	0.02077	-100.223	0.10946	-92.9914	-0.68625	-87.6887	-0.06589	-99.8509	-0.11033	-100.233	0.06796			-80.037	-0.076	-79.426	-0.115	-79.951	-0.08	-79.967	-0.079	-79.977	-0.069	-79.994	-0.068	-72.138	0.089	-67.842	0.744	-80.046	-0.041	-79.916	0.04	-79.935	-0.058	-83.626	0.554
-43.0886	-1.17959	-76.872	-0.21219	-51.3371	-0.84129	-89.432	0.156	-99.7958	0.01977	-80.0574	-0.00825	-89.9827	0.0204	-100.224	0.10988	-92.9841	-0.68681	-87.6897	-0.06605	-99.8509	-0.11098	-100.234	0.06695			-80.037	-0.076	-79.427	-0.114	-79.951	-0.081	-79.967	-0.079	-79.978	-0.068	-79.994	-0.068	-72.141	0.09	-67.846	0.744	-80.046	-0.04	-79.916	0.041	-79.934	-0.058	-83.629	0.553
-43.0817	-1.18075	-76.867	-0.21137	-51.3306	-0.84039	-89.433	0.155	-99.7962	0.02004	-80.0569	-0.01275	-89.9831	0.02101	-100.225	0.10821	-92.976	-0.68733	-87.6919	-0.06615	-99.8506	-0.11098	-100.234	0.06678			-80.038	-0.076	-79.428	-0.114	-79.952	-0.08	-79.967	-0.078	-79.978	-0.067	-79.995	-0.068	-72.144	0.089	-67.849	0.744	-80.046	-0.041	-79.917	0.04	-79.935	-0.057	-83.631	0.55
-43.0751	-1.1811	-76.8608	-0.21218	-51.3247	-0.84118	-89.434	0.156	-99.7972	0.0198	-80.0576	-0.01671	-89.9831	0.02031	-100.226	0.10838	-92.9688	-0.6863	-87.6929	-0.06694	-99.8506	-0.11128	-100.235	0.06756			-80.038	-0.077	-79.429	-0.114	-79.952	-0.08	-79.968	-0.078	-79.978	-0.068	-79.995	-0.068	-72.147	0.09	-67.851	0.745	-80.047	-0.04	-79.918	0.039	-79.935	-0.057	-83.633	0.55
-43.0674	-1.18025	-76.8557	-0.21071	-51.3187	-0.84157	-89.435	0.155	-99.7977	0.02014	-80.0578	-0.02062	-89.9834	0.01979	-100.226	0.10904	-92.9617	-0.68717	-87.6941	-0.06635	-99.85	-0.11193	-100.236	0.06684			-80.039	-0.077	-79.43	-0.113	-79.952	-0.081	-79.968	-0.079	-79.979	-0.068	-79.996	-0.068	-72.15	0.091	-67.854	0.746	-80.047	-0.039	-79.918	0.04	-79.936	-0.057	-83.636	0.548
-43.0606	-1.1806	-76.8504	-0.2117	-51.3119	-0.84131	-89.437	0.155	-99.7983	0.02097	-80.0579	-0.02533	-89.9838	0.02019	-100.227	0.10885	-92.9542	-0.68637	-87.6961	-0.06708	-99.8507	-0.11235	-100.236	0.06733			-80.039	-0.076	-79.432	-0.114	-79.954	-0.081	-79.968	-0.079	-79.979	-0.068	-79.996	-0.067	-72.154	0.091	-67.857	0.746	-80.047	-0.041	-79.918	0.039	-79.936	-0.057	-83.639	0.547
-43.0535	-1.18013	-76.8445	-0.21153	-51.306	-0.8425	-89.438	0.155	-99.7991	0.01953	-80.0582	-0.02901	-89.9837	0.01914	-100.227	0.10815	-92.9463	-0.68442	-87.6977	-0.06639	-99.8505	-0.11368	-100.236	0.06667			-80.04	-0.077	-79.433	-0.113	-79.953	-0.08	-79.969	-0.08	-79.98	-0.067	-79.997	-0.068	-72.156	0.092	-67.86	0.747	-80.048	-0.041	-79.919	0.039	-79.936	-0.057	-83.641	0.548
-43.0462	-1.18169	-76.8394	-0.21126	-51.2997	-0.84184	-89.439	0.155	-99.7997	0.01867	-80.0583	-0.0336	-89.9832	0.02059	-100.228	0.10948	-92.9388	-0.6872	-87.6993	-0.06631	-99.85	-0.11219	-100.237	0.06722			-80.04	-0.078	-79.434	-0.113	-79.954	-0.08	-79.969	-0.079	-79.981	-0.068	-79.998	-0.067	-72.16	0.093	-67.863	0.749	-80.048	-0.041	-79.918	0.039	-79.937	-0.056	-83.644	0.548
-43.0396	-1.18053	-76.8335	-0.21037	-51.2934	-0.84228	-89.44	0.154	-99.8002	0.01909	-80.0578	-0.03734	-89.9832	0.02061	-100.229	0.10832	-92.9315	-0.68768	-87.7005	-0.06609	-99.85	-0.11311	-100.238	0.06737			-80.04	-0.077	-79.435	-0.114	-79.954	-0.081	-79.97	-0.079	-79.981	-0.069	-79.997	-0.068	-72.163	0.094	-67.866	0.749	-80.048	-0.041	-79.919	0.039	-79.936	-0.057	-83.646	0.547
-43.0324	-1.18201	-76.8282	-0.20961	-51.2875	-0.84195	-89.441	0.153	-99.8013	0.01887	-80.0576	-0.0417	-89.9837	0.02012	-100.229	0.10859	-92.9236	-0.68712	-87.7024	-0.06707	-99.8495	-0.11235	-100.237	0.06743			-80.04	-0.076	-79.436	-0.114	-79.955	-0.081	-79.97	-0.078	-79.981	-0.068	-79.998	-0.068	-72.166	0.094	-67.869	0.75	-80.049	-0.041	-79.92	0.038	-79.938	-0.057	-83.648	0.544
-43.0244	-1.1812	-76.8231	-0.21015	-51.2815	-0.84176	-89.442	0.153	-99.8018	0.01924	-80.0577	-0.04573	-89.9828	0.02025	-100.23	0.10858	-92.9166	-0.68838	-87.7036	-0.06659	-99.8501	-0.11363	-100.238	0.06699			-80.041	-0.076	-79.437	-0.113	-79.954	-0.08	-79.97	-0.079	-79.981	-0.068	-79.998	-0.068	-72.17	0.094	-67.872	0.75	-80.049	-0.041	-79.92	0.038	-79.938	-0.057	-83.652	0.544
-43.0179	-1.18197	-76.8174	-0.20968	-51.2745	-0.84221	-89.444	0.153	-99.8023	0.01841	-80.0582	-0.0505	-89.983	0.0206	-100.231	0.10985	-92.9086	-0.68936	-87.706	-0.06606	-99.8495	-0.11575	-100.238	0.06627			-80.042	-0.077	-79.439	-0.114	-79.955	-0.08	-79.971	-0.079	-79.982	-0.068	-79.998	-0.068	-72.174	0.095	-67.874	0.751	-80.049	-0.042	-79.921	0.038	-79.939	-0.057	-83.654	0.543
-43.0109	-1.18157	-76.812	-0.20942	-51.2687	-0.84314	-89.445	0.151	-99.8036	0.01829	-80.0572	-0.05387	-89.9831	0.02001	-100.231	0.1082	-92.9018	-0.68964	-87.7073	-0.06742	-99.8497	-0.11453	-100.239	0.06803			-80.042	-0.077	-79.439	-0.113	-79.956	-0.08	-79.971	-0.079	-79.983	-0.067	-79.999	-0.067	-72.176	0.096	-67.878	0.751	-80.05	-0.042	-79.921	0.037	-79.939	-0.057	-83.656	0.543
-43.0042	-1.18197	-76.8056	-0.20969	-51.2628	-0.84165	-89.446	0.152	-99.8039	0.01828	-80.0577	-0.0585	-89.9837	0.02023	-100.232	0.10874	-92.8938	-0.69114	-87.7084	-0.06711	-99.8496	-0.11438	-100.239	0.06733			-80.043	-0.076	-79.441	-0.114	-79.956	-0.081	-79.972	-0.078	-79.983	-0.067	-79.999	-0.067	-72.18	0.096	-67.881	0.753	-80.05	-0.042	-79.921	0.037	-79.939	-0.056	-83.658	0.541
-42.9965	-1.18278	-76.801	-0.20956	-51.2566	-0.84259	-89.447	0.151	-99.8043	0.01839	-80.0578	-0.06246	-89.983	0.02037	-100.233	0.10891	-92.8862	-0.69191	-87.7099	-0.06665	-99.8497	-0.11631	-100.24	0.06737			-80.043	-0.077	-79.442	-0.113	-79.957	-0.08	-79.972	-0.078	-79.982	-0.067	-79.999	-0.068	-72.183	0.097	-67.884	0.753	-80.05	-0.042	-79.922	0.037	-79.939	-0.057	-83.661	0.541
-42.99	-1.18267	-76.7951	-0.20899	-51.2505	-0.84307	-89.449	0.15	-99.8044	0.01892	-80.0575	-0.0671	-89.9836	0.02029	-100.234	0.10835	-92.8789	-0.69158	-87.7119	-0.06652	-99.849	-0.11698	-100.24	0.06716			-80.043	-0.076	-79.443	-0.113	-79.957	-0.08	-79.972	-0.078	-79.984	-0.068	-80	-0.068	-72.186	0.098	-67.887	0.755	-80.05	-0.041	-79.922	0.037	-79.94	-0.056	-83.664	0.539
-42.9825	-1.18231	-76.7896	-0.20961	-51.2446	-0.84266	-89.45	0.151	-99.8061	0.01843	-80.0579	-0.06973	-89.9834	0.01909	-100.234	0.10808	-92.8715	-0.69233	-87.7129	-0.06671	-99.849	-0.11682	-100.241	0.06741			-80.044	-0.075	-79.444	-0.114	-79.958	-0.081	-79.973	-0.079	-79.984	-0.068	-80.001	-0.067	-72.19	0.097	-67.89	0.756	-80.05	-0.041	-79.922	0.038	-79.94	-0.057	-83.666	0.539
-42.9753	-1.18385	-76.7843	-0.20955	-51.2378	-0.84244	-89.451	0.151	-99.8063	0.01734	-80.0579	-0.07398	-89.9837	0.01896	-100.235	0.10911	-92.8636	-0.69244	-87.7151	-0.06677	-99.8491	-0.11699	-100.242	0.06773			-80.044	-0.077	-79.445	-0.113	-79.957	-0.079	-79.974	-0.079	-79.984	-0.068	-80.001	-0.068	-72.193	0.099	-67.893	0.756	-80.051	-0.042	-79.923	0.037	-79.941	-0.056	-83.668	0.537
-42.9679	-1.1836	-76.7788	-0.20882	-51.2314	-0.84244	-89.452	0.15	-99.8073	0.01784	-80.0579	-0.07743	-89.9836	0.01861	-100.236	0.10917	-92.856	-0.69254	-87.7162	-0.06624	-99.8482	-0.11775	-100.241	0.06829			-80.045	-0.075	-79.447	-0.112	-79.958	-0.081	-79.974	-0.078	-79.985	-0.068	-80.001	-0.067	-72.196	0.099	-67.896	0.757	-80.052	-0.041	-79.923	0.036	-79.941	-0.055	-83.671	0.537
-42.9614	-1.18308	-76.7727	-0.20745	-51.2254	-0.843	-89.453	0.149	-99.8079	0.01791	-80.0576	-0.08097	-89.9841	0.01963	-100.236	0.11031	-92.8485	-0.69248	-87.718	-0.06688	-99.849	-0.11815	-100.242	0.06901			-80.045	-0.076	-79.448	-0.113	-79.959	-0.08	-79.974	-0.079	-79.985	-0.068	-80.002	-0.067	-72.199	0.1	-67.9	0.757	-80.051	-0.041	-79.923	0.037	-79.94	-0.057	-83.673	0.536
-42.9541	-1.18344	-76.7675	-0.20848	-51.2191	-0.84259	-89.455	0.149	-99.8086	0.01714	-80.057	-0.08556	-89.9835	0.01972	-100.238	0.11065	-92.8409	-0.69365	-87.7191	-0.0671	-99.8484	-0.11981	-100.242	0.07024			-80.045	-0.077	-79.448	-0.113	-79.959	-0.081	-79.975	-0.078	-79.985	-0.067	-80.002	-0.067	-72.203	0.1	-67.902	0.758	-80.051	-0.042	-79.924	0.036	-79.942	-0.056	-83.675	0.534
-42.9468	-1.18472	-76.7622	-0.2084	-51.2127	-0.84314	-89.456	0.149	-99.8092	0.01787	-80.0572	-0.08939	-89.9839	0.01939	-100.238	0.11033	-92.8332	-0.69363	-87.7214	-0.06649	-99.8483	-0.12068	-100.244	0.07075			-80.046	-0.076	-79.449	-0.112	-79.959	-0.08	-79.975	-0.078	-79.986	-0.067	-80.003	-0.065	-72.205	0.102	-67.905	0.759	-80.052	-0.043	-79.924	0.036	-79.941	-0.057	-83.678	0.535
-42.9401	-1.18446	-76.7568	-0.20797	-51.2064	-0.84357	-89.457	0.148	-99.8098	0.01776	-80.0566	-0.09251	-89.9835	0.01978	-100.238	0.11195	-92.8258	-0.69371	-87.722	-0.06671	-99.8479	-0.12019	-100.244	0.06939			-80.046	-0.075	-79.451	-0.112	-79.96	-0.08	-79.976	-0.079	-79.987	-0.067	-80.003	-0.067	-72.209	0.103	-67.908	0.76	-80.053	-0.042	-79.924	0.036	-79.942	-0.057	-83.68	0.534
-42.9328	-1.18411	-76.7506	-0.20777	-51.2	-0.84281	-89.459	0.148	-99.8106	0.01875	-80.0569	-0.0953	-89.9835	0.01957	-100.239	0.11102	-92.8186	-0.6943	-87.7241	-0.06659	-99.8478	-0.12181	-100.244	0.06972			-80.046	-0.076	-79.452	-0.112	-79.96	-0.08	-79.976	-0.079	-79.987	-0.067	-80.004	-0.067	-72.212	0.103	-67.911	0.76	-80.052	-0.043	-79.925	0.036	-79.942	-0.058	-83.683	0.533
-42.9263	-1.18463	-76.7455	-0.2076	-51.1945	-0.84324	-89.46	0.147	-99.8118	0.01787	-80.0561	-0.0997	-89.9835	0.01892	-100.24	0.11135	-92.8108	-0.69456	-87.726	-0.06734	-99.8477	-0.12252	-100.245	0.07113			-80.047	-0.076	-79.453	-0.112	-79.96	-0.081	-79.976	-0.079	-79.987	-0.069	-80.003	-0.067	-72.215	0.104	-67.914	0.762	-80.053	-0.043	-79.925	0.035	-79.943	-0.057	-83.685	0.532
-42.9187	-1.18438	-76.7397	-0.20823	-51.1881	-0.8428	-89.461	0.146	-99.8116	0.01831	-80.0563	-0.10428	-89.9838	0.01766	-100.24	0.11164	-92.8031	-0.69577	-87.7274	-0.06673	-99.8478	-0.12246	-100.245	0.07054			-80.048	-0.074	-79.455	-0.112	-79.961	-0.08	-79.976	-0.079	-79.987	-0.067	-80.004	-0.067	-72.219	0.104	-67.917	0.763	-80.053	-0.042	-79.925	0.036	-79.943	-0.058	-83.688	0.531
-42.9113	-1.18515	-76.7341	-0.20797	-51.1817	-0.84306	-89.462	0.147	-99.8126	0.01814	-80.056	-0.10706	-89.9834	0.01872	-100.242	0.1113	-92.7956	-0.69521	-87.7285	-0.06625	-99.8477	-0.12306	-100.245	0.07069			-80.048	-0.075	-79.455	-0.112	-79.961	-0.08	-79.977	-0.079	-79.988	-0.067	-80.005	-0.066	-72.222	0.105	-67.92	0.765	-80.053	-0.043	-79.926	0.035	-79.944	-0.058	-83.69	0.53
-42.9041	-1.18476	-76.7287	-0.20795	-51.1759	-0.84353	-89.463	0.146	-99.813	0.01875	-80.0555	-0.11034	-89.9834	0.01723	-100.242	0.11143	-92.7876	-0.6961	-87.731	-0.0658	-99.8472	-0.12427	-100.246	0.07081			-80.049	-0.075	-79.456	-0.111	-79.961	-0.079	-79.978	-0.08	-79.988	-0.067	-80.005	-0.067	-72.225	0.106	-67.923	0.766	-80.054	-0.044	-79.926	0.035	-79.943	-0.057	-83.692	0.529
-42.8972	-1.18499	-76.7231	-0.20775	-51.1699	-0.84374	-89.465	0.146	-99.8139	0.01882	-80.0555	-0.11278	-89.9835	0.01843	-100.243	0.11018	-92.7801	-0.69626	-87.7319	-0.06671	-99.8476	-0.12484	-100.246	0.07148			-80.049	-0.075	-79.457	-0.112	-79.962	-0.079	-79.978	-0.079	-79.989	-0.066	-80.006	-0.067	-72.229	0.106	-67.926	0.766	-80.054	-0.044	-79.927	0.035	-79.944	-0.057	-83.695	0.528
-42.8905	-1.18519	-76.7173	-0.20908	-51.1636	-0.84311	-89.466	0.145	-99.8145	0.01775	-80.0551	-0.1168	-89.9836	0.01802	-100.244	0.11089	-92.7729	-0.69774	-87.7337	-0.06681	-99.8466	-0.12609	-100.247	0.07066			-80.049	-0.075	-79.458	-0.112	-79.962	-0.079	-79.978	-0.078	-79.989	-0.067	-80.005	-0.067	-72.232	0.107	-67.929	0.768	-80.054	-0.044	-79.927	0.035	-79.945	-0.058	-83.697	0.527
-42.8835	-1.18668	-76.7115	-0.20733	-51.1572	-0.8428	-89.467	0.145	-99.8151	0.01795	-80.0547	-0.12019	-89.9836	0.01815	-100.244	0.11163	-92.7653	-0.69693	-87.7351	-0.06665	-99.8464	-0.12713	-100.247	0.07109			-80.049	-0.075	-79.46	-0.111	-79.963	-0.079	-79.979	-0.079	-79.99	-0.067	-80.006	-0.066	-72.235	0.108	-67.932	0.769	-80.055	-0.045	-79.928	0.035	-79.945	-0.057	-83.699	0.527
-42.8764	-1.18591	-76.7064	-0.20813	-51.151	-0.84314	-89.469	0.145	-99.8161	0.01721	-80.0549	-0.12352	-89.9832	0.01863	-100.245	0.10976	-92.7577	-0.69718	-87.7369	-0.06713	-99.8467	-0.12546	-100.248	0.07236			-80.05	-0.074	-79.461	-0.111	-79.964	-0.08	-79.979	-0.078	-79.99	-0.067	-80.007	-0.066	-72.238	0.109	-67.935	0.769	-80.055	-0.043	-79.928	0.035	-79.945	-0.057	-83.702	0.525
-42.8689	-1.1864	-76.7	-0.20737	-51.1455	-0.84408	-89.469	0.145	-99.8164	0.01746	-80.0541	-0.12725	-89.9834	0.018	-100.245	0.10929	-92.7497	-0.69768	-87.7382	-0.06654	-99.846	-0.12672	-100.248	0.07186			-80.05	-0.074	-79.462	-0.111	-79.964	-0.079	-79.98	-0.079	-79.99	-0.067	-80.007	-0.066	-72.242	0.109	-67.938	0.77	-80.055	-0.044	-79.928	0.035	-79.945	-0.056	-83.704	0.525
-42.8618	-1.18659	-76.6945	-0.2072	-51.1384	-0.84359	-89.471	0.144	-99.8174	0.01757	-80.0538	-0.12984	-89.9837	0.01749	-100.246	0.10914	-92.7421	-0.69908	-87.7403	-0.06614	-99.8457	-0.12772	-100.249	0.07111			-80.051	-0.075	-79.463	-0.111	-79.964	-0.079	-79.98	-0.079	-79.991	-0.066	-80.007	-0.066	-72.245	0.11	-67.942	0.771	-80.055	-0.045	-79.929	0.034	-79.945	-0.056	-83.707	0.524
-42.8546	-1.18708	-76.6891	-0.20683	-51.1324	-0.84412	-89.472	0.145	-99.8177	0.01746	-80.0541	-0.13358	-89.9838	0.0178	-100.247	0.10848	-92.735	-0.69993	-87.7413	-0.06625	-99.8459	-0.12784	-100.249	0.07227			-80.051	-0.075	-79.464	-0.111	-79.964	-0.079	-79.98	-0.078	-79.991	-0.065	-80.008	-0.065	-72.248	0.112	-67.945	0.771	-80.056	-0.044	-79.928	0.033	-79.946	-0.057	-83.709	0.523
-42.8478	-1.1868	-76.6838	-0.20694	-51.1268	-0.84402	-89.473	0.144	-99.8179	0.01758	-80.0532	-0.13652	-89.9839	0.01751	-100.247	0.10987	-92.7271	-0.70047	-87.7431	-0.06567	-99.8452	-0.12943	-100.249	0.07117			-80.051	-0.075	-79.465	-0.11	-79.965	-0.079	-79.981	-0.079	-79.991	-0.065	-80.008	-0.066	-72.251	0.112	-67.947	0.774	-80.056	-0.044	-79.929	0.034	-79.946	-0.057	-83.711	0.522
-42.8406	-1.18788	-76.6787	-0.20664	-51.12	-0.84387	-89.474	0.144	-99.8189	0.01732	-80.0529	-0.14026	-89.984	0.017	-100.248	0.10952	-92.7195	-0.70052	-87.744	-0.06653	-99.8454	-0.12827	-100.25	0.07103			-80.052	-0.075	-79.466	-0.111	-79.965	-0.08	-79.981	-0.079	-79.992	-0.065	-80.008	-0.067	-72.255	0.112	-67.951	0.774	-80.056	-0.045	-79.93	0.035	-79.946	-0.057	-83.714	0.521
-42.8336	-1.18807	-76.6722	-0.20555	-51.1136	-0.84326	-89.475	0.142	-99.8192	0.01795	-80.0533	-0.14227	-89.9832	0.01655	-100.248	0.10868	-92.7116	-0.70274	-87.746	-0.06553	-99.8449	-0.13041	-100.25	0.07061			-80.052	-0.074	-79.467	-0.111	-79.966	-0.079	-79.981	-0.078	-79.992	-0.066	-80.009	-0.066	-72.257	0.115	-67.954	0.775	-80.057	-0.045	-79.93	0.033	-79.947	-0.056	-83.716	0.52
-42.8265	-1.18795	-76.6666	-0.20531	-51.1075	-0.84445	-89.477	0.141	-99.8203	0.01666	-80.0524	-0.14493	-89.9839	0.01657	-100.249	0.10821	-92.7044	-0.70226	-87.7477	-0.06653	-99.8446	-0.1321	-100.251	0.07123			-80.052	-0.075	-79.468	-0.111	-79.966	-0.078	-79.982	-0.078	-79.993	-0.065	-80.009	-0.066	-72.261	0.114	-67.957	0.776	-80.057	-0.044	-79.93	0.034	-79.948	-0.057	-83.719	0.519
-42.8186	-1.18789	-76.6614	-0.20554	-51.1011	-0.84468	-89.478	0.143	-99.8207	0.01713	-80.052	-0.14829	-89.9835	0.01698	-100.25	0.10737	-92.6963	-0.70263	-87.7492	-0.06539	-99.8444	-0.13179	-100.251	0.0706			-80.053	-0.074	-79.469	-0.111	-79.966	-0.079	-79.982	-0.078	-79.993	-0.065	-80.01	-0.065	-72.264	0.115	-67.96	0.777	-80.057	-0.045	-79.93	0.034	-79.948	-0.057	-83.72	0.518
-42.8118	-1.18756	-76.6553	-0.20551	-51.0951	-0.84509	-89.479	0.142	-99.8217	0.01671	-80.0517	-0.15226	-89.9831	0.01634	-100.251	0.10746	-92.6887	-0.70526	-87.7513	-0.0656	-99.8447	-0.13321	-100.251	0.07002			-80.053	-0.075	-79.47	-0.111	-79.967	-0.079	-79.982	-0.078	-79.994	-0.065	-80.01	-0.066	-72.268	0.116	-67.963	0.778	-80.058	-0.044	-79.93	0.032	-79.948	-0.056	-83.724	0.518
-42.8052	-1.18838	-76.6501	-0.2056	-51.0885	-0.84458	-89.48	0.141	-99.8217	0.01644	-80.0513	-0.15511	-89.9836	0.01665	-100.251	0.10739	-92.6811	-0.70619	-87.7525	-0.06526	-99.8444	-0.13399	-100.252	0.07013			-80.053	-0.075	-79.471	-0.111	-79.967	-0.079	-79.983	-0.078	-79.994	-0.066	-80.01	-0.066	-72.271	0.117	-67.966	0.779	-80.058	-0.045	-79.931	0.034	-79.949	-0.057	-83.726	0.518
-42.7972	-1.18887	-76.6446	-0.20436	-51.0822	-0.84567	-89.482	0.141	-99.8228	0.01579	-80.0506	-0.15837	-89.9838	0.0165	-100.251	0.10743	-92.6738	-0.7059	-87.7541	-0.06527	-99.8443	-0.13504	-100.252	0.06961			-80.054	-0.075	-79.473	-0.11	-79.968	-0.079	-79.983	-0.079	-79.994	-0.066	-80.01	-0.066	-72.274	0.117	-67.969	0.781	-80.058	-0.046	-79.932	0.032	-79.949	-0.057	-83.728	0.517
-42.7901	-1.18929	-76.6389	-0.2041	-51.0764	-0.84545	-89.482	0.14	-99.8234	0.0162	-80.0509	-0.15992	-89.9835	0.01695	-100.252	0.10764	-92.6659	-0.70779	-87.7558	-0.06604	-99.844	-0.13609	-100.253	0.07004			-80.054	-0.074	-79.474	-0.111	-79.967	-0.079	-79.984	-0.078	-79.994	-0.066	-80.011	-0.066	-72.278	0.118	-67.972	0.782	-80.059	-0.046	-79.932	0.033	-79.949	-0.058	-83.731	0.516
-42.7837	-1.18912	-76.6335	-0.20457	-51.07	-0.84405	-89.483	0.141	-99.8247	0.01728	-80.05	-0.16314	-89.9836	0.01631	-100.253	0.10772	-92.6584	-0.707	-87.7572	-0.06529	-99.8434	-0.13602	-100.253	0.07063			-80.055	-0.075	-79.475	-0.11	-79.968	-0.079	-79.984	-0.079	-79.995	-0.066	-80.012	-0.066	-72.281	0.12	-67.976	0.783	-80.058	-0.045	-79.933	0.033	-79.949	-0.057	-83.732	0.514
-42.7767	-1.1898	-76.6272	-0.20371	-51.0637	-0.84514	-89.484	0.14	-99.8247	0.01547	-80.0493	-0.16634	-89.9838	0.01723	-100.254	0.10804	-92.6508	-0.70791	-87.7585	-0.0657	-99.8431	-0.13714	-100.254	0.06971			-80.056	-0.074	-79.475	-0.11	-79.968	-0.079	-79.985	-0.078	-79.996	-0.066	-80.012	-0.067	-72.284	0.12	-67.978	0.784	-80.059	-0.045	-79.932	0.033	-79.95	-0.058	-83.735	0.514
-42.7692	-1.18953	-76.6217	-0.20355	-51.0577	-0.84471	-89.486	0.139	-99.8253	0.01607	-80.0494	-0.16904	-89.9837	0.01699	-100.254	0.10929	-92.6428	-0.70863	-87.7603	-0.06608	-99.8433	-0.13828	-100.254	0.07019			-80.056	-0.074	-79.477	-0.11	-79.969	-0.078	-79.985	-0.077	-79.995	-0.066	-80.012	-0.066	-72.287	0.121	-67.982	0.786	-80.059	-0.046	-79.933	0.032	-79.95	-0.057	-83.737	0.514
-42.7621	-1.19055	-76.6159	-0.20386	-51.0515	-0.84394	-89.487	0.139	-99.8263	0.0171	-80.0486	-0.17247	-89.9839	0.01669	-100.254	0.10895	-92.6352	-0.70844	-87.7618	-0.06619	-99.8429	-0.13953	-100.254	0.07001			-80.056	-0.073	-79.478	-0.11	-79.97	-0.079	-79.985	-0.078	-79.996	-0.065	-80.012	-0.066	-72.291	0.122	-67.985	0.786	-80.059	-0.046	-79.934	0.032	-79.95	-0.058	-83.739	0.513
-42.7548	-1.18973	-76.6096	-0.20441	-51.0455	-0.84458	-89.488	0.139	-99.8269	0.01538	-80.0472	-0.17601	-89.9836	0.01679	-100.255	0.10741	-92.6276	-0.70992	-87.7631	-0.06574	-99.8423	-0.14083	-100.255	0.06979			-80.057	-0.074	-79.479	-0.109	-79.969	-0.08	-79.986	-0.078	-79.996	-0.065	-80.013	-0.066	-72.295	0.123	-67.987	0.787	-80.06	-0.046	-79.934	0.032	-79.951	-0.059	-83.742	0.511
-42.7475	-1.19072	-76.6048	-0.20444	-51.0389	-0.84468	-89.49	0.139	-99.8268	0.01702	-80.0476	-0.17748	-89.984	0.01731	-100.256	0.10871	-92.6202	-0.70971	-87.7648	-0.06557	-99.8419	-0.14077	-100.255	0.06942			-80.057	-0.074	-79.48	-0.109	-79.97	-0.079	-79.986	-0.078	-79.997	-0.066	-80.014	-0.065	-72.298	0.123	-67.992	0.788	-80.06	-0.046	-79.934	0.032	-79.951	-0.058	-83.744	0.51
-42.7406	-1.18975	-76.5986	-0.20333	-51.033	-0.84459	-89.491	0.138	-99.8275	0.01606	-80.0476	-0.17982	-89.9835	0.01714	-100.257	0.1086	-92.6123	-0.70963	-87.7664	-0.06568	-99.8423	-0.14147	-100.256	0.07106			-80.058	-0.073	-79.481	-0.11	-79.971	-0.079	-79.987	-0.078	-79.997	-0.065	-80.014	-0.067	-72.301	0.124	-67.994	0.789	-80.06	-0.046	-79.934	0.032	-79.952	-0.059	-83.747	0.51
-42.7337	-1.19097	-76.5936	-0.20332	-51.0266	-0.84442	-89.492	0.138	-99.8284	0.01598	-80.0463	-0.1823	-89.9835	0.01793	-100.258	0.10852	-92.6048	-0.71018	-87.7679	-0.06547	-99.8416	-0.14313	-100.256	0.07061			-80.057	-0.073	-79.482	-0.11	-79.971	-0.079	-79.987	-0.079	-79.997	-0.066	-80.014	-0.066	-72.304	0.126	-67.997	0.792	-80.06	-0.047	-79.935	0.031	-79.951	-0.058	-83.749	0.509
-42.726	-1.19061	-76.5879	-0.20376	-51.0201	-0.84508	-89.492	0.137	-99.8291	0.01671	-80.0456	-0.18561	-89.983	0.0169	-100.259	0.10766	-92.5972	-0.71145	-87.7694	-0.06576	-99.8411	-0.1439	-100.257	0.07124			-80.058	-0.075	-79.483	-0.109	-79.971	-0.079	-79.987	-0.078	-79.998	-0.066	-80.015	-0.067	-72.307	0.127	-68	0.792	-80.061	-0.046	-79.935	0.032	-79.952	-0.057	-83.752	0.508
-42.7188	-1.19107	-76.5817	-0.2028	-51.0145	-0.84576	-89.494	0.138	-99.8295	0.01697	-80.045	-0.18627	-89.9835	0.0166	-100.258	0.10884	-92.5882	-0.71109	-87.7712	-0.06573	-99.8412	-0.14446	-100.257	0.0698			-80.059	-0.073	-79.484	-0.109	-79.971	-0.078	-79.988	-0.077	-79.999	-0.066	-80.015	-0.066	-72.311	0.127	-68.004	0.794	-80.062	-0.047	-79.935	0.03	-79.952	-0.058	-83.754	0.508
-42.7119	-1.19144	-76.5763	-0.20278	-51.0079	-0.84569	-89.494	0.137	-99.8307	0.01538	-80.0446	-0.19004	-89.9836	0.01718	-100.259	0.10786	-92.5811	-0.71269	-87.7733	-0.06529	-99.8408	-0.14702	-100.257	0.07019			-80.059	-0.073	-79.485	-0.109	-79.972	-0.078	-79.988	-0.078	-79.999	-0.065	-80.015	-0.065	-72.314	0.128	-68.006	0.795	-80.061	-0.047	-79.935	0.032	-79.953	-0.058	-83.756	0.506
-42.7045	-1.19149	-76.5704	-0.20359	-51.0014	-0.8453	-89.496	0.137	-99.831	0.01616	-80.0437	-0.19293	-89.9837	0.01693	-100.26	0.10891	-92.5738	-0.71244	-87.7744	-0.06569	-99.8409	-0.14792	-100.258	0.0697			-80.059	-0.074	-79.486	-0.109	-79.972	-0.078	-79.988	-0.077	-79.999	-0.065	-80.015	-0.067	-72.318	0.13	-68.01	0.796	-80.062	-0.047	-79.937	0.032	-79.953	-0.056	-83.758	0.506
-42.6981	-1.19159	-76.5645	-0.20385	-50.9955	-0.84567	-89.497	0.136	-99.8323	0.01675	-80.0432	-0.19457	-89.9836	0.01843	-100.26	0.10898	-92.5661	-0.71304	-87.7753	-0.06625	-99.8405	-0.14798	-100.258	0.06966			-80.06	-0.074	-79.487	-0.108	-79.972	-0.079	-79.989	-0.078	-79.999	-0.066	-80.016	-0.066	-72.321	0.13	-68.013	0.797	-80.062	-0.047	-79.937	0.031	-79.954	-0.057	-83.761	0.504
-42.6904	-1.19198	-76.5586	-0.20211	-50.9894	-0.84556	-89.498	0.136	-99.8319	0.01625	-80.0427	-0.19706	-89.9833	0.01778	-100.262	0.10878	-92.5579	-0.71256	-87.7773	-0.06539	-99.8403	-0.14955	-100.259	0.06942			-80.06	-0.073	-79.488	-0.109	-79.973	-0.078	-79.989	-0.078	-80	-0.065	-80.016	-0.065	-72.324	0.131	-68.016	0.798	-80.063	-0.047	-79.937	0.03	-79.953	-0.057	-83.763	0.504
-42.6833	-1.19231	-76.5528	-0.20205	-50.9837	-0.84613	-89.5	0.135	-99.8333	0.01635	-80.0422	-0.19966	-89.9834	0.01778	-100.262	0.10877	-92.5509	-0.7133	-87.779	-0.0655	-99.8404	-0.15062	-100.259	0.06905			-80.06	-0.072	-79.489	-0.107	-79.973	-0.08	-79.99	-0.078	-80	-0.064	-80.017	-0.066	-72.328	0.132	-68.019	0.8	-80.063	-0.048	-79.937	0.031	-79.954	-0.057	-83.765	0.503
-42.6761	-1.19186	-76.5472	-0.20261	-50.9767	-0.84653	-89.501	0.135	-99.8332	0.01667	-80.0414	-0.20149	-89.9834	0.01751	-100.262	0.10938	-92.5433	-0.71388	-87.7803	-0.06551	-99.8397	-0.15252	-100.26	0.0695			-80.061	-0.073	-79.491	-0.109	-79.974	-0.079	-79.99	-0.079	-80.001	-0.066	-80.017	-0.066	-72.331	0.134	-68.022	0.801	-80.063	-0.048	-79.937	0.031	-79.955	-0.057	-83.767	0.502
-42.6687	-1.19175	-76.5415	-0.20266	-50.9701	-0.84669	-89.502	0.135	-99.8337	0.01655	-80.0403	-0.20372	-89.9834	0.01703	-100.263	0.10858	-92.5348	-0.71328	-87.7821	-0.06586	-99.839	-0.15396	-100.26	0.06966			-80.061	-0.073	-79.492	-0.108	-79.974	-0.079	-79.99	-0.078	-80.001	-0.064	-80.017	-0.066	-72.335	0.135	-68.025	0.803	-80.063	-0.049	-79.938	0.031	-79.955	-0.058	-83.769	0.501
-42.6621	-1.19241	-76.5362	-0.20249	-50.9645	-0.84639	-89.502	0.133	-99.8347	0.01662	-80.04	-0.20632	-89.9832	0.01667	-100.263	0.10812	-92.5273	-0.71366	-87.7836	-0.06571	-99.8389	-0.15491	-100.26	0.06951			-80.061	-0.073	-79.493	-0.109	-79.975	-0.08	-79.991	-0.078	-80.001	-0.065	-80.018	-0.066	-72.338	0.136	-68.029	0.804	-80.064	-0.048	-79.938	0.03	-79.955	-0.058	-83.772	0.5
-42.6545	-1.1932	-76.53	-0.2023	-50.9582	-0.84658	-89.504	0.135	-99.8351	0.01612	-80.0393	-0.20765	-89.9833	0.01688	-100.264	0.10818	-92.5196	-0.71371	-87.7849	-0.06673	-99.839	-0.15678	-100.261	0.07022			-80.062	-0.073	-79.493	-0.11	-79.975	-0.079	-79.991	-0.077	-80.002	-0.064	-80.019	-0.066	-72.341	0.136	-68.032	0.806	-80.064	-0.048	-79.939	0.03	-79.956	-0.058	-83.774	0.5
-42.6475	-1.1932	-76.5241	-0.20127	-50.9521	-0.84652	-89.505	0.134	-99.8355	0.01602	-80.0387	-0.20999	-89.9831	0.01604	-100.265	0.10927	-92.5116	-0.71307	-87.7867	-0.06588	-99.8378	-0.15608	-100.261	0.06975			-80.063	-0.073	-79.494	-0.109	-79.975	-0.08	-79.991	-0.077	-80.001	-0.065	-80.019	-0.065	-72.345	0.138	-68.035	0.807	-80.064	-0.048	-79.939	0.031	-79.956	-0.057	-83.777	0.499
-42.64	-1.19179	-76.5185	-0.20047	-50.9457	-0.84587	-89.506	0.133	-99.8362	0.01606	-80.0382	-0.21237	-89.9838	0.01607	-100.266	0.10889	-92.504	-0.71435	-87.7887	-0.06591	-99.8378	-0.15801	-100.262	0.06995			-80.062	-0.074	-79.495	-0.109	-79.976	-0.079	-79.992	-0.077	-80.002	-0.065	-80.019	-0.066	-72.348	0.139	-68.038	0.808	-80.064	-0.047	-79.939	0.03	-79.956	-0.057	-83.779	0.498
-42.6331	-1.19258	-76.513	-0.20052	-50.9389	-0.84618	-89.507	0.134	-99.8369	0.01535	-80.0371	-0.2142	-89.9835	0.01615	-100.266	0.10924	-92.4961	-0.71273	-87.7898	-0.06522	-99.8376	-0.15979	-100.262	0.07062			-80.064	-0.074	-79.496	-0.109	-79.976	-0.079	-79.992	-0.077	-80.003	-0.066	-80.019	-0.066	-72.351	0.138	-68.042	0.809	-80.064	-0.047	-79.94	0.031	-79.956	-0.057	-83.781	0.497
-42.6257	-1.19372	-76.5069	-0.19977	-50.9331	-0.84684	-89.508	0.133	-99.8376	0.01599	-80.0362	-0.21688	-89.9834	0.01719	-100.267	0.10976	-92.4881	-0.71218	-87.7914	-0.06603	-99.8372	-0.15998	-100.262	0.06985			-80.064	-0.073	-79.497	-0.108	-79.976	-0.08	-79.992	-0.077	-80.003	-0.065	-80.02	-0.065	-72.354	0.14	-68.044	0.811	-80.065	-0.048	-79.94	0.03	-79.956	-0.057	-83.784	0.496
-42.6186	-1.19421	-76.5013	-0.20087	-50.9268	-0.84736	-89.51	0.132	-99.8383	0.01584	-80.036	-0.21903	-89.9832	0.01677	-100.267	0.10999	-92.4809	-0.71292	-87.7933	-0.06661	-99.8364	-0.16041	-100.263	0.07006			-80.064	-0.073	-79.498	-0.108	-79.977	-0.078	-79.993	-0.077	-80.003	-0.065	-80.02	-0.066	-72.358	0.142	-68.048	0.813	-80.065	-0.048	-79.94	0.029	-79.958	-0.058	-83.786	0.496
-42.6114	-1.19383	-76.4956	-0.19892	-50.9204	-0.84725	-89.511	0.13	-99.8387	0.01661	-80.0345	-0.22101	-89.9831	0.01477	-100.268	0.10893	-92.4727	-0.71242	-87.7949	-0.06592	-99.8367	-0.16169	-100.263	0.07098			-80.064	-0.073	-79.499	-0.108	-79.977	-0.079	-79.993	-0.076	-80.003	-0.065	-80.021	-0.066	-72.362	0.144	-68.051	0.813	-80.065	-0.048	-79.94	0.03	-79.958	-0.058	-83.788	0.495
-42.6041	-1.1947	-76.4897	-0.20055	-50.9142	-0.84756	-89.512	0.131	-99.8395	0.01492	-80.0342	-0.22375	-89.9836	0.01616	-100.269	0.10876	-92.4654	-0.71247	-87.7957	-0.06595	-99.8362	-0.16286	-100.264	0.07026			-80.065	-0.072	-79.5	-0.108	-79.977	-0.079	-79.994	-0.077	-80.004	-0.065	-80.02	-0.066	-72.365	0.144	-68.055	0.816	-80.066	-0.048	-79.94	0.029	-79.958	-0.056	-83.79	0.495
-42.597	-1.19493	-76.484	-0.19881	-50.9077	-0.84709	-89.513	0.131	-99.84	0.0161	-80.0333	-0.2261	-89.9832	0.01516	-100.269	0.10981	-92.4576	-0.71222	-87.7978	-0.0654	-99.8357	-0.16478	-100.264	0.07058			-80.065	-0.072	-79.502	-0.108	-79.977	-0.078	-79.994	-0.076	-80.005	-0.066	-80.021	-0.066	-72.368	0.146	-68.058	0.816	-80.066	-0.048	-79.941	0.029	-79.958	-0.056	-83.792	0.493
-42.5895	-1.19565	-76.4784	-0.19873	-50.9018	-0.84843	-89.514	0.13	-99.841	0.01544	-80.0324	-0.22829	-89.983	0.0147	-100.27	0.10846	-92.4492	-0.71217	-87.7996	-0.06631	-99.8357	-0.16502	-100.265	0.07152			-80.066	-0.073	-79.502	-0.107	-79.978	-0.079	-79.995	-0.077	-80.005	-0.065	-80.022	-0.065	-72.372	0.146	-68.06	0.816	-80.066	-0.047	-79.941	0.029	-79.958	-0.057	-83.795	0.491
-42.5824	-1.19568	-76.4728	-0.19882	-50.8956	-0.84919	-89.516	0.13	-99.8415	0.01526	-80.0316	-0.22972	-89.9835	0.01562	-100.27	0.10932	-92.4423	-0.7127	-87.8006	-0.06677	-99.8353	-0.16637	-100.265	0.06973			-80.066	-0.073	-79.503	-0.108	-79.978	-0.078	-79.995	-0.077	-80.005	-0.066	-80.022	-0.066	-72.375	0.148	-68.064	0.819	-80.067	-0.049	-79.942	0.027	-79.959	-0.058	-83.797	0.491
-42.575	-1.19619	-76.4669	-0.1986	-50.8891	-0.84798	-89.516	0.13	-99.8416	0.01511	-80.0304	-0.23225	-89.9831	0.01446	-100.271	0.1103	-92.4339	-0.71253	-87.8023	-0.06582	-99.8346	-0.16899	-100.265	0.06964			-80.067	-0.074	-79.504	-0.107	-79.979	-0.078	-79.995	-0.078	-80.006	-0.065	-80.022	-0.066	-72.378	0.148	-68.067	0.821	-80.067	-0.048	-79.942	0.028	-79.959	-0.057	-83.799	0.491
-42.5682	-1.19587	-76.4606	-0.19884	-50.8826	-0.84881	-89.517	0.13	-99.8426	0.01439	-80.0299	-0.23344	-89.9831	0.01483	-100.272	0.10865	-92.4268	-0.7129	-87.8036	-0.06593	-99.8339	-0.16895	-100.266	0.07003			-80.067	-0.074	-79.506	-0.107	-79.979	-0.079	-79.996	-0.076	-80.006	-0.064	-80.023	-0.065	-72.382	0.149	-68.07	0.822	-80.067	-0.049	-79.943	0.029	-79.959	-0.057	-83.801	0.489
-42.561	-1.1959	-76.4547	-0.1983	-50.8764	-0.84752	-89.519	0.129	-99.8429	0.0146	-80.0287	-0.23657	-89.9832	0.01537	-100.273	0.10823	-92.4187	-0.71352	-87.8054	-0.06532	-99.8338	-0.16979	-100.266	0.06977			-80.067	-0.072	-79.507	-0.107	-79.98	-0.077	-79.996	-0.078	-80.007	-0.065	-80.023	-0.065	-72.385	0.151	-68.074	0.822	-80.067	-0.049	-79.943	0.027	-79.96	-0.058	-83.804	0.489
-42.5542	-1.19626	-76.4497	-0.19868	-50.8709	-0.84892	-89.52	0.129	-99.8437	0.01486	-80.0284	-0.23814	-89.9838	0.01509	-100.273	0.10788	-92.4108	-0.71267	-87.8069	-0.06556	-99.8331	-0.17144	-100.266	0.0701			-80.068	-0.072	-79.507	-0.106	-79.98	-0.078	-79.996	-0.077	-80.007	-0.065	-80.024	-0.065	-72.389	0.151	-68.077	0.825	-80.068	-0.049	-79.943	0.027	-79.959	-0.058	-83.806	0.487
-42.5468	-1.19768	-76.4438	-0.19784	-50.864	-0.84737	-89.521	0.129	-99.8443	0.01507	-80.0275	-0.23943	-89.9829	0.01462	-100.274	0.10827	-92.4028	-0.71399	-87.8087	-0.06664	-99.8334	-0.17271	-100.267	0.07156			-80.068	-0.072	-79.508	-0.106	-79.98	-0.079	-79.997	-0.077	-80.007	-0.065	-80.024	-0.065	-72.392	0.152	-68.08	0.825	-80.068	-0.049	-79.944	0.028	-79.96	-0.057	-83.809	0.487
-42.5395	-1.19654	-76.4373	-0.19838	-50.8579	-0.84845	-89.522	0.128	-99.845	0.01434	-80.0259	-0.24187	-89.9831	0.01473	-100.274	0.10772	-92.3948	-0.7137	-87.8103	-0.06606	-99.8328	-0.17358	-100.267	0.07216			-80.068	-0.074	-79.509	-0.106	-79.98	-0.078	-79.998	-0.076	-80.007	-0.065	-80.024	-0.066	-72.395	0.153	-68.084	0.826	-80.068	-0.049	-79.943	0.027	-79.961	-0.057	-83.81	0.486
-42.5321	-1.19647	-76.4318	-0.1972	-50.8513	-0.84921	-89.523	0.128	-99.8455	0.01554	-80.0259	-0.24449	-89.9832	0.01422	-100.275	0.10897	-92.3871	-0.71482	-87.8115	-0.06566	-99.8323	-0.17413	-100.268	0.07066			-80.069	-0.073	-79.511	-0.107	-79.981	-0.078	-79.998	-0.077	-80.008	-0.065	-80.025	-0.065	-72.399	0.155	-68.087	0.829	-80.068	-0.049	-79.944	0.028	-79.961	-0.058	-83.813	0.485
-42.5249	-1.19703	-76.426	-0.1974	-50.8458	-0.84813	-89.524	0.127	-99.8463	0.01558	-80.0238	-0.24692	-89.9831	0.0152	-100.275	0.1089	-92.3791	-0.71385	-87.8134	-0.06659	-99.8323	-0.17608	-100.268	0.07116			-80.069	-0.073	-79.511	-0.107	-79.981	-0.079	-79.998	-0.077	-80.007	-0.065	-80.025	-0.066	-72.402	0.157	-68.09	0.829	-80.069	-0.049	-79.944	0.027	-79.961	-0.058	-83.815	0.484
-42.5175	-1.19779	-76.4207	-0.1968	-50.8395	-0.84912	-89.525	0.127	-99.8467	0.01483	-80.0234	-0.24767	-89.9834	0.01443	-100.275	0.10945	-92.3713	-0.71515	-87.8148	-0.06642	-99.8316	-0.17689	-100.268	0.07081			-80.069	-0.073	-79.513	-0.106	-79.981	-0.079	-79.998	-0.078	-80.009	-0.065	-80.024	-0.065	-72.405	0.157	-68.093	0.83	-80.069	-0.049	-79.945	0.026	-79.962	-0.058	-83.817	0.484
-42.5105	-1.19773	-76.4142	-0.1964	-50.833	-0.84989	-89.526	0.127	-99.8473	0.01505	-80.0225	-0.2498	-89.983	0.01433	-100.277	0.10863	-92.3642	-0.71486	-87.8163	-0.06575	-99.8312	-0.17797	-100.269	0.07142			-80.069	-0.072	-79.513	-0.107	-79.982	-0.078	-79.998	-0.077	-80.008	-0.065	-80.026	-0.065	-72.409	0.157	-68.096	0.833	-80.07	-0.049	-79.945	0.026	-79.962	-0.058	-83.819	0.483
-42.5035	-1.1981	-76.4084	-0.1962	-50.8267	-0.8504	-89.527	0.127	-99.8479	0.01526	-80.0211	-0.25116	-89.9829	0.01441	-100.277	0.10909	-92.3568	-0.71473	-87.8179	-0.06659	-99.831	-0.17907	-100.269	0.07176			-80.07	-0.072	-79.515	-0.107	-79.982	-0.078	-79.999	-0.076	-80.009	-0.066	-80.026	-0.066	-72.413	0.159	-68.1	0.834	-80.07	-0.05	-79.946	0.027	-79.962	-0.058	-83.821	0.481
-42.4958	-1.19773	-76.4027	-0.19663	-50.8203	-0.84861	-89.529	0.127	-99.8487	0.01596	-80.0211	-0.2546	-89.9832	0.01461	-100.278	0.10747	-92.3479	-0.71495	-87.8198	-0.06583	-99.8308	-0.17939	-100.27	0.07107			-80.07	-0.072	-79.515	-0.106	-79.982	-0.08	-79.999	-0.078	-80.01	-0.065	-80.026	-0.065	-72.416	0.161	-68.103	0.835	-80.069	-0.049	-79.946	0.026	-79.962	-0.058	-83.824	0.481
-42.4891	-1.19809	-76.3971	-0.19555	-50.8139	-0.85016	-89.53	0.127	-99.8492	0.01519	-80.0194	-0.25599	-89.9825	0.01453	-100.278	0.10888	-92.3401	-0.71566	-87.8211	-0.06706	-99.8299	-0.17999	-100.27	0.0711			-80.071	-0.072	-79.517	-0.106	-79.983	-0.078	-79.999	-0.078	-80.01	-0.065	-80.026	-0.066	-72.42	0.162	-68.107	0.838	-80.07	-0.049	-79.946	0.027	-79.962	-0.058	-83.827	0.48
-42.4819	-1.19844	-76.3913	-0.19692	-50.808	-0.85074	-89.53	0.126	-99.8499	0.01518	-80.0184	-0.2586	-89.9826	0.01403	-100.279	0.10856	-92.3326	-0.71551	-87.8227	-0.06521	-99.8295	-0.18263	-100.27	0.07251			-80.071	-0.072	-79.518	-0.107	-79.983	-0.078	-80	-0.077	-80.01	-0.065	-80.027	-0.065	-72.423	0.164	-68.11	0.838	-80.07	-0.049	-79.946	0.027	-79.963	-0.058	-83.828	0.48
-42.4747	-1.19886	-76.3853	-0.19648	-50.8016	-0.84981	-89.532	0.126	-99.85	0.01601	-80.0177	-0.25905	-89.9831	0.01458	-100.28	0.10931	-92.325	-0.7174	-87.8242	-0.06512	-99.8288	-0.18336	-100.27	0.07134			-80.072	-0.072	-79.518	-0.105	-79.984	-0.078	-80	-0.076	-80.011	-0.064	-80.028	-0.065	-72.426	0.164	-68.113	0.841	-80.07	-0.049	-79.947	0.026	-79.964	-0.057	-83.83	0.478
-42.4673	-1.19954	-76.3794	-0.19739	-50.7955	-0.85042	-89.533	0.125	-99.851	0.01552	-80.0168	-0.262	-89.9829	0.01467	-100.28	0.10807	-92.3173	-0.71687	-87.8259	-0.06562	-99.8283	-0.18486	-100.271	0.07177			-80.072	-0.072	-79.519	-0.106	-79.984	-0.078	-80.001	-0.077	-80.011	-0.065	-80.028	-0.066	-72.429	0.166	-68.117	0.842	-80.071	-0.049	-79.947	0.026	-79.964	-0.057	-83.833	0.478
-42.4599	-1.20016	-76.3735	-0.19679	-50.7888	-0.84933	-89.534	0.125	-99.8513	0.0149	-80.0149	-0.26443	-89.9827	0.0155	-100.28	0.10736	-92.3089	-0.71719	-87.8271	-0.06549	-99.8285	-0.18541	-100.272	0.07226			-80.072	-0.073	-79.52	-0.106	-79.984	-0.078	-80.001	-0.077	-80.011	-0.065	-80.028	-0.065	-72.433	0.166	-68.119	0.842	-80.072	-0.05	-79.947	0.026	-79.963	-0.057	-83.835	0.477
-42.4535	-1.19919	-76.3677	-0.19583	-50.7826	-0.8496	-89.535	0.124	-99.8517	0.01459	-80.0141	-0.26584	-89.9829	0.01491	-100.282	0.10837	-92.3013	-0.71787	-87.8288	-0.06573	-99.8275	-0.18738	-100.272	0.07022			-80.073	-0.072	-79.522	-0.106	-79.985	-0.078	-80.001	-0.076	-80.012	-0.065	-80.029	-0.066	-72.437	0.168	-68.123	0.844	-80.071	-0.05	-79.947	0.027	-79.964	-0.058	-83.838	0.477
-42.4456	-1.19934	-76.3621	-0.19494	-50.7764	-0.85005	-89.536	0.123	-99.8528	0.01419	-80.0131	-0.26776	-89.9833	0.01439	-100.282	0.10744	-92.2936	-0.71715	-87.8299	-0.06557	-99.8268	-0.18814	-100.272	0.07058			-80.073	-0.072	-79.522	-0.106	-79.985	-0.078	-80.002	-0.077	-80.012	-0.065	-80.029	-0.065	-72.44	0.168	-68.126	0.846	-80.072	-0.05	-79.948	0.026	-79.965	-0.057	-83.839	0.475
-42.439	-1.20041	-76.3555	-0.19566	-50.7705	-0.85063	-89.537	0.125	-99.8527	0.01435	-80.0125	-0.26934	-89.983	0.01341	-100.282	0.10797	-92.2854	-0.71667	-87.8318	-0.06607	-99.8265	-0.19016	-100.273	0.07083			-80.073	-0.073	-79.523	-0.106	-79.985	-0.078	-80.002	-0.077	-80.012	-0.065	-80.029	-0.065	-72.444	0.169	-68.129	0.848	-80.072	-0.051	-79.948	0.025	-79.965	-0.058	-83.841	0.474
-42.4307	-1.20005	-76.3499	-0.19596	-50.7639	-0.8508	-89.538	0.124	-99.8538	0.01516	-80.0111	-0.2719	-89.9831	0.01349	-100.283	0.10782	-92.2774	-0.71705	-87.8333	-0.0662	-99.8262	-0.18986	-100.273	0.07111			-80.073	-0.072	-79.525	-0.105	-79.986	-0.078	-80.003	-0.077	-80.013	-0.064	-80.029	-0.066	-72.447	0.171	-68.133	0.85	-80.072	-0.051	-79.949	0.026	-79.965	-0.057	-83.844	0.474
-42.4239	-1.20117	-76.3444	-0.19565	-50.7576	-0.85098	-89.54	0.123	-99.8548	0.01417	-80.0101	-0.27411	-89.9831	0.01376	-100.285	0.1077	-92.2702	-0.71654	-87.835	-0.06583	-99.8259	-0.19138	-100.273	0.07104			-80.074	-0.071	-79.525	-0.106	-79.986	-0.078	-80.003	-0.076	-80.013	-0.064	-80.03	-0.065	-72.451	0.172	-68.136	0.851	-80.073	-0.05	-79.949	0.026	-79.966	-0.058	-83.845	0.475
-42.4164	-1.20122	-76.3385	-0.19562	-50.7511	-0.85142	-89.54	0.124	-99.8547	0.01358	-80.009	-0.27417	-89.9829	0.01337	-100.285	0.1079	-92.2613	-0.7174	-87.8367	-0.06688	-99.8251	-0.19222	-100.274	0.07152			-80.075	-0.072	-79.526	-0.107	-79.986	-0.078	-80.003	-0.076	-80.013	-0.065	-80.03	-0.066	-72.454	0.174	-68.14	0.853	-80.073	-0.05	-79.949	0.025	-79.966	-0.057	-83.848	0.473
-42.4094	-1.20088	-76.3317	-0.19514	-50.7452	-0.85038	-89.541	0.122	-99.8554	0.0144	-80.008	-0.2772	-89.9826	0.01374	-100.285	0.10823	-92.2541	-0.71697	-87.8385	-0.06698	-99.8247	-0.19291	-100.274	0.06949			-80.075	-0.072	-79.527	-0.106	-79.987	-0.078	-80.003	-0.076	-80.014	-0.064	-80.031	-0.065	-72.457	0.174	-68.143	0.854	-80.073	-0.051	-79.949	0.025	-79.966	-0.058	-83.85	0.472
-42.402	-1.20121	-76.3262	-0.19519	-50.7386	-0.85074	-89.543	0.122	-99.8561	0.01353	-80.0063	-0.27942	-89.9829	0.01416	-100.285	0.10822	-92.246	-0.71673	-87.8394	-0.06706	-99.8246	-0.194	-100.275	0.06954			-80.075	-0.072	-79.528	-0.105	-79.987	-0.078	-80.004	-0.076	-80.014	-0.066	-80.031	-0.065	-72.461	0.176	-68.146	0.856	-80.074	-0.052	-79.95	0.025	-79.967	-0.058	-83.853	0.472
-42.3948	-1.20034	-76.3202	-0.19499	-50.7325	-0.85036	-89.544	0.122	-99.8568	0.01424	-80.0051	-0.28112	-89.9826	0.0138	-100.286	0.10819	-92.238	-0.71676	-87.8414	-0.06622	-99.8235	-0.19456	-100.275	0.06942			-80.076	-0.072	-79.529	-0.105	-79.988	-0.077	-80.005	-0.078	-80.014	-0.065	-80.032	-0.065	-72.464	0.177	-68.15	0.857	-80.073	-0.051	-79.951	0.026	-79.967	-0.058	-83.855	0.471
-42.3877	-1.20153	-76.3146	-0.19384	-50.7268	-0.85064	-89.545	0.121	-99.8571	0.01493	-80.0042	-0.28313	-89.9828	0.01363	-100.287	0.109	-92.2299	-0.71783	-87.8433	-0.06705	-99.823	-0.1964	-100.275	0.07023			-80.076	-0.072	-79.53	-0.105	-79.988	-0.078	-80.004	-0.078	-80.015	-0.065	-80.032	-0.065	-72.468	0.178	-68.153	0.858	-80.074	-0.051	-79.951	0.025	-79.967	-0.057	-83.857	0.47
-42.3805	-1.20224	-76.3086	-0.19429	-50.72	-0.85083	-89.546	0.121	-99.8578	0.01329	-80.003	-0.28384	-89.9826	0.01319	-100.287	0.10842	-92.2224	-0.71884	-87.8444	-0.06663	-99.8229	-0.19754	-100.276	0.07143			-80.077	-0.072	-79.531	-0.104	-79.988	-0.078	-80.005	-0.077	-80.015	-0.065	-80.031	-0.065	-72.472	0.179	-68.156	0.861	-80.074	-0.052	-79.95	0.025	-79.967	-0.057	-83.859	0.469
-42.3729	-1.20293	-76.3029	-0.19326	-50.7137	-0.85076	-89.546	0.12	-99.8583	0.01298	-80.0013	-0.2849	-89.9818	0.01239	-100.287	0.10895	-92.2145	-0.71811	-87.8462	-0.06784	-99.8222	-0.19819	-100.276	0.06979			-80.077	-0.071	-79.532	-0.105	-79.988	-0.077	-80.005	-0.078	-80.017	-0.064	-80.033	-0.065	-72.475	0.179	-68.16	0.862	-80.074	-0.052	-79.951	0.024	-79.968	-0.058	-83.862	0.469
-42.3657	-1.20274	-76.2968	-0.19369	-50.7075	-0.85161	-89.548	0.121	-99.8588	0.01333	-80	-0.28785	-89.9831	0.01302	-100.289	0.10865	-92.2068	-0.71761	-87.8475	-0.06628	-99.8221	-0.1982	-100.276	0.07062			-80.077	-0.071	-79.533	-0.106	-79.989	-0.078	-80.006	-0.077	-80.016	-0.065	-80.033	-0.064	-72.479	0.182	-68.163	0.864	-80.075	-0.051	-79.951	0.024	-79.968	-0.058	-83.863	0.469
-42.3584	-1.20365	-76.2906	-0.19411	-50.7013	-0.85114	-89.549	0.12	-99.8593	0.01314	-79.9996	-0.28906	-89.9829	0.01293	-100.289	0.10928	-92.1984	-0.71895	-87.8487	-0.06598	-99.8207	-0.20066	-100.277	0.07072			-80.078	-0.072	-79.534	-0.104	-79.989	-0.077	-80.007	-0.077	-80.017	-0.064	-80.033	-0.065	-72.482	0.183	-68.167	0.866	-80.075	-0.052	-79.951	0.024	-79.968	-0.059	-83.866	0.467
-42.3511	-1.20431	-76.2853	-0.19401	-50.6948	-0.85052	-89.55	0.119	-99.8603	0.01198	-79.9975	-0.29029	-89.9825	0.01331	-100.29	0.10903	-92.1906	-0.71845	-87.8506	-0.06604	-99.8205	-0.20028	-100.277	0.07154			-80.078	-0.072	-79.535	-0.104	-79.99	-0.078	-80.006	-0.077	-80.016	-0.065	-80.033	-0.064	-72.486	0.184	-68.17	0.867	-80.075	-0.053	-79.952	0.024	-79.969	-0.057	-83.867	0.466
-42.3439	-1.20324	-76.2788	-0.19353	-50.6888	-0.85107	-89.551	0.119	-99.8608	0.01324	-79.9966	-0.29201	-89.9828	0.01201	-100.29	0.10975	-92.1825	-0.7209	-87.8527	-0.0666	-99.8204	-0.20192	-100.277	0.07119			-80.078	-0.071	-79.536	-0.105	-79.99	-0.077	-80.007	-0.077	-80.016	-0.063	-80.034	-0.065	-72.489	0.185	-68.173	0.869	-80.076	-0.053	-79.952	0.024	-79.969	-0.059	-83.869	0.465
-42.3369	-1.20276	-76.2726	-0.19307	-50.6827	-0.85108	-89.552	0.12	-99.8609	0.01403	-79.9958	-0.29368	-89.9832	0.01147	-100.291	0.11003	-92.1749	-0.72063	-87.8535	-0.06597	-99.8193	-0.20225	-100.278	0.07084			-80.079	-0.071	-79.537	-0.103	-79.991	-0.077	-80.007	-0.076	-80.018	-0.063	-80.034	-0.065	-72.493	0.185	-68.177	0.871	-80.075	-0.053	-79.953	0.024	-79.969	-0.058	-83.872	0.465
-42.3297	-1.20359	-76.2671	-0.19413	-50.676	-0.85159	-89.553	0.119	-99.8618	0.01243	-79.9947	-0.29433	-89.9823	0.01164	-100.291	0.11063	-92.167	-0.72206	-87.8553	-0.06631	-99.8187	-0.20417	-100.278	0.07104			-80.079	-0.072	-79.538	-0.104	-79.99	-0.077	-80.008	-0.077	-80.018	-0.064	-80.035	-0.065	-72.496	0.187	-68.181	0.873	-80.076	-0.052	-79.953	0.024	-79.969	-0.058	-83.874	0.465
-42.3231	-1.20414	-76.2613	-0.19342	-50.6702	-0.85216	-89.554	0.119	-99.8624	0.01293	-79.9929	-0.29679	-89.9827	0.01137	-100.292	0.11049	-92.159	-0.72211	-87.8568	-0.06651	-99.819	-0.20513	-100.279	0.07159			-80.079	-0.071	-79.539	-0.104	-79.991	-0.077	-80.008	-0.077	-80.018	-0.064	-80.035	-0.064	-72.5	0.188	-68.184	0.874	-80.076	-0.052	-79.953	0.024	-79.97	-0.058	-83.876	0.463
-42.3152	-1.20443	-76.2559	-0.19306	-50.6642	-0.8529	-89.555	0.119	-99.8625	0.01312	-79.9917	-0.29857	-89.9821	0.01103	-100.292	0.11076	-92.1514	-0.72298	-87.8582	-0.06694	-99.8175	-0.20638	-100.279	0.07214			-80.08	-0.071	-79.539	-0.104	-79.991	-0.077	-80.009	-0.077	-80.019	-0.064	-80.035	-0.063	-72.503	0.189	-68.187	0.876	-80.076	-0.053	-79.954	0.023	-79.97	-0.058	-83.879	0.463
-42.3086	-1.20438	-76.2491	-0.19314	-50.6574	-0.8527	-89.556	0.118	-99.8636	0.01313	-79.9911	-0.30037	-89.982	0.01231	-100.293	0.11064	-92.1434	-0.72259	-87.86	-0.0663	-99.8178	-0.20733	-100.279	0.07354			-80.08	-0.072	-79.541	-0.105	-79.992	-0.076	-80.009	-0.077	-80.019	-0.064	-80.036	-0.064	-72.507	0.19	-68.19	0.876	-80.077	-0.053	-79.954	0.023	-79.971	-0.058	-83.881	0.46
-42.3006	-1.20312	-76.2431	-0.19354	-50.6511	-0.85271	-89.557	0.117	-99.8641	0.01318	-79.989	-0.30135	-89.9829	0.01287	-100.293	0.11034	-92.135	-0.72287	-87.8618	-0.06682	-99.8166	-0.20805	-100.28	0.07232			-80.08	-0.072	-79.542	-0.103	-79.992	-0.077	-80.009	-0.076	-80.019	-0.064	-80.036	-0.064	-72.51	0.191	-68.194	0.879	-80.077	-0.053	-79.954	0.023	-79.97	-0.057	-83.882	0.459
-42.2932	-1.20426	-76.2373	-0.19266	-50.6449	-0.85304	-89.559	0.118	-99.8646	0.01359	-79.9878	-0.30295	-89.9823	0.01116	-100.294	0.11018	-92.1271	-0.72247	-87.8633	-0.06545	-99.8166	-0.20773	-100.28	0.07339			-80.081	-0.072	-79.543	-0.103	-79.992	-0.077	-80.009	-0.077	-80.019	-0.065	-80.037	-0.065	-72.514	0.193	-68.198	0.881	-80.077	-0.053	-79.954	0.023	-79.971	-0.058	-83.885	0.46
-42.2859	-1.20453	-76.231	-0.19227	-50.6389	-0.85362	-89.559	0.116	-99.8652	0.01391	-79.9866	-0.30336	-89.9826	0.01178	-100.294	0.11076	-92.1192	-0.72082	-87.8646	-0.06534	-99.8156	-0.20916	-100.28	0.07234			-80.081	-0.072	-79.544	-0.104	-79.993	-0.077	-80.01	-0.077	-80.02	-0.065	-80.037	-0.064	-72.517	0.194	-68.201	0.882	-80.077	-0.054	-79.955	0.023	-79.971	-0.058	-83.887	0.458
-42.2792	-1.20505	-76.2249	-0.1926	-50.6322	-0.85338	-89.56	0.115	-99.8659	0.01381	-79.9852	-0.30501	-89.9827	0.01093	-100.295	0.10862	-92.1112	-0.7236	-87.8664	-0.06616	-99.8156	-0.20899	-100.281	0.07319			-80.081	-0.072	-79.544	-0.104	-79.993	-0.077	-80.01	-0.077	-80.02	-0.064	-80.036	-0.065	-72.522	0.195	-68.204	0.885	-80.078	-0.053	-79.955	0.022	-79.972	-0.058	-83.889	0.458
-42.2712	-1.20455	-76.2192	-0.19315	-50.6257	-0.8533	-89.562	0.115	-99.8663	0.01321	-79.9832	-0.3064	-89.9827	0.0117	-100.296	0.1093	-92.1037	-0.72221	-87.8679	-0.06679	-99.8144	-0.2113	-100.281	0.07278			-80.082	-0.072	-79.545	-0.104	-79.994	-0.077	-80.01	-0.076	-80.021	-0.065	-80.036	-0.064	-72.525	0.196	-68.207	0.886	-80.078	-0.053	-79.955	0.022	-79.972	-0.057	-83.891	0.457
-42.2646	-1.20603	-76.2134	-0.19269	-50.6197	-0.85304	-89.562	0.117	-99.8667	0.01221	-79.9819	-0.30845	-89.9825	0.01102	-100.297	0.10891	-92.0953	-0.72167	-87.8692	-0.06692	-99.814	-0.21193	-100.282	0.07217			-80.082	-0.072	-79.547	-0.103	-79.994	-0.078	-80.011	-0.077	-80.021	-0.064	-80.037	-0.064	-72.528	0.198	-68.211	0.888	-80.078	-0.054	-79.956	0.022	-79.972	-0.057	-83.894	0.455
-42.257	-1.20481	-76.2075	-0.19149	-50.6131	-0.85389	-89.564	0.116	-99.8678	0.01214	-79.9807	-0.30898	-89.9824	0.01184	-100.298	0.10838	-92.0877	-0.72272	-87.8713	-0.06557	-99.813	-0.213	-100.283	0.07284			-80.083	-0.071	-79.547	-0.103	-79.994	-0.078	-80.01	-0.077	-80.021	-0.065	-80.038	-0.064	-72.532	0.2	-68.215	0.89	-80.078	-0.053	-79.956	0.022	-79.972	-0.057	-83.896	0.455
-42.2493	-1.20419	-76.2014	-0.19216	-50.6072	-0.85338	-89.564	0.115	-99.8673	0.01267	-79.98	-0.31123	-89.9825	0.01114	-100.298	0.10776	-92.0791	-0.72203	-87.8726	-0.06706	-99.8123	-0.21365	-100.281	0.07328			-80.083	-0.072	-79.548	-0.102	-79.994	-0.078	-80.011	-0.077	-80.022	-0.064	-80.038	-0.065	-72.536	0.201	-68.218	0.892	-80.079	-0.054	-79.956	0.023	-79.973	-0.057	-83.897	0.454
-42.2427	-1.20569	-76.1953	-0.1913	-50.6008	-0.85332	-89.566	0.115	-99.8685	0.01211	-79.9778	-0.31297	-89.9826	0.01259	-100.298	0.10718	-92.0717	-0.72171	-87.8737	-0.06656	-99.812	-0.21413	-100.283	0.07311			-80.084	-0.072	-79.549	-0.102	-79.995	-0.077	-80.011	-0.077	-80.022	-0.064	-80.038	-0.065	-72.539	0.201	-68.222	0.893	-80.079	-0.054	-79.957	0.023	-79.972	-0.057	-83.9	0.453
-42.2352	-1.20554	-76.1893	-0.19192	-50.5942	-0.85335	-89.567	0.114	-99.8684	0.01212	-79.9767	-0.31356	-89.9824	0.01244	-100.299	0.10672	-92.0637	-0.72079	-87.876	-0.06515	-99.8114	-0.21518	-100.283	0.07168			-80.084	-0.072	-79.55	-0.103	-79.995	-0.077	-80.012	-0.078	-80.022	-0.064	-80.038	-0.065	-72.542	0.203	-68.225	0.895	-80.079	-0.053	-79.957	0.023	-79.974	-0.058	-83.902	0.452
-42.2279	-1.20523	-76.1833	-0.19116	-50.5884	-0.85301	-89.567	0.114	-99.8693	0.01238	-79.9752	-0.31558	-89.9823	0.01198	-100.299	0.1075	-92.0557	-0.72058	-87.877	-0.06651	-99.8106	-0.21556	-100.283	0.07329			-80.084	-0.072	-79.551	-0.103	-79.995	-0.077	-80.012	-0.077	-80.022	-0.063	-80.039	-0.064	-72.546	0.204	-68.228	0.896	-80.078	-0.053	-79.958	0.022	-79.973	-0.057	-83.904	0.452
-42.2206	-1.20573	-76.1774	-0.19239	-50.5816	-0.85267	-89.568	0.112	-99.87	0.0133	-79.974	-0.31729	-89.9817	0.00968	-100.3	0.10679	-92.0476	-0.72123	-87.8789	-0.06708	-99.8103	-0.21544	-100.284	0.0735			-80.085	-0.073	-79.551	-0.103	-79.995	-0.078	-80.013	-0.077	-80.023	-0.064	-80.04	-0.065	-72.55	0.206	-68.232	0.9	-80.079	-0.054	-79.958	0.023	-79.974	-0.056	-83.905	0.451
-42.2137	-1.20532	-76.171	-0.19169	-50.5753	-0.85269	-89.569	0.112	-99.8709	0.01261	-79.9723	-0.31809	-89.9822	0.0109	-100.301	0.10556	-92.0396	-0.72329	-87.88	-0.06629	-99.8093	-0.21724	-100.284	0.07365			-80.085	-0.072	-79.552	-0.103	-79.996	-0.079	-80.012	-0.078	-80.023	-0.064	-80.04	-0.065	-72.553	0.207	-68.235	0.9	-80.08	-0.054	-79.957	0.022	-79.974	-0.057	-83.908	0.45
-42.2063	-1.20527	-76.1651	-0.19101	-50.5692	-0.85365	-89.571	0.112	-99.8716	0.01368	-79.9707	-0.31936	-89.9819	0.01015	-100.301	0.10618	-92.0323	-0.72342	-87.882	-0.06654	-99.8082	-0.21902	-100.285	0.07332			-80.085	-0.072	-79.554	-0.103	-79.996	-0.077	-80.013	-0.078	-80.024	-0.064	-80.04	-0.065	-72.557	0.208	-68.239	0.902	-80.08	-0.053	-79.958	0.021	-79.975	-0.058	-83.91	0.448
-42.1988	-1.20612	-76.1596	-0.19065	-50.5632	-0.85301	-89.572	0.113	-99.8715	0.01188	-79.9695	-0.32142	-89.9814	0.01088	-100.302	0.10645	-92.0237	-0.72278	-87.8833	-0.06624	-99.8079	-0.21867	-100.285	0.07337			-80.085	-0.071	-79.555	-0.104	-79.997	-0.078	-80.014	-0.079	-80.023	-0.064	-80.041	-0.064	-72.561	0.21	-68.243	0.903	-80.081	-0.054	-79.958	0.022	-79.975	-0.057	-83.912	0.449
-42.1914	-1.20582	-76.1529	-0.1902	-50.5571	-0.8533	-89.572	0.112	-99.8722	0.01163	-79.9675	-0.32148	-89.9819	0.00944	-100.302	0.10526	-92.0157	-0.72382	-87.8848	-0.06698	-99.8072	-0.21931	-100.285	0.07354			-80.086	-0.072	-79.556	-0.102	-79.997	-0.077	-80.014	-0.077	-80.025	-0.064	-80.04	-0.064	-72.565	0.212	-68.246	0.906	-80.081	-0.054	-79.959	0.021	-79.974	-0.058	-83.914	0.448
-42.1839	-1.20708	-76.1469	-0.19002	-50.5506	-0.85374	-89.573	0.112	-99.8725	0.01173	-79.9661	-0.32264	-89.9823	0.01092	-100.303	0.10387	-92.0071	-0.7239	-87.886	-0.06693	-99.8066	-0.22114	-100.286	0.07364			-80.086	-0.072	-79.557	-0.102	-79.997	-0.077	-80.015	-0.077	-80.024	-0.063	-80.041	-0.065	-72.567	0.212	-68.249	0.907	-80.081	-0.053	-79.959	0.021	-79.975	-0.058	-83.916	0.447
-42.1767	-1.20637	-76.1411	-0.19038	-50.5441	-0.85438	-89.574	0.111	-99.8732	0.01155	-79.9651	-0.32456	-89.9819	0.01094	-100.303	0.10417	-92.0003	-0.72418	-87.8882	-0.06657	-99.8064	-0.22232	-100.286	0.0739			-80.086	-0.071	-79.557	-0.102	-79.998	-0.077	-80.015	-0.079	-80.025	-0.064	-80.041	-0.063	-72.572	0.214	-68.253	0.908	-80.081	-0.054	-79.96	0.021	-79.975	-0.056	-83.918	0.446
-42.1694	-1.20614	-76.1357	-0.18926	-50.538	-0.85343	-89.575	0.111	-99.8739	0.01169	-79.9626	-0.32581	-89.9817	0.01069	-100.304	0.10522	-91.9915	-0.72433	-87.8901	-0.06652	-99.8055	-0.22296	-100.286	0.0728			-80.087	-0.072	-79.559	-0.103	-79.998	-0.077	-80.015	-0.078	-80.025	-0.065	-80.042	-0.064	-72.576	0.214	-68.257	0.911	-80.082	-0.053	-79.96	0.021	-79.976	-0.058	-83.92	0.445
-42.1624	-1.207	-76.1289	-0.189	-50.5316	-0.85365	-89.576	0.111	-99.8746	0.01176	-79.9617	-0.32843	-89.9817	0.00964	-100.305	0.1043	-91.9841	-0.72465	-87.8909	-0.06664	-99.8046	-0.22254	-100.287	0.07402			-80.087	-0.071	-79.559	-0.103	-79.998	-0.077	-80.015	-0.078	-80.025	-0.063	-80.042	-0.064	-72.579	0.217	-68.26	0.913	-80.081	-0.054	-79.961	0.021	-79.976	-0.057	-83.923	0.445
-42.155	-1.20712	-76.1234	-0.18916	-50.5253	-0.85421	-89.578	0.111	-99.8754	0.01105	-79.96	-0.32844	-89.9819	0.01024	-100.305	0.1047	-91.976	-0.72464	-87.8923	-0.06665	-99.804	-0.22355	-100.287	0.07468			-80.088	-0.071	-79.559	-0.102	-79.998	-0.077	-80.016	-0.079	-80.026	-0.065	-80.043	-0.063	-72.583	0.216	-68.264	0.914	-80.082	-0.053	-79.96	0.021	-79.976	-0.057	-83.925	0.444
-42.1479	-1.2069	-76.1171	-0.18838	-50.5186	-0.85395	-89.579	0.111	-99.8755	0.0106	-79.9584	-0.33101	-89.9819	0.00925	-100.305	0.10574	-91.9678	-0.7245	-87.8945	-0.06734	-99.8035	-0.22329	-100.287	0.07527			-80.088	-0.071	-79.561	-0.102	-79.999	-0.077	-80.015	-0.078	-80.026	-0.064	-80.043	-0.064	-72.587	0.218	-68.268	0.917	-80.082	-0.054	-79.96	0.021	-79.976	-0.058	-83.926	0.442
-42.141	-1.20703	-76.1112	-0.18788	-50.5128	-0.85424	-89.58	0.11	-99.8761	0.0126	-79.9571	-0.33177	-89.9823	0.01079	-100.306	0.10482	-91.9598	-0.72581	-87.8958	-0.06727	-99.8025	-0.22485	-100.288	0.07477			-80.089	-0.071	-79.562	-0.102	-79.999	-0.077	-80.016	-0.079	-80.026	-0.064	-80.043	-0.064	-72.59	0.221	-68.271	0.918	-80.083	-0.054	-79.961	0.021	-79.977	-0.058	-83.929	0.443
-42.1333	-1.20745	-76.1046	-0.188	-50.5064	-0.85476	-89.581	0.11	-99.8765	0.01201	-79.9559	-0.33335	-89.9816	0.01046	-100.307	0.10536	-91.9514	-0.72537	-87.8971	-0.06611	-99.8023	-0.22529	-100.288	0.07483			-80.088	-0.071	-79.563	-0.102	-79.999	-0.076	-80.016	-0.079	-80.027	-0.064	-80.043	-0.063	-72.594	0.223	-68.274	0.92	-80.083	-0.055	-79.962	0.02	-79.977	-0.058	-83.931	0.441
-42.126	-1.2077	-76.0991	-0.18717	-50.5004	-0.85434	-89.582	0.111	-99.877	0.01101	-79.9535	-0.33478	-89.9817	0.01026	-100.307	0.10592	-91.9434	-0.72553	-87.8987	-0.06609	-99.8015	-0.22612	-100.288	0.07553			-80.089	-0.071	-79.564	-0.103	-80	-0.077	-80.017	-0.078	-80.028	-0.064	-80.044	-0.064	-72.597	0.223	-68.278	0.922	-80.083	-0.054	-79.961	0.02	-79.977	-0.058	-83.932	0.441
-42.118	-1.20799	-76.0931	-0.18793	-50.4936	-0.85433	-89.583	0.109	-99.8777	0.01152	-79.9527	-0.33565	-89.9818	0.00971	-100.308	0.10656	-91.9359	-0.72656	-87.9003	-0.06718	-99.8004	-0.22662	-100.289	0.07473			-80.089	-0.071	-79.564	-0.102	-80	-0.077	-80.017	-0.078	-80.027	-0.064	-80.044	-0.064	-72.602	0.225	-68.282	0.924	-80.083	-0.054	-79.962	0.02	-79.978	-0.058	-83.936	0.44
-42.1112	-1.20832	-76.0863	-0.18694	-50.4878	-0.85411	-89.583	0.108	-99.8785	0.0112	-79.9508	-0.33747	-89.9817	0.01004	-100.308	0.10553	-91.9273	-0.72451	-87.9022	-0.06675	-99.7998	-0.22797	-100.289	0.07487			-80.089	-0.07	-79.566	-0.102	-80	-0.077	-80.017	-0.078	-80.028	-0.064	-80.045	-0.065	-72.605	0.226	-68.286	0.925	-80.084	-0.055	-79.962	0.02	-79.978	-0.057	-83.936	0.438
-42.1037	-1.20837	-76.0803	-0.18792	-50.4817	-0.85452	-89.584	0.108	-99.8787	0.01233	-79.9492	-0.33905	-89.9818	0.00949	-100.309	0.10471	-91.9197	-0.72675	-87.9032	-0.0673	-99.7989	-0.22844	-100.29	0.07488			-80.09	-0.071	-79.566	-0.102	-80.001	-0.077	-80.019	-0.079	-80.028	-0.063	-80.045	-0.064	-72.608	0.227	-68.289	0.927	-80.083	-0.054	-79.962	0.019	-79.978	-0.058	-83.939	0.438
-42.0969	-1.20804	-76.0752	-0.18692	-50.4748	-0.85477	-89.585	0.108	-99.8792	0.01235	-79.9472	-0.33984	-89.9817	0.00898	-100.309	0.10417	-91.9116	-0.72562	-87.9048	-0.06634	-99.7982	-0.22955	-100.289	0.0737			-80.09	-0.071	-79.567	-0.103	-80.001	-0.077	-80.018	-0.078	-80.028	-0.063	-80.046	-0.064	-72.612	0.228	-68.292	0.929	-80.084	-0.054	-79.963	0.02	-79.979	-0.058	-83.941	0.438
-42.0893	-1.20837	-76.0683	-0.18649	-50.4684	-0.85447	-89.587	0.108	-99.8801	0.01208	-79.9455	-0.34064	-89.9815	0.00913	-100.31	0.10426	-91.9034	-0.72605	-87.9064	-0.06606	-99.7978	-0.2293	-100.29	0.07463			-80.091	-0.071	-79.568	-0.102	-80.001	-0.076	-80.018	-0.078	-80.029	-0.064	-80.045	-0.064	-72.616	0.23	-68.296	0.931	-80.084	-0.054	-79.962	0.02	-79.978	-0.057	-83.943	0.436
-42.0816	-1.20953	-76.0626	-0.1865	-50.4623	-0.85386	-89.587	0.108	-99.8809	0.01191	-79.9445	-0.34207	-89.9813	0.00916	-100.31	0.1042	-91.8955	-0.72656	-87.9081	-0.06638	-99.7969	-0.22955	-100.291	0.07525			-80.091	-0.071	-79.569	-0.102	-80.002	-0.076	-80.019	-0.078	-80.029	-0.063	-80.046	-0.064	-72.619	0.232	-68.299	0.932	-80.084	-0.055	-79.963	0.021	-79.98	-0.059	-83.945	0.436
-42.0747	-1.20912	-76.0565	-0.18662	-50.4561	-0.85519	-89.589	0.108	-99.8811	0.01107	-79.9427	-0.34306	-89.9814	0.00963	-100.311	0.10415	-91.8869	-0.7254	-87.9098	-0.06686	-99.796	-0.23079	-100.291	0.07513			-80.092	-0.071	-79.57	-0.101	-80.002	-0.077	-80.02	-0.078	-80.029	-0.063	-80.046	-0.063	-72.623	0.233	-68.303	0.934	-80.084	-0.055	-79.963	0.02	-79.98	-0.058	-83.947	0.435
-42.0673	-1.20887	-76.05	-0.18691	-50.4491	-0.85585	-89.589	0.107	-99.8816	0.01125	-79.9408	-0.34544	-89.9814	0.00885	-100.311	0.10398	-91.8791	-0.72552	-87.9115	-0.06696	-99.7958	-0.23074	-100.291	0.07544			-80.092	-0.07	-79.571	-0.102	-80.002	-0.076	-80.02	-0.079	-80.029	-0.063	-80.047	-0.064	-72.627	0.235	-68.307	0.936	-80.085	-0.056	-79.964	0.02	-79.98	-0.058	-83.95	0.435
-42.0602	-1.20902	-76.0436	-0.18684	-50.4433	-0.85544	-89.59	0.107	-99.8828	0.01071	-79.9387	-0.34775	-89.9817	0.00965	-100.313	0.1051	-91.8713	-0.72595	-87.9126	-0.06752	-99.7947	-0.23172	-100.292	0.07432			-80.092	-0.069	-79.572	-0.101	-80.003	-0.076	-80.02	-0.078	-80.03	-0.063	-80.047	-0.063	-72.631	0.237	-68.31	0.938	-80.085	-0.055	-79.964	0.019	-79.98	-0.057	-83.952	0.433
-42.0525	-1.20988	-76.0377	-0.18627	-50.4367	-0.85564	-89.592	0.107	-99.8828	0.01068	-79.9371	-0.3476	-89.9815	0.00808	-100.313	0.10483	-91.8632	-0.72576	-87.9147	-0.06737	-99.7939	-0.232	-100.291	0.0741			-80.093	-0.07	-79.573	-0.101	-80.003	-0.076	-80.02	-0.078	-80.03	-0.062	-80.047	-0.063	-72.634	0.237	-68.314	0.941	-80.085	-0.055	-79.964	0.019	-79.981	-0.058	-83.954	0.433
-42.0452	-1.20928	-76.0321	-0.18765	-50.4309	-0.85518	-89.593	0.107	-99.883	0.01154	-79.9358	-0.34923	-89.9812	0.00808	-100.313	0.10544	-91.8555	-0.72649	-87.9161	-0.0671	-99.7931	-0.2334	-100.292	0.07454			-80.092	-0.071	-79.574	-0.101	-80.003	-0.076	-80.021	-0.078	-80.03	-0.062	-80.047	-0.063	-72.638	0.239	-68.318	0.941	-80.086	-0.055	-79.965	0.018	-79.981	-0.058	-83.956	0.433
-42.0386	-1.20928	-76.0253	-0.18651	-50.4242	-0.8551	-89.593	0.105	-99.884	0.01084	-79.9341	-0.35156	-89.9815	0.00869	-100.314	0.10511	-91.8476	-0.72782	-87.9175	-0.06711	-99.7926	-0.23253	-100.293	0.07398			-80.093	-0.07	-79.574	-0.101	-80.004	-0.076	-80.021	-0.079	-80.031	-0.063	-80.048	-0.063	-72.642	0.239	-68.322	0.943	-80.086	-0.056	-79.964	0.019	-79.981	-0.058	-83.958	0.432
-42.0313	-1.20899	-76.0196	-0.18665	-50.4188	-0.85459	-89.594	0.105	-99.8841	0.01114	-79.9317	-0.35206	-89.9813	0.00724	-100.314	0.10507	-91.8393	-0.72701	-87.9192	-0.06786	-99.7918	-0.23411	-100.293	0.07253			-80.093	-0.069	-79.575	-0.101	-80.004	-0.075	-80.021	-0.078	-80.031	-0.062	-80.048	-0.064	-72.646	0.242	-68.325	0.947	-80.086	-0.056	-79.965	0.018	-79.981	-0.059	-83.96	0.431
-42.0234	-1.20839	-76.0133	-0.18664	-50.4115	-0.85492	-89.596	0.106	-99.8843	0.00895	-79.9299	-0.35488	-89.9808	0.00754	-100.315	0.10396	-91.8312	-0.72682	-87.9204	-0.06751	-99.7902	-0.23401	-100.293	0.07333			-80.094	-0.07	-79.576	-0.1	-80.005	-0.075	-80.022	-0.079	-80.032	-0.062	-80.049	-0.063	-72.649	0.244	-68.329	0.948	-80.086	-0.056	-79.966	0.018	-79.981	-0.058	-83.962	0.43
-42.0164	-1.21074	-76.0076	-0.1864	-50.4055	-0.8545	-89.597	0.106	-99.8854	0.00914	-79.9292	-0.35387	-89.9815	0.00662	-100.316	0.1031	-91.823	-0.72789	-87.9221	-0.06627	-99.79	-0.23574	-100.294	0.07151			-80.094	-0.07	-79.578	-0.101	-80.005	-0.075	-80.022	-0.078	-80.032	-0.063	-80.049	-0.064	-72.653	0.245	-68.333	0.949	-80.086	-0.056	-79.966	0.018	-79.982	-0.058	-83.964	0.429
-42.0089	-1.21094	-76.0014	-0.1866	-50.3987	-0.85578	-89.597	0.105	-99.8854	0.00766	-79.9269	-0.35567	-89.9814	0.00769	-100.316	0.10021	-91.8152	-0.72668	-87.9239	-0.06662	-99.789	-0.23576	-100.294	0.06908			-80.094	-0.07	-79.577	-0.101	-80.005	-0.076	-80.022	-0.078	-80.032	-0.062	-80.049	-0.063	-72.657	0.247	-68.336	0.952	-80.086	-0.055	-79.966	0.019	-79.982	-0.057	-83.966	0.429
-42.0014	-1.2113	-75.9956	-0.18598	-50.3927	-0.85561	-89.598	0.104	-99.8863	0.00686	-79.9251	-0.35703	-89.9813	0.00671	-100.316	0.10082	-91.8066	-0.72883	-87.925	-0.06729	-99.7883	-0.23684	-100.294	0.06765			-80.095	-0.069	-79.579	-0.101	-80.005	-0.075	-80.023	-0.078	-80.032	-0.062	-80.049	-0.063	-72.661	0.248	-68.34	0.954	-80.087	-0.056	-79.967	0.018	-79.982	-0.058	-83.967	0.427
-41.9942	-1.2108	-75.9893	-0.18557	-50.3864	-0.85638	-89.599	0.105	-99.8869	0.00487	-79.9236	-0.35846	-89.9813	0.00711	-100.317	0.09797	-91.7986	-0.729	-87.9269	-0.06662	-99.7879	-0.23596	-100.294	0.06508			-80.095	-0.07	-79.58	-0.1	-80.005	-0.076	-80.023	-0.079	-80.033	-0.063	-80.05	-0.064	-72.664	0.251	-68.343	0.956	-80.087	-0.055	-79.967	0.019	-79.983	-0.058	-83.969	0.427
-41.9863	-1.21148	-75.9827	-0.18518	-50.3807	-0.8559	-89.6	0.104	-99.8872	0.00354	-79.9213	-0.3598	-89.9807	0.00714	-100.317	0.09501	-91.7899	-0.7294	-87.9281	-0.06645	-99.7871	-0.23671	-100.295	0.06394			-80.096	-0.069	-79.581	-0.1	-80.006	-0.075	-80.024	-0.078	-80.034	-0.063	-80.05	-0.064	-72.669	0.251	-68.347	0.957	-80.087	-0.056	-79.967	0.019	-79.983	-0.059	-83.971	0.426
-41.9798	-1.21142	-75.9767	-0.18569	-50.374	-0.85555	-89.601	0.104	-99.8875	0.0018	-79.92	-0.36094	-89.9812	0.00497	-100.318	0.09278	-91.7825	-0.72934	-87.9301	-0.06649	-99.7859	-0.23723	-100.296	0.06072			-80.096	-0.069	-79.581	-0.101	-80.006	-0.076	-80.023	-0.078	-80.034	-0.063	-80.051	-0.063	-72.672	0.254	-68.35	0.959	-80.087	-0.055	-79.967	0.019	-79.983	-0.059	-83.974	0.425
-41.9717	-1.21155	-75.9708	-0.18574	-50.3678	-0.85618	-89.602	0.104	-99.8886	-3.7e-05	-79.9177	-0.36335	-89.9806	0.00511	-100.317	0.09087	-91.7743	-0.72954	-87.9318	-0.06726	-99.785	-0.23858	-100.296	0.05771			-80.096	-0.07	-79.582	-0.101	-80.006	-0.075	-80.023	-0.079	-80.034	-0.063	-80.051	-0.064	-72.676	0.254	-68.354	0.962	-80.089	-0.056	-79.967	0.018	-79.983	-0.058	-83.975	0.424
-41.9644	-1.21186	-75.9638	-0.18635	-50.3618	-0.85599	-89.603	0.103	-99.8887	-0.00193	-79.9161	-0.36435	-89.9811	0.00543	-100.319	0.08775	-91.7665	-0.72891	-87.9327	-0.06677	-99.7842	-0.23843	-100.296	0.05523			-80.097	-0.069	-79.583	-0.1	-80.007	-0.076	-80.024	-0.078	-80.034	-0.063	-80.051	-0.063	-72.68	0.256	-68.358	0.964	-80.088	-0.056	-79.968	0.018	-79.984	-0.058	-83.978	0.425
-41.9574	-1.21112	-75.9585	-0.18533	-50.3554	-0.85607	-89.605	0.102	-99.889	-0.00497	-79.9146	-0.36544	-89.981	0.00664	-100.319	0.0836	-91.7581	-0.73044	-87.9346	-0.0667	-99.7836	-0.23797	-100.297	0.05128			-80.097	-0.07	-79.584	-0.099	-80.007	-0.076	-80.025	-0.079	-80.034	-0.063	-80.052	-0.063	-72.683	0.258	-68.362	0.965	-80.089	-0.057	-79.968	0.017	-79.984	-0.057	-83.979	0.424
-41.9505	-1.21125	-75.9517	-0.18465	-50.3485	-0.85549	-89.605	0.102	-99.8901	-0.00627	-79.9124	-0.36713	-89.9808	0.0059	-100.319	0.08165	-91.7501	-0.73054	-87.9361	-0.0674	-99.7828	-0.23888	-100.297	0.04725			-80.097	-0.07	-79.585	-0.101	-80.008	-0.076	-80.025	-0.078	-80.035	-0.062	-80.052	-0.063	-72.687	0.26	-68.366	0.966	-80.089	-0.056	-79.968	0.018	-79.984	-0.058	-83.982	0.421
-41.9425	-1.21117	-75.9453	-0.18465	-50.3427	-0.85629	-89.606	0.103	-99.8896	-0.00955	-79.9103	-0.36818	-89.9807	0.00566	-100.319	0.07755	-91.7422	-0.7291	-87.9374	-0.06729	-99.7818	-0.23935	-100.297	0.04385			-80.097	-0.07	-79.586	-0.1	-80.007	-0.075	-80.025	-0.08	-80.035	-0.063	-80.052	-0.063	-72.691	0.262	-68.37	0.968	-80.089	-0.055	-79.969	0.017	-79.984	-0.058	-83.983	0.421
-41.9357	-1.21238	-75.9394	-0.18583	-50.3362	-0.85628	-89.607	0.101	-99.8904	-0.01357	-79.9085	-0.36967	-89.9804	0.00588	-100.32	0.07414	-91.7346	-0.72984	-87.9389	-0.06787	-99.7812	-0.23924	-100.297	0.04001			-80.098	-0.07	-79.586	-0.1	-80.008	-0.076	-80.026	-0.078	-80.035	-0.063	-80.053	-0.062	-72.695	0.262	-68.373	0.97	-80.089	-0.056	-79.969	0.017	-79.985	-0.057	-83.985	0.42
-41.9285	-1.21328	-75.9338	-0.18525	-50.3291	-0.85638	-89.608	0.102	-99.8906	-0.01525	-79.9071	-0.37098	-89.9811	0.00696	-100.321	0.07034	-91.7262	-0.73028	-87.9406	-0.06705	-99.7797	-0.23939	-100.297	0.03545			-80.098	-0.069	-79.587	-0.1	-80.008	-0.076	-80.026	-0.079	-80.035	-0.061	-80.052	-0.063	-72.699	0.265	-68.376	0.971	-80.089	-0.057	-79.969	0.017	-79.985	-0.057	-83.987	0.42
-41.9208	-1.2132	-75.9272	-0.18529	-50.3241	-0.856	-89.609	0.102	-99.8909	-0.02013	-79.9051	-0.37182	-89.9812	0.00498	-100.321	0.06571	-91.7179	-0.72969	-87.9426	-0.06669	-99.7791	-0.23985	-100.297	0.03169			-80.098	-0.07	-79.588	-0.1	-80.009	-0.076	-80.026	-0.079	-80.036	-0.064	-80.053	-0.063	-72.703	0.266	-68.381	0.974	-80.09	-0.056	-79.969	0.017	-79.985	-0.057	-83.99	0.419
-41.9136	-1.21336	-75.9211	-0.18618	-50.317	-0.85662	-89.61	0.101	-99.8914	-0.02388	-79.9029	-0.37339	-89.9804	0.00703	-100.321	0.06006	-91.7095	-0.73067	-87.9441	-0.06675	-99.7783	-0.23969	-100.297	0.02662			-80.099	-0.071	-79.589	-0.099	-80.009	-0.076	-80.026	-0.078	-80.036	-0.064	-80.053	-0.062	-72.707	0.267	-68.384	0.975	-80.09	-0.056	-79.97	0.018	-79.986	-0.057	-83.992	0.419
-41.9062	-1.21322	-75.9144	-0.18544	-50.3107	-0.85607	-89.611	0.101	-99.8921	-0.02674	-79.9008	-0.37489	-89.9805	0.00571	-100.322	0.05508	-91.7015	-0.73091	-87.9454	-0.06684	-99.7776	-0.24045	-100.298	0.02068			-80.099	-0.07	-79.59	-0.1	-80.009	-0.076	-80.027	-0.079	-80.036	-0.062	-80.053	-0.063	-72.71	0.268	-68.388	0.978	-80.09	-0.057	-79.969	0.017	-79.986	-0.057	-83.993	0.418
-41.899	-1.21278	-75.9089	-0.18507	-50.3042	-0.8569	-89.612	0.1	-99.8928	-0.03058	-79.8995	-0.37654	-89.9804	0.00512	-100.322	0.05162	-91.693	-0.73105	-87.9471	-0.06718	-99.7768	-0.24054	-100.297	0.01674			-80.1	-0.07	-79.591	-0.1	-80.01	-0.075	-80.027	-0.078	-80.038	-0.062	-80.054	-0.063	-72.714	0.27	-68.392	0.979	-80.09	-0.057	-79.97	0.016	-79.986	-0.057	-83.995	0.417
-41.8916	-1.21415	-75.9028	-0.18474	-50.2985	-0.857	-89.613	0.1	-99.8929	-0.03429	-79.8972	-0.3775	-89.9806	0.00654	-100.322	0.04715	-91.6851	-0.73228	-87.9481	-0.06664	-99.7757	-0.24141	-100.298	0.01143			-80.1	-0.07	-79.592	-0.1	-80.01	-0.076	-80.028	-0.078	-80.037	-0.063	-80.054	-0.064	-72.718	0.271	-68.395	0.982	-80.091	-0.056	-79.971	0.017	-79.986	-0.058	-83.997	0.415
-41.8846	-1.21417	-75.8962	-0.18523	-50.292	-0.85695	-89.614	0.1	-99.893	-0.03829	-79.8952	-0.37859	-89.9807	0.00573	-100.322	0.04209	-91.6771	-0.73211	-87.9499	-0.06629	-99.7746	-0.24151	-100.298	0.00617			-80.099	-0.07	-79.593	-0.101	-80.01	-0.075	-80.028	-0.077	-80.038	-0.062	-80.055	-0.064	-72.722	0.273	-68.399	0.983	-80.09	-0.056	-79.971	0.016	-79.987	-0.059	-83.999	0.416
-41.8768	-1.21412	-75.8904	-0.18518	-50.2852	-0.85717	-89.614	0.099	-99.8931	-0.04406	-79.8933	-0.37889	-89.9806	0.00675	-100.323	0.03589	-91.6689	-0.73189	-87.9519	-0.06694	-99.7742	-0.24221	-100.298	8.9e-05			-80.1	-0.07	-79.593	-0.099	-80.011	-0.075	-80.028	-0.077	-80.038	-0.063	-80.055	-0.062	-72.726	0.274	-68.404	0.985	-80.09	-0.056	-79.971	0.016	-79.987	-0.058	-84.001	0.415
-41.8696	-1.2135	-75.8831	-0.18476	-50.279	-0.85702	-89.615	0.099	-99.894	-0.04864	-79.8916	-0.38188	-89.9804	0.00554	-100.323	0.03175	-91.6607	-0.73246	-87.9533	-0.06721	-99.7729	-0.24253	-100.298	-0.00448			-80.101	-0.07	-79.594	-0.1	-80.011	-0.075	-80.028	-0.078	-80.038	-0.062	-80.056	-0.063	-72.73	0.276	-68.408	0.986	-80.092	-0.056	-79.972	0.017	-79.988	-0.057	-84.003	0.414
-41.8613	-1.21427	-75.8778	-0.18545	-50.2729	-0.85743	-89.616	0.096	-99.8941	-0.05106	-79.8893	-0.38124	-89.9801	0.00614	-100.323	0.02588	-91.6529	-0.73217	-87.9552	-0.06741	-99.7721	-0.24274	-100.298	-0.00989			-80.102	-0.07	-79.595	-0.1	-80.011	-0.076	-80.029	-0.077	-80.038	-0.062	-80.055	-0.063	-72.733	0.277	-68.411	0.989	-80.092	-0.056	-79.972	0.017	-79.987	-0.056	-84.005	0.413
-41.8544	-1.21479	-75.8712	-0.18497	-50.2666	-0.85763	-89.618	0.098	-99.8948	-0.05486	-79.8877	-0.38274	-89.9799	0.00615	-100.324	0.02055	-91.6443	-0.73314	-87.9566	-0.06754	-99.7714	-0.24287	-100.298	-0.01482			-80.102	-0.069	-79.596	-0.099	-80.011	-0.076	-80.029	-0.076	-80.039	-0.062	-80.056	-0.063	-72.737	0.279	-68.415	0.992	-80.093	-0.056	-79.972	0.017	-79.988	-0.057	-84.007	0.413
-41.8476	-1.21433	-75.8649	-0.18475	-50.2602	-0.85814	-89.619	0.098	-99.8945	-0.06054	-79.8853	-0.38436	-89.9805	0.0056	-100.324	0.0149	-91.6362	-0.73431	-87.958	-0.06611	-99.7702	-0.24286	-100.298	-0.01865			-80.101	-0.07	-79.596	-0.099	-80.012	-0.076	-80.029	-0.077	-80.039	-0.062	-80.056	-0.063	-72.741	0.28	-68.418	0.993	-80.092	-0.056	-79.972	0.016	-79.988	-0.057	-84.009	0.412
-41.8392	-1.21463	-75.859	-0.18374	-50.2539	-0.8577	-89.619	0.097	-99.8948	-0.06428	-79.8832	-0.3856	-89.9803	0.00687	-100.324	0.01045	-91.6288	-0.73339	-87.9592	-0.06729	-99.7698	-0.24325	-100.299	-0.02425			-80.102	-0.07	-79.598	-0.098	-80.012	-0.075	-80.029	-0.077	-80.039	-0.062	-80.056	-0.062	-72.746	0.282	-68.422	0.996	-80.092	-0.057	-79.973	0.016	-79.988	-0.058	-84.011	0.411
-41.832	-1.21528	-75.8525	-0.18376	-50.2477	-0.85816	-89.62	0.097	-99.8949	-0.06866	-79.8816	-0.38667	-89.9802	0.00605	-100.324	0.00368	-91.6198	-0.73374	-87.9609	-0.0667	-99.7691	-0.24363	-100.299	-0.02863			-80.102	-0.069	-79.598	-0.099	-80.013	-0.075	-80.03	-0.076	-80.04	-0.063	-80.056	-0.062	-72.749	0.283	-68.426	0.997	-80.093	-0.056	-79.973	0.015	-79.989	-0.058	-84.013	0.41
-41.8252	-1.21492	-75.8461	-0.18374	-50.2416	-0.85725	-89.621	0.097	-99.8951	-0.07271	-79.8794	-0.38679	-89.9805	0.00567	-100.324	-0.00085	-91.6119	-0.73297	-87.9629	-0.06589	-99.7677	-0.24376	-100.299	-0.0343			-80.103	-0.069	-79.598	-0.099	-80.013	-0.075	-80.03	-0.077	-80.04	-0.063	-80.058	-0.062	-72.753	0.285	-68.43	0.999	-80.093	-0.057	-79.973	0.015	-79.989	-0.057	-84.015	0.408
-41.8179	-1.21528	-75.8404	-0.1839	-50.2348	-0.85873	-89.622	0.096	-99.895	-0.07816	-79.8773	-0.38916	-89.9799	0.00564	-100.324	-0.00597	-91.6038	-0.73437	-87.9641	-0.06661	-99.7666	-0.24428	-100.299	-0.03842			-80.103	-0.07	-79.6	-0.098	-80.013	-0.075	-80.03	-0.077	-80.041	-0.062	-80.058	-0.062	-72.757	0.287	-68.433	1.001	-80.094	-0.057	-79.973	0.015	-79.989	-0.058	-84.017	0.408
-41.8104	-1.21576	-75.8339	-0.18355	-50.2292	-0.85864	-89.623	0.096	-99.8957	-0.08242	-79.8754	-0.38955	-89.9806	0.00661	-100.325	-0.01266	-91.5952	-0.73479	-87.9662	-0.06686	-99.7662	-0.2442	-100.299	-0.04434			-80.103	-0.069	-79.602	-0.098	-80.013	-0.076	-80.031	-0.076	-80.04	-0.063	-80.058	-0.063	-72.761	0.287	-68.438	1.003	-80.093	-0.057	-79.974	0.015	-79.989	-0.058	-84.019	0.407
-41.803	-1.21594	-75.8274	-0.18341	-50.2228	-0.85873	-89.623	0.096	-99.8958	-0.08823	-79.8735	-0.39079	-89.9802	0.00578	-100.325	-0.01778	-91.5877	-0.73551	-87.9677	-0.06646	-99.7654	-0.24478	-100.298	-0.05021			-80.104	-0.069	-79.602	-0.099	-80.013	-0.075	-80.03	-0.076	-80.041	-0.063	-80.058	-0.062	-72.765	0.288	-68.441	1.005	-80.094	-0.056	-79.974	0.014	-79.99	-0.058	-84.021	0.406
-41.7957	-1.2162	-75.8216	-0.18442	-50.2165	-0.85784	-89.625	0.096	-99.896	-0.09172	-79.8712	-0.39236	-89.9802	0.00502	-100.325	-0.02319	-91.5798	-0.73443	-87.9689	-0.0674	-99.764	-0.2448	-100.299	-0.05274			-80.104	-0.069	-79.602	-0.099	-80.014	-0.076	-80.032	-0.076	-80.042	-0.063	-80.058	-0.063	-72.768	0.291	-68.445	1.008	-80.093	-0.057	-79.974	0.016	-79.99	-0.058	-84.022	0.406
-41.7885	-1.21665	-75.8155	-0.18405	-50.2103	-0.85764	-89.626	0.095	-99.8962	-0.09723	-79.869	-0.39293	-89.9798	0.00568	-100.325	-0.02773	-91.5711	-0.73647	-87.9705	-0.06662	-99.7629	-0.24523	-100.298	-0.05852			-80.105	-0.07	-79.604	-0.098	-80.014	-0.075	-80.031	-0.076	-80.041	-0.063	-80.059	-0.063	-72.772	0.291	-68.449	1.009	-80.094	-0.057	-79.974	0.015	-79.99	-0.058	-84.025	0.405
-41.7806	-1.21678	-75.809	-0.18246	-50.2036	-0.85844	-89.627	0.096	-99.8963	-0.10203	-79.8665	-0.3934	-89.9794	0.00522	-100.325	-0.03133	-91.5627	-0.73651	-87.9715	-0.06688	-99.7623	-0.24524	-100.298	-0.06359			-80.105	-0.07	-79.604	-0.099	-80.014	-0.074	-80.033	-0.077	-80.042	-0.063	-80.059	-0.062	-72.776	0.292	-68.453	1.011	-80.094	-0.056	-79.975	0.015	-79.991	-0.058	-84.026	0.404
-41.7735	-1.21709	-75.8027	-0.1826	-50.1976	-0.858	-89.628	0.095	-99.8961	-0.10626	-79.8649	-0.39502	-89.9797	0.00509	-100.325	-0.03783	-91.5543	-0.7371	-87.9734	-0.06707	-99.7612	-0.2448	-100.298	-0.06849			-80.105	-0.069	-79.605	-0.098	-80.015	-0.075	-80.032	-0.076	-80.042	-0.063	-80.059	-0.063	-72.78	0.294	-68.457	1.013	-80.094	-0.056	-79.975	0.015	-79.991	-0.057	-84.028	0.404
-41.7663	-1.21694	-75.7963	-0.18349	-50.1915	-0.85862	-89.628	0.095	-99.8963	-0.11054	-79.8629	-0.39625	-89.9798	0.0047	-100.325	-0.04311	-91.5466	-0.73747	-87.9748	-0.06812	-99.7602	-0.24476	-100.298	-0.0727			-80.105	-0.069	-79.606	-0.098	-80.015	-0.074	-80.033	-0.076	-80.042	-0.063	-80.059	-0.063	-72.784	0.295	-68.461	1.015	-80.095	-0.056	-79.975	0.015	-79.991	-0.058	-84.03	0.403
-41.7589	-1.21694	-75.7902	-0.1839	-50.1844	-0.85836	-89.63	0.095	-99.896	-0.11688	-79.8607	-0.39743	-89.9798	0.00549	-100.325	-0.04773	-91.5386	-0.73742	-87.9765	-0.06733	-99.7591	-0.24414	-100.298	-0.07796			-80.106	-0.07	-79.607	-0.099	-80.015	-0.075	-80.033	-0.075	-80.043	-0.063	-80.06	-0.064	-72.789	0.297	-68.464	1.017	-80.095	-0.056	-79.976	0.014	-79.992	-0.058	-84.033	0.401
-41.7512	-1.21645	-75.7838	-0.18402	-50.1784	-0.85822	-89.63	0.095	-99.8965	-0.12221	-79.8583	-0.39936	-89.9801	0.0057	-100.325	-0.05268	-91.5297	-0.73818	-87.9784	-0.06745	-99.758	-0.24521	-100.297	-0.08227			-80.107	-0.07	-79.608	-0.098	-80.016	-0.075	-80.033	-0.076	-80.043	-0.063	-80.06	-0.062	-72.792	0.298	-68.469	1.019	-80.095	-0.056	-79.976	0.014	-79.992	-0.058	-84.034	0.401
-41.7442	-1.21688	-75.7776	-0.18344	-50.1718	-0.85922	-89.631	0.093	-99.897	-0.12641	-79.8562	-0.4005	-89.9801	0.00554	-100.325	-0.05806	-91.5221	-0.73896	-87.9797	-0.06759	-99.7574	-0.24567	-100.298	-0.08719			-80.106	-0.069	-79.608	-0.099	-80.016	-0.075	-80.034	-0.075	-80.043	-0.063	-80.06	-0.062	-72.796	0.299	-68.472	1.021	-80.095	-0.057	-79.976	0.014	-79.992	-0.057	-84.036	0.4
-41.7373	-1.21816	-75.7711	-0.18239	-50.1654	-0.85904	-89.632	0.094	-99.8964	-0.13214	-79.8541	-0.40245	-89.9798	0.00377	-100.325	-0.06125	-91.5138	-0.7397	-87.9817	-0.06579	-99.7565	-0.24592	-100.297	-0.0915			-80.107	-0.069	-79.609	-0.099	-80.016	-0.075	-80.033	-0.076	-80.045	-0.062	-80.061	-0.063	-72.8	0.301	-68.476	1.023	-80.095	-0.057	-79.976	0.014	-79.992	-0.058	-84.038	0.399
-41.7297	-1.21865	-75.7644	-0.18197	-50.1589	-0.85873	-89.632	0.094	-99.8969	-0.13635	-79.8518	-0.40321	-89.9798	0.00396	-100.325	-0.06668	-91.5054	-0.74044	-87.9832	-0.06711	-99.7553	-0.24507	-100.297	-0.09598			-80.107	-0.069	-79.61	-0.099	-80.017	-0.074	-80.034	-0.076	-80.044	-0.062	-80.061	-0.063	-72.804	0.301	-68.48	1.025	-80.096	-0.055	-79.976	0.015	-79.992	-0.057	-84.04	0.397
-41.7219	-1.21813	-75.7591	-0.1835	-50.1527	-0.85948	-89.634	0.094	-99.8968	-0.14037	-79.8497	-0.40333	-89.9793	0.00484	-100.324	-0.07167	-91.4972	-0.73942	-87.9845	-0.06751	-99.7549	-0.24493	-100.297	-0.10102			-80.107	-0.068	-79.611	-0.098	-80.017	-0.074	-80.034	-0.075	-80.044	-0.063	-80.061	-0.061	-72.808	0.303	-68.485	1.027	-80.096	-0.057	-79.977	0.013	-79.993	-0.058	-84.042	0.397
-41.7146	-1.21777	-75.7524	-0.18306	-50.1467	-0.85969	-89.635	0.093	-99.8968	-0.14517	-79.8477	-0.40536	-89.9799	0.00344	-100.325	-0.07686	-91.4887	-0.74117	-87.9855	-0.06711	-99.7538	-0.24588	-100.297	-0.10459			-80.107	-0.069	-79.612	-0.098	-80.017	-0.075	-80.035	-0.076	-80.044	-0.063	-80.061	-0.063	-72.813	0.304	-68.488	1.029	-80.096	-0.057	-79.977	0.014	-79.994	-0.058	-84.044	0.396
-41.7071	-1.21816	-75.7458	-0.18372	-50.1403	-0.85873	-89.636	0.093	-99.8966	-0.14941	-79.8458	-0.40674	-89.9803	0.00582	-100.325	-0.08197	-91.4806	-0.74147	-87.9877	-0.0683	-99.7524	-0.24582	-100.296	-0.11073			-80.108	-0.069	-79.612	-0.099	-80.018	-0.074	-80.034	-0.075	-80.045	-0.062	-80.062	-0.063	-72.816	0.305	-68.492	1.03	-80.096	-0.057	-79.978	0.014	-79.993	-0.057	-84.045	0.395
-41.6996	-1.21767	-75.7396	-0.18243	-50.1341	-0.8592	-89.637	0.092	-99.8969	-0.15347	-79.8431	-0.40746	-89.9797	0.00542	-100.325	-0.08494	-91.4729	-0.74091	-87.9889	-0.06669	-99.7518	-0.24572	-100.295	-0.11493			-80.109	-0.069	-79.613	-0.098	-80.018	-0.074	-80.035	-0.075	-80.045	-0.063	-80.062	-0.063	-72.821	0.307	-68.496	1.033	-80.096	-0.057	-79.978	0.015	-79.993	-0.058	-84.047	0.394
-41.6921	-1.21867	-75.7341	-0.18281	-50.1273	-0.86022	-89.638	0.092	-99.8969	-0.1582	-79.8413	-0.40941	-89.9795	0.00381	-100.324	-0.09014	-91.4647	-0.7422	-87.9903	-0.06645	-99.7502	-0.24654	-100.296	-0.11945			-80.108	-0.069	-79.614	-0.098	-80.017	-0.074	-80.036	-0.075	-80.046	-0.062	-80.062	-0.062	-72.824	0.308	-68.499	1.035	-80.097	-0.057	-79.978	0.015	-79.993	-0.057	-84.049	0.394
-41.6849	-1.21921	-75.7273	-0.18248	-50.1215	-0.8598	-89.638	0.093	-99.8961	-0.16333	-79.8387	-0.41081	-89.9794	0.00401	-100.324	-0.09324	-91.456	-0.74271	-87.9921	-0.06858	-99.7494	-0.24598	-100.295	-0.12384			-80.108	-0.069	-79.615	-0.098	-80.019	-0.074	-80.036	-0.075	-80.046	-0.063	-80.063	-0.062	-72.828	0.309	-68.504	1.037	-80.097	-0.057	-79.978	0.015	-79.994	-0.058	-84.051	0.393
-41.6772	-1.21855	-75.7213	-0.18232	-50.1145	-0.86068	-89.64	0.092	-99.8963	-0.1674	-79.837	-0.4119	-89.9794	0.00391	-100.324	-0.0981	-91.4481	-0.74268	-87.9932	-0.06759	-99.7489	-0.24635	-100.295	-0.12736			-80.109	-0.069	-79.616	-0.098	-80.019	-0.074	-80.036	-0.075	-80.046	-0.062	-80.063	-0.061	-72.832	0.311	-68.508	1.039	-80.097	-0.057	-79.979	0.014	-79.994	-0.058	-84.053	0.392
-41.6703	-1.21937	-75.7148	-0.18126	-50.1088	-0.8603	-89.64	0.091	-99.8961	-0.17199	-79.8346	-0.41184	-89.9793	0.00398	-100.324	-0.10164	-91.4401	-0.74568	-87.9954	-0.06731	-99.7472	-0.24658	-100.295	-0.13139			-80.11	-0.068	-79.616	-0.098	-80.018	-0.074	-80.037	-0.075	-80.047	-0.062	-80.064	-0.063	-72.836	0.312	-68.512	1.042	-80.097	-0.056	-79.978	0.014	-79.995	-0.058	-84.055	0.391
-41.6627	-1.21966	-75.7086	-0.18084	-50.1024	-0.86037	-89.641	0.091	-99.896	-0.17654	-79.8328	-0.41426	-89.979	0.00352	-100.323	-0.10705	-91.4308	-0.74519	-87.9968	-0.06642	-99.7468	-0.24639	-100.294	-0.13443			-80.11	-0.068	-79.618	-0.098	-80.019	-0.075	-80.036	-0.076	-80.047	-0.063	-80.064	-0.063	-72.84	0.314	-68.515	1.042	-80.098	-0.057	-79.979	0.014	-79.994	-0.057	-84.057	0.39
-41.6549	-1.21984	-75.7024	-0.18053	-50.0959	-0.86034	-89.643	0.091	-99.8957	-0.18056	-79.8299	-0.41564	-89.9792	0.0036	-100.323	-0.10979	-91.4238	-0.74523	-87.998	-0.06705	-99.7455	-0.24632	-100.294	-0.13906			-80.11	-0.068	-79.618	-0.098	-80.019	-0.075	-80.038	-0.075	-80.047	-0.063	-80.064	-0.062	-72.845	0.315	-68.52	1.045	-80.098	-0.057	-79.979	0.013	-79.995	-0.057	-84.059	0.391
-41.648	-1.2196	-75.6955	-0.18134	-50.0895	-0.86058	-89.643	0.091	-99.8957	-0.18575	-79.8281	-0.41714	-89.9789	0.00263	-100.323	-0.11338	-91.4148	-0.7465	-88.0002	-0.06674	-99.7443	-0.24581	-100.294	-0.14221			-80.111	-0.068	-79.619	-0.098	-80.02	-0.073	-80.038	-0.076	-80.047	-0.063	-80.064	-0.062	-72.848	0.316	-68.524	1.047	-80.098	-0.057	-79.979	0.013	-79.995	-0.057	-84.06	0.389
-41.6405	-1.21938	-75.6888	-0.18101	-50.0834	-0.86073	-89.644	0.09	-99.8951	-0.18937	-79.8249	-0.41827	-89.9787	0.00259	-100.323	-0.11684	-91.4069	-0.74634	-88.0011	-0.06683	-99.7436	-0.24584	-100.292	-0.14549			-80.111	-0.068	-79.62	-0.098	-80.02	-0.075	-80.038	-0.076	-80.048	-0.063	-80.065	-0.063	-72.853	0.318	-68.527	1.048	-80.098	-0.057	-79.98	0.013	-79.995	-0.057	-84.062	0.388
-41.6325	-1.22	-75.6833	-0.18131	-50.0771	-0.86032	-89.645	0.09	-99.8953	-0.19233	-79.8235	-0.41912	-89.9791	0.00312	-100.322	-0.12144	-91.3989	-0.74693	-88.0031	-0.06667	-99.7428	-0.24659	-100.292	-0.15014			-80.112	-0.069	-79.621	-0.098	-80.02	-0.075	-80.038	-0.076	-80.048	-0.063	-80.065	-0.063	-72.857	0.319	-68.532	1.051	-80.098	-0.056	-79.98	0.012	-79.995	-0.057	-84.064	0.387
-41.6259	-1.22055	-75.6767	-0.18079	-50.0705	-0.86026	-89.646	0.089	-99.8951	-0.19729	-79.8205	-0.41958	-89.9788	0.00267	-100.323	-0.12507	-91.3904	-0.74769	-88.0045	-0.06717	-99.7415	-0.24592	-100.292	-0.15229			-80.111	-0.068	-79.621	-0.098	-80.02	-0.073	-80.038	-0.075	-80.048	-0.063	-80.065	-0.063	-72.86	0.32	-68.535	1.052	-80.099	-0.056	-79.98	0.013	-79.996	-0.058	-84.066	0.386
-41.6182	-1.22057	-75.6702	-0.17995	-50.0641	-0.86048	-89.646	0.089	-99.894	-0.20221	-79.8185	-0.42143	-89.9789	0.00142	-100.321	-0.12867	-91.3826	-0.74737	-88.0061	-0.06674	-99.7403	-0.24578	-100.292	-0.15617			-80.112	-0.068	-79.622	-0.098	-80.021	-0.074	-80.039	-0.075	-80.048	-0.062	-80.065	-0.063	-72.865	0.321	-68.54	1.054	-80.099	-0.057	-79.98	0.014	-79.996	-0.056	-84.069	0.384
-41.6108	-1.22106	-75.6645	-0.1806	-50.0579	-0.86121	-89.648	0.088	-99.8939	-0.20564	-79.8157	-0.42213	-89.9784	0.00217	-100.322	-0.13242	-91.3739	-0.74724	-88.0079	-0.0674	-99.7393	-0.24686	-100.291	-0.15977			-80.112	-0.068	-79.623	-0.098	-80.021	-0.075	-80.039	-0.075	-80.049	-0.063	-80.066	-0.063	-72.869	0.321	-68.543	1.057	-80.099	-0.056	-79.982	0.013	-79.997	-0.058	-84.069	0.383
-41.6041	-1.22099	-75.6573	-0.17964	-50.0518	-0.86172	-89.648	0.089	-99.8939	-0.20953	-79.8135	-0.42323	-89.9783	0.0026	-100.322	-0.13682	-91.3655	-0.7479	-88.0098	-0.06703	-99.7384	-0.24693	-100.29	-0.16244			-80.112	-0.068	-79.624	-0.098	-80.021	-0.074	-80.04	-0.077	-80.049	-0.062	-80.066	-0.062	-72.873	0.323	-68.547	1.058	-80.1	-0.056	-79.981	0.013	-79.997	-0.057	-84.072	0.383
-41.5961	-1.22191	-75.651	-0.1812	-50.045	-0.86119	-89.649	0.088	-99.8944	-0.2138	-79.8113	-0.42534	-89.9784	0.00255	-100.321	-0.13964	-91.3572	-0.74746	-88.0107	-0.06662	-99.7378	-0.24703	-100.29	-0.166			-80.113	-0.068	-79.624	-0.097	-80.022	-0.074	-80.04	-0.076	-80.049	-0.062	-80.066	-0.062	-72.877	0.324	-68.552	1.061	-80.1	-0.057	-79.981	0.012	-79.997	-0.057	-84.074	0.383
-41.5881	-1.22217	-75.6449	-0.18062	-50.0391	-0.86178	-89.65	0.088	-99.8933	-0.21746	-79.8089	-0.4261	-89.9782	0.00282	-100.321	-0.14436	-91.3494	-0.74663	-88.0124	-0.06671	-99.7365	-0.24693	-100.29	-0.16839			-80.113	-0.068	-79.625	-0.098	-80.022	-0.074	-80.04	-0.077	-80.05	-0.062	-80.067	-0.063	-72.881	0.325	-68.556	1.062	-80.1	-0.056	-79.982	0.013	-79.997	-0.057	-84.076	0.381
-41.5813	-1.22157	-75.6383	-0.17943	-50.0321	-0.8608	-89.651	0.087	-99.8925	-0.221	-79.807	-0.42763	-89.9788	0.00151	-100.32	-0.14682	-91.3411	-0.74731	-88.0141	-0.06738	-99.7351	-0.24639	-100.289	-0.1711			-80.113	-0.068	-79.626	-0.098	-80.022	-0.075	-80.04	-0.076	-80.051	-0.062	-80.066	-0.062	-72.885	0.326	-68.559	1.065	-80.101	-0.056	-79.982	0.012	-79.998	-0.057	-84.077	0.381
-41.5737	-1.22159	-75.6321	-0.17851	-50.0262	-0.86074	-89.652	0.087	-99.8927	-0.22634	-79.804	-0.42915	-89.9787	0.00141	-100.319	-0.14987	-91.3326	-0.74748	-88.0154	-0.06701	-99.734	-0.24661	-100.288	-0.17443			-80.113	-0.068	-79.627	-0.098	-80.023	-0.075	-80.041	-0.075	-80.05	-0.063	-80.067	-0.063	-72.889	0.327	-68.564	1.067	-80.1	-0.057	-79.983	0.012	-79.997	-0.058	-84.079	0.38
-41.5665	-1.22278	-75.6257	-0.17903	-50.0201	-0.86039	-89.653	0.087	-99.8918	-0.22916	-79.8015	-0.42928	-89.9785	0.0021	-100.319	-0.15309	-91.3244	-0.74834	-88.0169	-0.06702	-99.7328	-0.24636	-100.287	-0.17689			-80.114	-0.068	-79.628	-0.097	-80.023	-0.073	-80.041	-0.076	-80.051	-0.062	-80.067	-0.062	-72.893	0.329	-68.567	1.069	-80.1	-0.057	-79.982	0.011	-79.998	-0.055	-84.081	0.378
-41.5592	-1.22284	-75.6195	-0.17746	-50.0135	-0.86156	-89.654	0.087	-99.8912	-0.23277	-79.8003	-0.4309	-89.9783	0.00252	-100.319	-0.15648	-91.3166	-0.74799	-88.0184	-0.06761	-99.7325	-0.24712	-100.287	-0.1799			-80.114	-0.069	-79.628	-0.097	-80.023	-0.074	-80.041	-0.076	-80.051	-0.062	-80.068	-0.062	-72.898	0.328	-68.572	1.071	-80.101	-0.057	-79.983	0.012	-79.998	-0.056	-84.082	0.377
-41.5515	-1.22227	-75.613	-0.17856	-50.0072	-0.86112	-89.654	0.087	-99.8913	-0.23639	-79.7972	-0.43105	-89.9783	0.00117	-100.318	-0.15992	-91.3077	-0.74766	-88.0203	-0.06691	-99.7317	-0.24763	-100.286	-0.18294			-80.115	-0.068	-79.629	-0.097	-80.023	-0.074	-80.041	-0.075	-80.051	-0.062	-80.068	-0.062	-72.902	0.329	-68.575	1.073	-80.101	-0.056	-79.983	0.011	-79.999	-0.056	-84.085	0.377
-41.5445	-1.22179	-75.6071	-0.17856	-50.0007	-0.86068	-89.655	0.088	-99.8911	-0.23995	-79.7951	-0.43406	-89.9781	0.000367	-100.317	-0.1633	-91.2997	-0.74961	-88.022	-0.0668	-99.7303	-0.24728	-100.285	-0.18467			-80.115	-0.067	-79.63	-0.097	-80.024	-0.074	-80.042	-0.075	-80.051	-0.063	-80.068	-0.061	-72.906	0.332	-68.58	1.075	-80.101	-0.057	-79.983	0.011	-79.999	-0.057	-84.087	0.375
-41.5367	-1.22312	-75.6004	-0.1781	-49.9944	-0.86179	-89.657	0.087	-99.8901	-0.24327	-79.7928	-0.43368	-89.9785	0.000238	-100.317	-0.16631	-91.2913	-0.74912	-88.0232	-0.06691	-99.7294	-0.24598	-100.285	-0.18746			-80.115	-0.067	-79.631	-0.097	-80.024	-0.073	-80.042	-0.075	-80.051	-0.062	-80.069	-0.062	-72.91	0.332	-68.584	1.078	-80.101	-0.056	-79.984	0.011	-79.999	-0.055	-84.088	0.374
-41.5292	-1.22319	-75.5943	-0.17807	-49.9883	-0.8621	-89.657	0.086	-99.89	-0.24683	-79.7904	-0.4357	-89.9783	0.000756	-100.317	-0.17013	-91.283	-0.74963	-88.0246	-0.06658	-99.7279	-0.24608	-100.284	-0.18985			-80.116	-0.067	-79.631	-0.097	-80.024	-0.073	-80.042	-0.076	-80.052	-0.063	-80.069	-0.062	-72.914	0.333	-68.588	1.079	-80.101	-0.056	-79.984	0.012	-80	-0.056	-84.09	0.374
-41.522	-1.22361	-75.5874	-0.17757	-49.9817	-0.86179	-89.658	0.085	-99.8893	-0.25168	-79.7875	-0.43711	-89.9778	0.00067	-100.316	-0.17318	-91.2748	-0.74897	-88.0264	-0.06632	-99.7274	-0.24701	-100.284	-0.19327			-80.116	-0.068	-79.633	-0.097	-80.025	-0.075	-80.042	-0.075	-80.052	-0.062	-80.069	-0.062	-72.918	0.334	-68.592	1.081	-80.102	-0.057	-79.984	0.011	-79.999	-0.055	-84.092	0.373
-41.5139	-1.22309	-75.581	-0.17655	-49.9753	-0.86248	-89.659	0.086	-99.8893	-0.25481	-79.7851	-0.43744	-89.9776	0.000255	-100.316	-0.17531	-91.2665	-0.74912	-88.0276	-0.06617	-99.7261	-0.24634	-100.283	-0.19437			-80.116	-0.067	-79.634	-0.097	-80.025	-0.074	-80.043	-0.075	-80.053	-0.063	-80.069	-0.063	-72.923	0.336	-68.596	1.083	-80.102	-0.058	-79.985	0.011	-80	-0.056	-84.094	0.372
-41.507	-1.22268	-75.5751	-0.1769	-49.9691	-0.86215	-89.659	0.084	-99.8882	-0.25835	-79.7828	-0.43889	-89.978	-0.000904	-100.315	-0.17789	-91.2578	-0.74917	-88.0295	-0.06649	-99.7248	-0.24558	-100.282	-0.19662			-80.116	-0.067	-79.634	-0.097	-80.025	-0.074	-80.043	-0.075	-80.053	-0.062	-80.07	-0.062	-72.927	0.337	-68.6	1.085	-80.102	-0.057	-79.984	0.011	-80.001	-0.056	-84.096	0.372
-41.4998	-1.22333	-75.5682	-0.17736	-49.9627	-0.86166	-89.661	0.084	-99.8879	-0.26139	-79.78	-0.44094	-89.9774	-0.00179	-100.314	-0.18141	-91.2501	-0.75009	-88.0309	-0.06681	-99.7246	-0.24572	-100.281	-0.19857			-80.117	-0.068	-79.635	-0.097	-80.026	-0.074	-80.043	-0.075	-80.053	-0.063	-80.07	-0.062	-72.931	0.338	-68.604	1.087	-80.102	-0.057	-79.985	0.011	-79.999	-0.056	-84.097	0.37
-41.4916	-1.22317	-75.5616	-0.17661	-49.9566	-0.86152	-89.661	0.084	-99.8871	-0.26462	-79.7778	-0.4421	-89.9775	-0.00264	-100.314	-0.18593	-91.2418	-0.75064	-88.0328	-0.06774	-99.723	-0.24543	-100.28	-0.20201			-80.116	-0.067	-79.635	-0.096	-80.025	-0.075	-80.044	-0.075	-80.053	-0.064	-80.071	-0.062	-72.935	0.338	-68.609	1.088	-80.103	-0.057	-79.985	0.01	-80	-0.055	-84.099	0.369
-41.4845	-1.22372	-75.556	-0.17534	-49.95	-0.86225	-89.662	0.084	-99.8867	-0.26827	-79.776	-0.44326	-89.9779	-0.0034	-100.313	-0.18728	-91.2336	-0.75071	-88.0339	-0.06687	-99.7214	-0.246	-100.279	-0.20367			-80.117	-0.067	-79.637	-0.097	-80.026	-0.073	-80.044	-0.075	-80.054	-0.063	-80.07	-0.063	-72.94	0.34	-68.613	1.092	-80.104	-0.057	-79.985	0.011	-80	-0.056	-84.101	0.368
-41.4771	-1.22405	-75.549	-0.17629	-49.9437	-0.86253	-89.663	0.083	-99.8857	-0.27053	-79.7723	-0.44441	-89.9776	-0.00479	-100.312	-0.18955	-91.2251	-0.75091	-88.036	-0.06735	-99.7208	-0.24541	-100.279	-0.20679			-80.118	-0.067	-79.638	-0.097	-80.026	-0.074	-80.045	-0.076	-80.054	-0.063	-80.071	-0.061	-72.943	0.341	-68.617	1.094	-80.104	-0.057	-79.985	0.011	-80.001	-0.056	-84.102	0.366
-41.4703	-1.22401	-75.5429	-0.17648	-49.9374	-0.86205	-89.664	0.084	-99.8854	-0.27506	-79.7703	-0.44455	-89.9778	-0.00615	-100.312	-0.19336	-91.2164	-0.75025	-88.0369	-0.06602	-99.7194	-0.24469	-100.278	-0.20875			-80.118	-0.066	-79.638	-0.097	-80.027	-0.073	-80.045	-0.076	-80.054	-0.063	-80.072	-0.061	-72.948	0.341	-68.621	1.096	-80.103	-0.057	-79.986	0.01	-80.001	-0.055	-84.104	0.367
-41.4625	-1.22451	-75.5364	-0.17536	-49.9311	-0.86217	-89.665	0.083	-99.8851	-0.27822	-79.7681	-0.44695	-89.9773	-0.00679	-100.311	-0.19718	-91.2083	-0.75027	-88.0384	-0.06672	-99.7185	-0.24414	-100.277	-0.20948			-80.118	-0.067	-79.639	-0.096	-80.027	-0.073	-80.045	-0.074	-80.055	-0.064	-80.071	-0.062	-72.952	0.342	-68.625	1.097	-80.104	-0.057	-79.986	0.011	-80.001	-0.056	-84.106	0.365
-41.4552	-1.22407	-75.5302	-0.17514	-49.9245	-0.86291	-89.666	0.084	-99.8838	-0.28007	-79.7652	-0.44814	-89.9776	-0.00812	-100.31	-0.19879	-91.2002	-0.75253	-88.0399	-0.0674	-99.7174	-0.24434	-100.277	-0.21183			-80.118	-0.067	-79.639	-0.096	-80.027	-0.074	-80.045	-0.075	-80.055	-0.062	-80.072	-0.062	-72.956	0.343	-68.63	1.1	-80.104	-0.057	-79.986	0.01	-80.001	-0.056	-84.108	0.364
-41.4479	-1.22456	-75.5235	-0.17608	-49.9187	-0.86255	-89.666	0.082	-99.8833	-0.28318	-79.7629	-0.45096	-89.9771	-0.01044	-100.31	-0.20236	-91.1919	-0.75214	-88.0421	-0.06627	-99.7158	-0.24474	-100.275	-0.21443			-80.118	-0.067	-79.64	-0.096	-80.028	-0.074	-80.045	-0.075	-80.056	-0.063	-80.072	-0.061	-72.96	0.343	-68.633	1.101	-80.104	-0.056	-79.986	0.01	-80.002	-0.055	-84.11	0.362
-41.4403	-1.22482	-75.517	-0.17543	-49.9123	-0.86235	-89.668	0.083	-99.8823	-0.2853	-79.7601	-0.45089	-89.9768	-0.0131	-100.308	-0.20443	-91.1837	-0.75154	-88.0432	-0.06767	-99.7154	-0.24497	-100.275	-0.21529			-80.118	-0.067	-79.641	-0.096	-80.028	-0.073	-80.046	-0.074	-80.056	-0.063	-80.072	-0.061	-72.965	0.345	-68.637	1.103	-80.104	-0.058	-79.987	0.011	-80.002	-0.055	-84.111	0.362
-41.4326	-1.22413	-75.5105	-0.17427	-49.9063	-0.86295	-89.669	0.082	-99.8817	-0.2888	-79.7574	-0.45277	-89.9772	-0.0145	-100.308	-0.20772	-91.1756	-0.75087	-88.0451	-0.06684	-99.7138	-0.24395	-100.273	-0.21875			-80.119	-0.066	-79.642	-0.095	-80.028	-0.073	-80.047	-0.075	-80.056	-0.063	-80.072	-0.061	-72.969	0.345	-68.641	1.106	-80.104	-0.056	-79.987	0.01	-80.002	-0.055	-84.113	0.361
-41.4251	-1.22501	-75.5042	-0.17537	-49.8993	-0.86301	-89.669	0.082	-99.881	-0.29165	-79.7551	-0.45348	-89.9768	-0.01809	-100.308	-0.21071	-91.167	-0.7532	-88.0463	-0.06727	-99.713	-0.24358	-100.273	-0.21995			-80.12	-0.067	-79.642	-0.095	-80.028	-0.073	-80.046	-0.074	-80.056	-0.063	-80.073	-0.062	-72.973	0.347	-68.646	1.107	-80.104	-0.056	-79.988	0.01	-80.003	-0.055	-84.115	0.36
-41.4179	-1.22507	-75.4978	-0.17551	-49.8929	-0.86317	-89.67	0.082	-99.8803	-0.29445	-79.7522	-0.4543	-89.977	-0.01955	-100.307	-0.21292	-91.1583	-0.75196	-88.0478	-0.06647	-99.7118	-0.24322	-100.272	-0.22104			-80.12	-0.067	-79.643	-0.095	-80.027	-0.073	-80.047	-0.074	-80.057	-0.062	-80.073	-0.061	-72.977	0.348	-68.649	1.108	-80.105	-0.058	-79.987	0.01	-80.003	-0.056	-84.117	0.359
-41.4102	-1.22473	-75.4913	-0.17436	-49.8867	-0.86251	-89.67	0.081	-99.8797	-0.29815	-79.7493	-0.45579	-89.9767	-0.02174	-100.306	-0.21571	-91.1503	-0.7528	-88.0498	-0.06703	-99.7106	-0.24397	-100.27	-0.22419			-80.12	-0.066	-79.644	-0.095	-80.029	-0.074	-80.047	-0.075	-80.057	-0.063	-80.074	-0.061	-72.981	0.348	-68.654	1.111	-80.106	-0.058	-79.988	0.01	-80.003	-0.056	-84.118	0.358
-41.4029	-1.22587	-75.4849	-0.17388	-49.8805	-0.86285	-89.672	0.08	-99.8785	-0.30106	-79.7472	-0.45674	-89.9763	-0.0241	-100.305	-0.21831	-91.1418	-0.75255	-88.051	-0.06626	-99.7099	-0.24378	-100.269	-0.22481			-80.12	-0.066	-79.645	-0.095	-80.029	-0.074	-80.047	-0.074	-80.057	-0.062	-80.074	-0.062	-72.986	0.349	-68.659	1.113	-80.105	-0.058	-79.988	0.009	-80.003	-0.055	-84.12	0.357
-41.3955	-1.22547	-75.4784	-0.17386	-49.874	-0.86327	-89.672	0.08	-99.8782	-0.30248	-79.7442	-0.45748	-89.9763	-0.02676	-100.304	-0.22055	-91.1328	-0.75266	-88.0529	-0.06746	-99.708	-0.24225	-100.269	-0.22683			-80.12	-0.067	-79.646	-0.096	-80.029	-0.074	-80.047	-0.075	-80.057	-0.063	-80.074	-0.061	-72.991	0.35	-68.662	1.115	-80.106	-0.058	-79.989	0.01	-80.004	-0.055	-84.122	0.357
-41.3878	-1.22605	-75.4719	-0.1741	-49.8678	-0.86377	-89.673	0.078	-99.8772	-0.30633	-79.7425	-0.45847	-89.9759	-0.02961	-100.304	-0.22267	-91.125	-0.75275	-88.0544	-0.06717	-99.7078	-0.24204	-100.267	-0.22996			-80.121	-0.067	-79.646	-0.096	-80.03	-0.073	-80.048	-0.076	-80.057	-0.061	-80.074	-0.062	-72.994	0.351	-68.667	1.118	-80.105	-0.058	-79.989	0.009	-80.004	-0.055	-84.124	0.355
-41.3809	-1.22553	-75.4651	-0.17304	-49.861	-0.86387	-89.674	0.079	-99.8766	-0.30822	-79.7397	-0.46043	-89.976	-0.03263	-100.302	-0.22512	-91.1167	-0.75252	-88.0548	-0.06707	-99.7063	-0.24219	-100.266	-0.23079			-80.121	-0.065	-79.647	-0.096	-80.03	-0.072	-80.048	-0.076	-80.058	-0.063	-80.075	-0.062	-72.998	0.352	-68.67	1.119	-80.106	-0.058	-79.989	0.009	-80.004	-0.054	-84.125	0.354
-41.3732	-1.22642	-75.459	-0.17292	-49.8552	-0.86372	-89.675	0.077	-99.8757	-0.31035	-79.7368	-0.46099	-89.9755	-0.03499	-100.301	-0.2276	-91.1086	-0.75292	-88.0575	-0.0661	-99.7051	-0.24162	-100.265	-0.23164			-80.122	-0.067	-79.648	-0.095	-80.03	-0.073	-80.048	-0.075	-80.057	-0.062	-80.075	-0.062	-73.003	0.353	-68.675	1.122	-80.106	-0.057	-79.989	0.009	-80.005	-0.057	-84.127	0.354
-41.3658	-1.22691	-75.4531	-0.17361	-49.8481	-0.86364	-89.676	0.077	-99.8744	-0.31321	-79.7344	-0.46223	-89.976	-0.03813	-100.3	-0.22868	-91.1	-0.75339	-88.0586	-0.06692	-99.7045	-0.24194	-100.264	-0.23463			-80.122	-0.067	-79.649	-0.095	-80.031	-0.073	-80.048	-0.075	-80.059	-0.061	-80.075	-0.062	-73.007	0.354	-68.679	1.123	-80.106	-0.057	-79.989	0.009	-80.005	-0.055	-84.129	0.352
-41.3585	-1.22727	-75.446	-0.17345	-49.8422	-0.86381	-89.677	0.076	-99.8737	-0.31418	-79.7314	-0.46351	-89.9759	-0.04152	-100.3	-0.2296	-91.092	-0.75417	-88.0602	-0.06728	-99.7032	-0.24201	-100.263	-0.23526			-80.123	-0.065	-79.649	-0.096	-80.031	-0.073	-80.049	-0.075	-80.059	-0.061	-80.076	-0.062	-73.011	0.355	-68.684	1.125	-80.106	-0.057	-79.989	0.008	-80.005	-0.056	-84.131	0.352
-41.3516	-1.22771	-75.4398	-0.17315	-49.8358	-0.86397	-89.677	0.075	-99.8727	-0.31874	-79.7294	-0.46462	-89.9752	-0.0442	-100.298	-0.23125	-91.0836	-0.75356	-88.062	-0.06708	-99.701	-0.24109	-100.262	-0.2371			-80.123	-0.067	-79.65	-0.095	-80.031	-0.073	-80.049	-0.075	-80.059	-0.062	-80.075	-0.062	-73.016	0.356	-68.688	1.127	-80.107	-0.058	-79.99	0.009	-80.005	-0.055	-84.132	0.35
-41.3434	-1.22711	-75.4331	-0.17333	-49.8292	-0.8645	-89.678	0.072	-99.871	-0.32096	-79.7269	-0.46575	-89.975	-0.04812	-100.298	-0.23418	-91.0759	-0.75403	-88.0635	-0.06782	-99.7005	-0.24152	-100.261	-0.23798			-80.123	-0.066	-79.651	-0.096	-80.031	-0.074	-80.05	-0.075	-80.059	-0.062	-80.076	-0.061	-73.02	0.357	-68.692	1.129	-80.107	-0.058	-79.99	0.008	-80.005	-0.055	-84.134	0.349
-41.3359	-1.22705	-75.4268	-0.17228	-49.8231	-0.86394	-89.678	0.071	-99.871	-0.32344	-79.7237	-0.46602	-89.9747	-0.05093	-100.297	-0.23702	-91.0674	-0.75392	-88.0653	-0.06695	-99.6998	-0.24136	-100.26	-0.24029			-80.123	-0.066	-79.652	-0.094	-80.032	-0.073	-80.05	-0.074	-80.06	-0.061	-80.076	-0.061	-73.024	0.358	-68.697	1.132	-80.107	-0.058	-79.99	0.008	-80.005	-0.055	-84.136	0.349
-41.3287	-1.22676	-75.4201	-0.17219	-49.8168	-0.8641	-89.68	0.07	-99.8697	-0.32442	-79.721	-0.46825	-89.9749	-0.05392	-100.296	-0.23863	-91.0587	-0.75377	-88.0662	-0.06748	-99.6985	-0.24084	-100.259	-0.24157			-80.124	-0.066	-79.652	-0.094	-80.031	-0.074	-80.05	-0.074	-80.059	-0.062	-80.077	-0.061	-73.029	0.358	-68.701	1.134	-80.108	-0.058	-79.991	0.008	-80.006	-0.056	-84.137	0.348
-41.3212	-1.22796	-75.4136	-0.173	-49.8106	-0.86459	-89.68	0.067	-99.869	-0.32728	-79.7184	-0.46942	-89.9746	-0.0588	-100.294	-0.24145	-91.05	-0.75516	-88.068	-0.06674	-99.697	-0.23994	-100.257	-0.24276			-80.124	-0.067	-79.653	-0.096	-80.032	-0.072	-80.05	-0.073	-80.06	-0.061	-80.077	-0.062	-73.033	0.358	-68.705	1.135	-80.107	-0.059	-79.99	0.008	-80.006	-0.055	-84.139	0.347
-41.3141	-1.22767	-75.407	-0.17335	-49.8037	-0.86402	-89.682	0.065	-99.868	-0.32905	-79.7155	-0.47002	-89.9741	-0.06215	-100.294	-0.24224	-91.0424	-0.75471	-88.0695	-0.06746	-99.6961	-0.24136	-100.256	-0.24308			-80.124	-0.067	-79.654	-0.095	-80.032	-0.075	-80.05	-0.074	-80.06	-0.061	-80.077	-0.062	-73.037	0.359	-68.709	1.139	-80.108	-0.059	-79.991	0.008	-80.006	-0.056	-84.141	0.346
-41.3056	-1.22805	-75.4009	-0.17197	-49.7974	-0.86444	-89.682	0.064	-99.8672	-0.3318	-79.7125	-0.47119	-89.9737	-0.0658	-100.293	-0.24473	-91.0335	-0.75571	-88.071	-0.06685	-99.6953	-0.2403	-100.255	-0.24414			-80.124	-0.066	-79.655	-0.095	-80.032	-0.073	-80.051	-0.074	-80.061	-0.061	-80.078	-0.062	-73.042	0.359	-68.714	1.138	-80.108	-0.058	-79.991	0.008	-80.006	-0.056	-84.143	0.344
-41.2987	-1.22896	-75.3942	-0.17187	-49.7913	-0.86427	-89.683	0.061	-99.8655	-0.33345	-79.7105	-0.47228	-89.9738	-0.06933	-100.292	-0.24626	-91.0255	-0.75473	-88.0726	-0.0677	-99.6937	-0.23965	-100.254	-0.24544			-80.125	-0.067	-79.655	-0.094	-80.033	-0.072	-80.051	-0.074	-80.061	-0.061	-80.078	-0.062	-73.046	0.36	-68.718	1.141	-80.108	-0.059	-79.992	0.009	-80.007	-0.055	-84.145	0.344
-41.2912	-1.22886	-75.388	-0.17286	-49.785	-0.86395	-89.684	0.059	-99.8648	-0.33634	-79.7075	-0.47423	-89.9734	-0.0726	-100.291	-0.24812	-91.0166	-0.75523	-88.074	-0.06758	-99.6933	-0.23917	-100.253	-0.24684			-80.125	-0.065	-79.656	-0.095	-80.033	-0.074	-80.051	-0.075	-80.061	-0.062	-80.078	-0.062	-73.05	0.362	-68.721	1.142	-80.108	-0.058	-79.992	0.008	-80.007	-0.056	-84.146	0.342
-41.2837	-1.22934	-75.3811	-0.17216	-49.7788	-0.86441	-89.685	0.055	-99.8635	-0.33849	-79.705	-0.47381	-89.9725	-0.07731	-100.289	-0.24995	-91.0087	-0.75531	-88.076	-0.06745	-99.6918	-0.23998	-100.251	-0.24741			-80.125	-0.065	-79.657	-0.095	-80.033	-0.074	-80.051	-0.074	-80.062	-0.061	-80.078	-0.062	-73.055	0.363	-68.726	1.145	-80.109	-0.058	-79.991	0.007	-80.006	-0.056	-84.148	0.341
-41.2763	-1.23022	-75.3751	-0.17262	-49.7727	-0.86489	-89.685	0.053	-99.8621	-0.33982	-79.7019	-0.47594	-89.9725	-0.0825	-100.288	-0.25205	-91.0001	-0.75423	-88.077	-0.06678	-99.6903	-0.24026	-100.25	-0.24739			-80.126	-0.065	-79.658	-0.095	-80.033	-0.074	-80.052	-0.074	-80.062	-0.061	-80.079	-0.063	-73.059	0.363	-68.73	1.147	-80.109	-0.057	-79.992	0.008	-80.007	-0.056	-84.15	0.341
-41.2687	-1.22903	-75.3682	-0.17216	-49.7661	-0.86426	-89.686	0.049	-99.8614	-0.34226	-79.6994	-0.47571	-89.9726	-0.08528	-100.287	-0.25324	-90.9917	-0.75469	-88.0789	-0.06716	-99.6893	-0.2385	-100.249	-0.24948			-80.125	-0.065	-79.658	-0.095	-80.034	-0.073	-80.053	-0.074	-80.062	-0.06	-80.079	-0.062	-73.063	0.363	-68.735	1.149	-80.108	-0.058	-79.992	0.007	-80.008	-0.055	-84.151	0.34
-41.2611	-1.22969	-75.362	-0.1728	-49.76	-0.86458	-89.687	0.046	-99.8606	-0.34393	-79.6963	-0.47715	-89.972	-0.08935	-100.286	-0.25489	-90.9831	-0.75598	-88.0803	-0.06644	-99.688	-0.23821	-100.247	-0.25021			-80.126	-0.065	-79.659	-0.095	-80.034	-0.073	-80.053	-0.074	-80.062	-0.062	-80.079	-0.062	-73.068	0.365	-68.739	1.151	-80.109	-0.058	-79.993	0.008	-80.008	-0.056	-84.153	0.338
-41.2541	-1.23089	-75.3553	-0.17077	-49.7529	-0.86587	-89.687	0.042	-99.8593	-0.34476	-79.6939	-0.47887	-89.9718	-0.09236	-100.285	-0.25705	-90.975	-0.75552	-88.0822	-0.06689	-99.6869	-0.23768	-100.246	-0.24952			-80.126	-0.065	-79.659	-0.095	-80.034	-0.074	-80.053	-0.073	-80.062	-0.062	-80.079	-0.064	-73.073	0.366	-68.743	1.154	-80.11	-0.057	-79.993	0.006	-80.008	-0.056	-84.154	0.338
-41.2459	-1.23145	-75.3485	-0.17065	-49.7469	-0.86544	-89.688	0.04	-99.8583	-0.34693	-79.6907	-0.47986	-89.9713	-0.09661	-100.284	-0.25881	-90.9668	-0.75412	-88.0832	-0.06713	-99.686	-0.23792	-100.245	-0.25173			-80.127	-0.065	-79.66	-0.095	-80.035	-0.073	-80.053	-0.074	-80.063	-0.062	-80.08	-0.063	-73.077	0.366	-68.748	1.155	-80.109	-0.058	-79.993	0.008	-80.008	-0.056	-84.156	0.336
-41.239	-1.23022	-75.3421	-0.17086	-49.7406	-0.86647	-89.689	0.037	-99.8564	-0.3493	-79.688	-0.48022	-89.9711	-0.10083	-100.282	-0.25953	-90.9581	-0.75621	-88.0853	-0.0669	-99.6854	-0.23774	-100.244	-0.25143			-80.127	-0.065	-79.661	-0.095	-80.035	-0.074	-80.053	-0.074	-80.063	-0.063	-80.08	-0.063	-73.081	0.367	-68.752	1.156	-80.11	-0.059	-79.993	0.007	-80.008	-0.055	-84.158	0.335
-41.2313	-1.23062	-75.3356	-0.17128	-49.7342	-0.86494	-89.689	0.032	-99.8551	-0.35032	-79.6855	-0.48106	-89.9706	-0.10527	-100.281	-0.26258	-90.95	-0.75639	-88.0868	-0.0656	-99.684	-0.2369	-100.242	-0.25188			-80.127	-0.066	-79.662	-0.096	-80.035	-0.073	-80.054	-0.074	-80.064	-0.062	-80.08	-0.063	-73.086	0.369	-68.756	1.159	-80.111	-0.058	-79.994	0.008	-80.008	-0.056	-84.16	0.334
-41.2238	-1.23073	-75.3287	-0.17012	-49.7283	-0.86614	-89.69	0.029	-99.8542	-0.3524	-79.6829	-0.48282	-89.97	-0.10912	-100.28	-0.26399	-90.9412	-0.75706	-88.0886	-0.06731	-99.6825	-0.23699	-100.241	-0.25216			-80.128	-0.065	-79.662	-0.095	-80.036	-0.073	-80.054	-0.073	-80.064	-0.062	-80.081	-0.062	-73.09	0.368	-68.76	1.162	-80.11	-0.058	-79.994	0.007	-80.009	-0.056	-84.161	0.334
-41.2165	-1.22989	-75.322	-0.17083	-49.7214	-0.86543	-89.691	0.026	-99.8526	-0.35414	-79.6796	-0.48216	-89.97	-0.11268	-100.279	-0.26426	-90.9329	-0.75778	-88.09	-0.06718	-99.6814	-0.2372	-100.239	-0.25328			-80.127	-0.065	-79.663	-0.095	-80.036	-0.074	-80.055	-0.073	-80.064	-0.061	-80.081	-0.062	-73.095	0.37	-68.766	1.163	-80.111	-0.058	-79.994	0.007	-80.009	-0.056	-84.163	0.333
-41.2086	-1.23115	-75.3163	-0.17041	-49.7148	-0.86528	-89.692	0.022	-99.8518	-0.35521	-79.6767	-0.48436	-89.9696	-0.11742	-100.278	-0.26701	-90.9242	-0.75784	-88.0917	-0.06791	-99.68	-0.23717	-100.238	-0.2542			-80.128	-0.065	-79.664	-0.095	-80.036	-0.072	-80.055	-0.075	-80.065	-0.063	-80.081	-0.062	-73.099	0.371	-68.77	1.165	-80.11	-0.058	-79.994	0.007	-80.01	-0.055	-84.164	0.332
-41.2017	-1.23056	-75.3096	-0.17111	-49.7086	-0.86586	-89.692	0.018	-99.8504	-0.3581	-79.6742	-0.48452	-89.9689	-0.12278	-100.276	-0.26812	-90.9164	-0.75742	-88.0931	-0.06614	-99.6795	-0.23678	-100.237	-0.25574			-80.128	-0.064	-79.665	-0.094	-80.036	-0.073	-80.054	-0.074	-80.065	-0.062	-80.081	-0.063	-73.103	0.37	-68.774	1.168	-80.11	-0.058	-79.995	0.007	-80.01	-0.056	-84.167	0.33
-41.1938	-1.23163	-75.3031	-0.16995	-49.7023	-0.86469	-89.693	0.014	-99.8489	-0.35956	-79.6708	-0.48481	-89.9684	-0.12652	-100.275	-0.26984	-90.9077	-0.75724	-88.0945	-0.06842	-99.6779	-0.23558	-100.235	-0.25602			-80.129	-0.065	-79.665	-0.095	-80.036	-0.073	-80.055	-0.075	-80.065	-0.062	-80.081	-0.061	-73.108	0.373	-68.778	1.169	-80.111	-0.057	-79.995	0.006	-80.01	-0.056	-84.168	0.329
-41.1862	-1.23184	-75.297	-0.16992	-49.6962	-0.86472	-89.693	0.01	-99.8476	-0.36106	-79.6685	-0.48771	-89.9681	-0.1308	-100.274	-0.27175	-90.8994	-0.7562	-88.0959	-0.06671	-99.6768	-0.23694	-100.234	-0.25585			-80.129	-0.065	-79.666	-0.095	-80.037	-0.073	-80.055	-0.075	-80.065	-0.062	-80.081	-0.062	-73.112	0.372	-68.783	1.172	-80.111	-0.058	-79.995	0.006	-80.011	-0.056	-84.17	0.328
-41.1797	-1.23212	-75.2895	-0.17045	-49.6899	-0.86427	-89.694	0.005	-99.8465	-0.36238	-79.6653	-0.48649	-89.9676	-0.13552	-100.272	-0.27454	-90.8912	-0.75636	-88.0976	-0.06717	-99.6761	-0.23537	-100.232	-0.25538			-80.129	-0.065	-79.667	-0.094	-80.037	-0.075	-80.055	-0.075	-80.065	-0.063	-80.082	-0.063	-73.116	0.374	-68.787	1.174	-80.111	-0.058	-79.996	0.007	-80.01	-0.056	-84.172	0.327
-41.1715	-1.23189	-75.2839	-0.17053	-49.6829	-0.86547	-89.694	0.002	-99.8452	-0.364	-79.6624	-0.48882	-89.9669	-0.13844	-100.271	-0.27553	-90.8826	-0.75616	-88.0994	-0.06736	-99.6745	-0.23437	-100.231	-0.25668			-80.13	-0.065	-79.668	-0.095	-80.038	-0.074	-80.056	-0.073	-80.066	-0.063	-80.082	-0.062	-73.121	0.374	-68.792	1.175	-80.111	-0.058	-79.996	0.006	-80.01	-0.055	-84.173	0.326
-41.1638	-1.23144	-75.2767	-0.16863	-49.6769	-0.86562	-89.695	-0.003	-99.844	-0.36574	-79.66	-0.48916	-89.9666	-0.14403	-100.27	-0.27613	-90.8741	-0.75603	-88.101	-0.06703	-99.6736	-0.23501	-100.229	-0.25809			-80.13	-0.064	-79.669	-0.095	-80.038	-0.074	-80.056	-0.075	-80.065	-0.062	-80.082	-0.062	-73.125	0.375	-68.796	1.178	-80.112	-0.058	-79.996	0.007	-80.011	-0.056	-84.174	0.325
[truncated: 13,808 more rows]
[truncated: 2 more columns]

## Sheet: Figure 5
Figure 5a								Figure 5b						Figure 5c				Figure 5d				Figure 5e						Figure 5f						Figure 5g				Figure 5h
[truncated: 14,810 more rows]
